# Supplementary material for: Identifying villages and breeding habitats for dengue transmission in Thailand: insights from long-term larval surveys
Source: BMC Infect Dis. 2024 May 24;24:523. doi: 10.1186/s12879-024-09398-7 (PMC11119398; doi:10.1186/s12879-024-09398-7)
Supplement: Supplementary file 1 — Supplementary Material 1. [file 12879_2024_9398_MOESM1_ESM.zip]

Archive with 10 entries (9 files):
- raw_data/
- raw_data/.DS_Store
- __MACOSX/raw_data/._.DS_Store
- raw_data/raw_data_containers.csv
- __MACOSX/raw_data/._raw_data_containers.csv
- raw_data/.~lock.raw_data_places.csv#
- raw_data/raw_data_place_and_case_count.csv
- __MACOSX/raw_data/._raw_data_place_and_case_count.csv
- raw_data/raw_data_places.csv
- __MACOSX/raw_data/._raw_data_places.csv
