# Supplementary material for: Identifying villages and breeding habitats for dengue transmission in Thailand: insights from long-term larval surveys
Source: BMC Infect Dis. 2024 May 24;24:523. doi: 10.1186/s12879-024-09398-7 (PMC11119398; doi:10.1186/s12879-024-09398-7)
Supplement: Supplementary file 1 — Supplementary Material 1. [file 12879_2024_9398_MOESM1_ESM.zip › raw_data/raw_data_containers.csv]

seasons	region_names	container_types	place_type_id	container_count	container_have_larva
Summer	North	Water Tank	1	8	0
Summer	North	Vase	1	2	0
Summer	North	Anti-ant Bowl	1	7	0
Summer	North	Drip Tray of Water Dispenser	1	1	0
Winter	Central	Water Tank	1	7	0
Winter	Central	Lotus Basin	1	1	0
Winter	Central	Water Tank	1	16	1
Winter	Central	Water Drinking Jar	1	2	0
Winter	Central	Vase	1	12	2
Winter	Central	Plant Saucer	1	6	1
Winter	Central	Lotus Basin	1	1	0
Winter	Central	Old Tire	1	3	0
Winter	Central	Plant Leaf	1	5	0
Winter	Central	Unused Container	1	6	0
Winter	Central	Pet Bowl	1	3	0
Winter	Central	Water Tank	1	161	0
Winter	Central	Water Drinking Jar	1	54	0
Winter	Central	Vase	1	77	0
Winter	Central	Anti-ant Bowl	1	16	0
Winter	Central	Lotus Basin	1	18	1
Rainy	Northeast	Water Tank	1	103	0
Rainy	Northeast	Water Drinking Jar	1	52	0
Rainy	Northeast	Vase	1	1	0
Winter	Northeast	Water Tank	1	28	0
Winter	Northeast	Water Drinking Jar	1	9	0
Winter	Northeast	Other Used Container	1	2	0
Winter	Northeast	Pet Bowl	1	1	0
Rainy	Northeast	Plant Saucer	1	4	0
Rainy	Northeast	Lotus Basin	1	5	0
Rainy	Northeast	Old Tire	1	1	0
Rainy	Northeast	Unused Container	1	4	0
Rainy	Northeast	Other Used Container	1	2	0
Rainy	Northeast	Pet Bowl	1	25	0
Rainy	North	Water Tank	1	325	5
Winter	Northeast	Water Tank	1	12	1
Winter	Northeast	Anti-ant Bowl	1	1	1
Rainy	Northeast	Water Tank	1	23	0
Rainy	Northeast	Water Drinking Jar	1	15	0
Winter	North	Water Tank	1	339	12
Winter	North	Water Drinking Jar	1	60	0
Winter	North	Vase	1	2	0
Winter	North	Anti-ant Bowl	1	12	1
Winter	North	Lotus Basin	1	10	0
Winter	North	Unused Container	1	19	0
Winter	North	Other Used Container	1	43	7
Winter	Central	Water Drinking Jar	1	2	0
Winter	Central	Vase	1	12	0
Winter	Central	Plant Saucer	1	2	0
Winter	Central	Lotus Basin	1	5	0
Winter	Central	Water Tank	1	2	0
Winter	Central	Water Drinking Jar	1	5	0
Winter	Central	Vase	1	6	0
Winter	Central	Plant Saucer	1	10	0
Winter	Central	Lotus Basin	1	1	0
Winter	Central	Old Tire	1	6	0
Winter	Central	Unused Container	1	4	0
Rainy	North	Water Drinking Jar	1	10	0
Rainy	North	Other Used Container	1	1	0
Winter	Central	Water Tank	1	29	6
Winter	Central	Water Drinking Jar	1	7	0
Winter	Central	Vase	1	8	1
Winter	Central	Anti-ant Bowl	1	4	0
Winter	Central	Lotus Basin	1	2	0
Winter	Central	Unused Container	1	1	1
Winter	Central	Pet Bowl	1	2	0
Rainy	Central	Drip Tray of Water Dispenser	1	6	2
Winter	Central	Water Tank	1	5	0
Winter	Central	Water Drinking Jar	1	1	0
Winter	Central	Vase	1	6	0
Winter	Central	Drip Tray of Water Dispenser	1	2	2
Winter	Central	Water Tank	1	21	2
Winter	Central	Vase	1	14	1
Winter	Central	Plant Saucer	1	2	1
Winter	Central	Lotus Basin	1	2	0
Winter	Central	Other Used Container	1	3	3
Winter	Central	Pet Bowl	1	1	0
Winter	Central	Water Tank	1	43	0
Winter	Central	Vase	1	4	0
Winter	Central	Plant Saucer	1	4	1
Winter	Central	Lotus Basin	1	5	1
Winter	Central	Water Tank	1	2	0
Winter	Central	Water Drinking Jar	1	2	0
Winter	Northeast	Water Tank	1	22	0
Rainy	Northeast	Water Tank	1	24	20
Winter	Northeast	Water Tank	1	4	0
Rainy	Northeast	Water Tank	1	153	0
Winter	Northeast	Water Tank	1	70	4
Winter	Northeast	Water Drinking Jar	1	63	0
Winter	Northeast	Other Used Container	1	1	1
Winter	Northeast	Pet Bowl	1	5	1
Winter	Northeast	Water Tank	1	21	2
Winter	Northeast	Vase	1	5	1
Winter	Northeast	Anti-ant Bowl	1	8	0
Winter	Northeast	Plant Saucer	1	5	0
Winter	Northeast	Lotus Basin	1	5	1
Winter	Northeast	Old Tire	1	2	0
Winter	Central	Water Tank	1	24	0
Winter	Central	Vase	1	38	2
Winter	Central	Anti-ant Bowl	1	25	0
Winter	Central	Plant Saucer	1	15	0
Winter	Central	Lotus Basin	1	17	1
Winter	Northeast	Water Tank	1	107	11
Winter	Northeast	Water Drinking Jar	1	1	0
Winter	Northeast	Anti-ant Bowl	1	4	0
Winter	Northeast	Lotus Basin	1	4	0
Winter	Northeast	Unused Container	1	5	1
Winter	Northeast	Other Used Container	1	40	1
Winter	Northeast	Pet Bowl	1	15	0
Winter	Northeast	Drip Tray of Water Dispenser	1	2	0
Winter	Central	Old Tire	1	4	0
Winter	Central	Unused Container	1	3	0
Winter	Central	Old Tire	1	50	0
Winter	Central	Unused Container	1	7	0
Winter	Central	Other Used Container	1	43	0
Winter	Central	Pet Bowl	1	30	0
Winter	Northeast	Water Tank	1	70	0
Winter	Central	Water Tank	1	51	6
Winter	Northeast	Water Drinking Jar	1	71	0
Winter	Central	Water Drinking Jar	1	5	0
Winter	Northeast	Vase	1	141	0
Winter	Northeast	Anti-ant Bowl	1	57	0
Winter	Central	Vase	1	8	0
Winter	Central	Plant Saucer	1	3	0
Winter	Northeast	Plant Saucer	1	198	0
Winter	Central	Lotus Basin	1	2	0
Winter	Northeast	Lotus Basin	1	56	0
Rainy	Northeast	Water Tank	1	121	21
Rainy	Northeast	Water Drinking Jar	1	10	2
Rainy	Northeast	Anti-ant Bowl	1	4	0
Rainy	Northeast	Lotus Basin	1	16	0
Rainy	Northeast	Unused Container	1	5	0
Rainy	Northeast	Other Used Container	1	69	18
Rainy	Northeast	Pet Bowl	1	8	0
Rainy	Northeast	Drip Tray of Water Dispenser	1	1	1
Winter	North	Water Tank	1	95	7
Winter	North	Water Drinking Jar	1	8	0
Winter	North	Vase	1	25	0
Winter	North	Anti-ant Bowl	1	19	0
Winter	North	Plant Saucer	1	10	0
Winter	North	Lotus Basin	1	29	0
Winter	North	Old Tire	1	8	0
Winter	North	Plant Leaf	1	2	0
Winter	North	Unused Container	1	4	0
Winter	North	Other Used Container	1	15	2
Winter	North	Pet Bowl	1	13	0
Summer	Northeast	Water Tank	1	55	2
Summer	Northeast	Water Drinking Jar	1	1	0
Summer	Northeast	Lotus Basin	1	18	0
Summer	Northeast	Old Tire	1	2	0
Summer	Northeast	Other Used Container	1	6	0
Summer	Northeast	Water Tank	1	112	14
Summer	Northeast	Plant Saucer	1	3	0
Summer	Northeast	Lotus Basin	1	1	0
Summer	Northeast	Unused Container	1	1	0
Summer	Northeast	Other Used Container	1	1	1
Summer	Northeast	Water Tank	1	99	5
Summer	Northeast	Water Drinking Jar	1	2	1
Summer	Northeast	Lotus Basin	1	8	0
Summer	Northeast	Other Used Container	1	9	0
Summer	Northeast	Pet Bowl	1	3	0
Winter	Central	Water Drinking Jar	1	3	0
Winter	Central	Plant Saucer	1	18	0
Winter	Central	Lotus Basin	1	4	0
Winter	Central	Old Tire	1	1	0
Winter	Central	Plant Leaf	1	13	0
Winter	Central	Unused Container	1	23	0
Winter	Central	Drip Tray of Water Dispenser	1	8	0
Rainy	Northeast	Lotus Basin	1	9	0
Winter	South	Water Tank	1	94	2
Winter	South	Water Drinking Jar	1	32	0
Winter	South	Vase	1	20	0
Winter	South	Plant Saucer	1	1	0
Winter	South	Lotus Basin	1	8	0
Winter	South	Unused Container	1	13	2
Winter	South	Other Used Container	1	3	0
Winter	Central	Water Tank	1	87	7
Winter	Central	Vase	1	4	0
Winter	Central	Lotus Basin	1	12	0
Winter	Central	Unused Container	1	2	1
Winter	Central	Other Used Container	1	1	1
Winter	Central	Pet Bowl	1	34	0
Winter	Central	Drip Tray of Water Dispenser	1	1	1
Summer	Northeast	Water Tank	1	136	13
Summer	Northeast	Water Drinking Jar	1	1	0
Summer	Northeast	Anti-ant Bowl	1	5	0
Summer	Northeast	Lotus Basin	1	8	0
Summer	Northeast	Water Tank	1	52	18
Summer	Northeast	Water Drinking Jar	1	2	0
Summer	Northeast	Anti-ant Bowl	1	3	3
Summer	Northeast	Lotus Basin	1	7	0
Summer	Northeast	Unused Container	1	4	0
Summer	Northeast	Other Used Container	1	41	7
Summer	Northeast	Pet Bowl	1	10	1
Summer	Northeast	Water Tank	1	46	2
Summer	Northeast	Water Drinking Jar	1	1	0
Summer	Northeast	Lotus Basin	1	3	0
Summer	Northeast	Other Used Container	1	24	2
Summer	Northeast	Pet Bowl	1	5	0
Summer	Central	Water Tank	1	8	0
Summer	Central	Water Drinking Jar	1	1	0
Summer	Central	Vase	1	7	0
Summer	Central	Anti-ant Bowl	1	6	0
Summer	Central	Pet Bowl	1	2	0
Rainy	Northeast	Water Tank	1	21	2
Rainy	Northeast	Water Drinking Jar	1	9	1
Rainy	Northeast	Anti-ant Bowl	1	3	3
Rainy	Northeast	Lotus Basin	1	2	0
Rainy	Northeast	Old Tire	1	1	0
Rainy	Northeast	Unused Container	1	2	0
Rainy	Northeast	Other Used Container	1	22	2
Rainy	Northeast	Drip Tray of Water Dispenser	1	1	1
Winter	Central	Water Tank	1	349	13
Winter	Central	Water Drinking Jar	1	25	2
Winter	Central	Vase	1	20	0
Winter	Central	Lotus Basin	1	52	0
Winter	Central	Unused Container	1	7	1
Winter	Central	Other Used Container	1	1	1
Winter	Central	Water Tank	1	14	2
Winter	North	Water Tank	1	63	3
Winter	North	Water Drinking Jar	1	9	0
Winter	North	Anti-ant Bowl	1	7	0
Winter	North	Plant Saucer	1	3	0
Winter	North	Other Used Container	1	2	0
Winter	North	Pet Bowl	1	1	0
Summer	Central	Water Tank	1	313	17
Summer	Central	Water Drinking Jar	1	23	1
Summer	Central	Vase	1	175	2
Summer	Central	Plant Saucer	1	12	1
Summer	Central	Lotus Basin	1	105	1
Summer	Central	Old Tire	1	8	0
Summer	Central	Unused Container	1	15	1
Summer	Central	Other Used Container	1	6	0
Summer	Central	Pet Bowl	1	10	1
Summer	Central	Water Tank	1	44	4
Summer	Central	Vase	1	58	3
Summer	Central	Plant Saucer	1	5	0
Summer	Central	Lotus Basin	1	46	3
Summer	Central	Unused Container	1	3	1
Summer	Central	Other Used Container	1	59	0
Summer	Central	Pet Bowl	1	5	0
Summer	Central	Drip Tray of Water Dispenser	1	1	0
Rainy	Central	Water Tank	1	109	20
Rainy	Central	Vase	1	44	5
Rainy	Central	Anti-ant Bowl	1	4	1
Rainy	Central	Plant Saucer	1	15	1
Rainy	Central	Lotus Basin	1	22	1
Rainy	Central	Old Tire	1	1	1
Rainy	Central	Unused Container	1	43	12
Rainy	Central	Other Used Container	1	89	4
Rainy	Central	Pet Bowl	1	8	1
Rainy	Central	Drip Tray of Water Dispenser	1	12	0
Rainy	Central	Water Tank	1	46	3
Rainy	Central	Vase	1	36	0
Rainy	Central	Anti-ant Bowl	1	2	0
Rainy	Central	Plant Saucer	1	1	0
Rainy	Central	Lotus Basin	1	31	1
Rainy	Central	Unused Container	1	10	0
Rainy	Central	Other Used Container	1	40	1
Rainy	Central	Pet Bowl	1	4	0
Winter	Northeast	Water Tank	1	109	2
Winter	Northeast	Water Drinking Jar	1	26	0
Summer	Central	Water Tank	1	290	35
Summer	Central	Water Drinking Jar	1	8	1
Summer	Central	Vase	1	78	1
Summer	Central	Anti-ant Bowl	1	52	5
Summer	Central	Plant Saucer	1	14	2
Summer	Central	Lotus Basin	1	86	2
Summer	Central	Old Tire	1	8	0
Summer	Central	Unused Container	1	11	4
Summer	Central	Other Used Container	1	11	0
Summer	Central	Pet Bowl	1	15	1
Winter	Northeast	Water Tank	1	32	0
Winter	Northeast	Plant Saucer	1	7	0
Winter	Northeast	Lotus Basin	1	11	0
Rainy	Northeast	Water Tank	1	1	0
Rainy	Northeast	Water Drinking Jar	1	4	0
Rainy	Northeast	Plant Saucer	1	3	0
Rainy	Northeast	Unused Container	1	3	0
Rainy	Northeast	Water Tank	1	13	6
Rainy	Northeast	Water Drinking Jar	1	3	0
Rainy	Northeast	Lotus Basin	1	2	0
Rainy	Northeast	Old Tire	1	3	3
Rainy	Northeast	Unused Container	1	5	2
Rainy	Northeast	Other Used Container	1	29	1
Winter	Northeast	Water Tank	1	4	0
Winter	Northeast	Drip Tray of Water Dispenser	1	1	0
Winter	South	Water Tank	1	94	2
Winter	South	Water Drinking Jar	1	29	0
Winter	South	Vase	1	24	0
Winter	South	Lotus Basin	1	5	0
Winter	South	Unused Container	1	10	2
Winter	South	Pet Bowl	1	2	0
Winter	South	Water Tank	1	7	0
Winter	South	Water Drinking Jar	1	2	0
Winter	South	Unused Container	1	1	0
Rainy	South	Water Tank	1	11	1
Rainy	South	Water Drinking Jar	1	5	0
Rainy	South	Vase	1	4	0
Rainy	South	Lotus Basin	1	2	0
Rainy	South	Unused Container	1	2	0
Winter	Northeast	Old Tire	1	384	0
Winter	Northeast	Plant Leaf	1	45	0
Winter	Northeast	Unused Container	1	429	0
Winter	Northeast	Pet Bowl	1	54	1
Winter	Northeast	Drip Tray of Water Dispenser	1	22	0
Winter	Northeast	Water Tank	1	8	2
Winter	Northeast	Water Drinking Jar	1	5	2
Rainy	Northeast	Water Tank	1	138	11
Rainy	Northeast	Unused Container	1	5	2
Rainy	Northeast	Other Used Container	1	1	0
Rainy	Northeast	Pet Bowl	1	1	0
Rainy	Northeast	Water Tank	1	100	7
Rainy	Northeast	Water Drinking Jar	1	27	0
Rainy	Northeast	Vase	1	4	0
Rainy	Northeast	Anti-ant Bowl	1	4	0
Rainy	Northeast	Plant Saucer	1	5	2
Rainy	Northeast	Lotus Basin	1	21	2
Rainy	Northeast	Old Tire	1	9	0
Rainy	Northeast	Plant Leaf	1	2	0
Rainy	Northeast	Unused Container	1	36	3
Rainy	Northeast	Other Used Container	1	41	8
Rainy	Northeast	Pet Bowl	1	2	0
Summer	Central	Water Tank	1	78	6
Summer	Central	Water Drinking Jar	1	1	0
Summer	Central	Vase	1	26	0
Summer	Central	Anti-ant Bowl	1	4	0
Summer	Central	Lotus Basin	1	7	0
Summer	Central	Other Used Container	1	2	0
Rainy	Northeast	Water Tank	1	16	2
Rainy	Northeast	Water Drinking Jar	1	18	1
Rainy	Northeast	Vase	1	3	0
Rainy	Northeast	Unused Container	1	1	0
Rainy	Northeast	Other Used Container	1	23	5
Winter	Northeast	Water Tank	1	38	0
Winter	Northeast	Lotus Basin	1	1	0
Winter	Northeast	Unused Container	1	2	1
Winter	Northeast	Other Used Container	1	13	2
Summer	Northeast	Water Tank	1	93	0
Summer	Northeast	Vase	1	1	0
Summer	Northeast	Plant Saucer	1	3	0
Summer	Northeast	Lotus Basin	1	3	0
Summer	Northeast	Unused Container	1	3	1
Summer	Northeast	Other Used Container	1	27	0
Summer	Northeast	Pet Bowl	1	1	0
Summer	Central	Water Tank	1	19	4
Summer	Central	Water Drinking Jar	1	1	1
Summer	Central	Vase	1	16	0
Summer	Central	Plant Saucer	1	7	0
Summer	Central	Lotus Basin	1	24	1
Summer	Central	Unused Container	1	1	0
Summer	Central	Other Used Container	1	49	0
Summer	Central	Pet Bowl	1	6	2
Summer	Central	Drip Tray of Water Dispenser	1	3	1
Rainy	Central	Water Tank	1	17	1
Rainy	Central	Vase	1	2	0
Rainy	Central	Plant Saucer	1	2	2
Rainy	Central	Lotus Basin	1	4	0
Rainy	Central	Other Used Container	1	13	1
Rainy	Central	Drip Tray of Water Dispenser	1	1	0
Rainy	Central	Water Tank	1	30	2
Rainy	Central	Vase	1	12	0
Rainy	Central	Plant Saucer	1	19	1
Rainy	Central	Lotus Basin	1	15	0
Rainy	Central	Unused Container	1	10	4
Rainy	Central	Other Used Container	1	27	1
Summer	Northeast	Water Tank	1	264	29
Summer	Northeast	Water Drinking Jar	1	3	0
Summer	Northeast	Other Used Container	1	1	0
Rainy	Central	Water Tank	1	222	0
Rainy	Central	Water Drinking Jar	1	1	0
Rainy	Central	Anti-ant Bowl	1	3	0
Rainy	Central	Plant Saucer	1	12	1
Rainy	Central	Lotus Basin	1	19	1
Rainy	Central	Old Tire	1	1	1
Rainy	Central	Unused Container	1	3	0
Rainy	Central	Water Tank	1	85	6
Rainy	Central	Water Drinking Jar	1	3	0
Rainy	Central	Vase	1	27	0
Rainy	Central	Lotus Basin	1	3	0
Rainy	Central	Old Tire	1	5	0
Rainy	Central	Unused Container	1	2	0
Rainy	Central	Other Used Container	1	15	0
Rainy	Central	Pet Bowl	1	3	0
Summer	Central	Water Tank	1	52	1
Summer	Central	Vase	1	7	0
Summer	Central	Anti-ant Bowl	1	8	0
Summer	Central	Lotus Basin	1	8	0
Summer	Central	Plant Leaf	1	2	0
Summer	Central	Unused Container	1	1	0
Summer	Central	Other Used Container	1	9	2
Summer	Central	Pet Bowl	1	2	0
Summer	Central	Drip Tray of Water Dispenser	1	1	0
Winter	Northeast	Water Tank	1	102	5
Winter	Northeast	Water Drinking Jar	1	14	1
Winter	Northeast	Lotus Basin	1	5	0
Winter	Northeast	Old Tire	1	8	0
Winter	Northeast	Unused Container	1	2	1
Winter	Northeast	Other Used Container	1	2	1
Winter	Northeast	Pet Bowl	1	3	0
Summer	Central	Water Tank	1	77	28
Summer	Central	Vase	1	13	0
Summer	Central	Plant Saucer	1	60	4
Summer	Central	Lotus Basin	1	80	8
Summer	Central	Unused Container	1	9	4
Summer	Central	Other Used Container	1	10	3
Summer	Central	Pet Bowl	1	12	0
Rainy	Central	Water Tank	1	108	38
Rainy	Central	Water Drinking Jar	1	1	0
Rainy	Central	Vase	1	13	1
Rainy	Central	Anti-ant Bowl	1	4	4
Rainy	Central	Plant Saucer	1	71	4
Rainy	Central	Lotus Basin	1	40	5
Rainy	Central	Old Tire	1	3	0
Rainy	Central	Unused Container	1	24	5
Rainy	Central	Other Used Container	1	28	0
Rainy	Central	Pet Bowl	1	2	0
Rainy	Central	Water Tank	1	57	15
Rainy	Central	Vase	1	11	0
Rainy	Central	Plant Saucer	1	6	0
Rainy	Central	Lotus Basin	1	30	3
Rainy	Central	Old Tire	1	2	0
Rainy	Central	Unused Container	1	13	2
Rainy	Central	Other Used Container	1	19	5
Rainy	Central	Pet Bowl	1	3	0
Rainy	South	Water Tank	1	20	4
Rainy	South	Vase	1	2	0
Rainy	South	Lotus Basin	1	6	2
Rainy	South	Other Used Container	1	1	1
Summer	Central	Water Tank	1	320	15
Summer	Central	Water Drinking Jar	1	52	1
Summer	Central	Vase	1	64	0
Summer	Central	Anti-ant Bowl	1	47	2
Summer	Central	Plant Saucer	1	1	0
Summer	Central	Lotus Basin	1	47	0
Summer	Central	Old Tire	1	20	0
Summer	Central	Unused Container	1	9	0
Summer	Central	Other Used Container	1	10	1
Summer	Central	Pet Bowl	1	43	0
Summer	Central	Drip Tray of Water Dispenser	1	2	0
Winter	North	Water Tank	1	76	0
Winter	North	Water Drinking Jar	1	47	0
Winter	North	Anti-ant Bowl	1	26	0
Winter	North	Old Tire	1	20	1
Winter	North	Unused Container	1	92	1
Winter	North	Other Used Container	1	145	0
Winter	North	Pet Bowl	1	2	0
Winter	North	Drip Tray of Water Dispenser	1	9	0
Winter	Central	Water Tank	1	46	7
Winter	Central	Vase	1	22	2
Winter	Central	Anti-ant Bowl	1	4	1
Winter	Central	Plant Saucer	1	1	0
Winter	Central	Lotus Basin	1	10	1
Winter	Central	Old Tire	1	1	1
Winter	Central	Unused Container	1	15	13
Winter	Central	Other Used Container	1	13	1
Winter	Central	Pet Bowl	1	3	0
Winter	Central	Drip Tray of Water Dispenser	1	7	2
Rainy	North	Water Tank	1	119	15
Rainy	North	Water Drinking Jar	1	3	0
Rainy	North	Vase	1	4	0
Rainy	North	Lotus Basin	1	10	0
Rainy	North	Old Tire	1	10	9
Rainy	North	Other Used Container	1	27	10
Summer	Central	Water Tank	1	20	4
Summer	Central	Vase	1	10	1
Summer	Central	Plant Saucer	1	1	0
Summer	Central	Lotus Basin	1	36	0
Summer	Central	Plant Leaf	1	4	0
Summer	Central	Unused Container	1	5	1
Summer	Central	Other Used Container	1	11	0
Summer	Central	Pet Bowl	1	5	0
Rainy	Northeast	Water Tank	1	9	0
Rainy	Northeast	Old Tire	1	2	0
Rainy	Northeast	Other Used Container	1	10	0
Winter	Northeast	Water Tank	1	100	1
Winter	Northeast	Water Drinking Jar	1	1	0
Winter	Northeast	Lotus Basin	1	3	0
Winter	Northeast	Other Used Container	1	8	0
Winter	North	Water Tank	1	145	3
Winter	North	Water Drinking Jar	1	10	0
Winter	North	Vase	1	8	0
Winter	North	Anti-ant Bowl	1	4	0
Winter	North	Lotus Basin	1	23	0
Winter	North	Old Tire	1	1	0
Winter	North	Unused Container	1	2	0
Winter	North	Other Used Container	1	8	4
Winter	North	Pet Bowl	1	1	0
Winter	Central	Water Tank	1	69	6
Winter	Central	Water Drinking Jar	1	1	0
Winter	Central	Vase	1	18	0
Winter	Central	Anti-ant Bowl	1	6	2
Winter	Central	Plant Saucer	1	25	5
Winter	Central	Lotus Basin	1	28	3
Winter	Central	Unused Container	1	13	3
Winter	Central	Other Used Container	1	47	1
Rainy	Central	Water Tank	1	44	3
Rainy	Central	Vase	1	480	0
Rainy	Central	Plant Saucer	1	19	5
Rainy	Central	Lotus Basin	1	22	1
Rainy	Central	Unused Container	1	4	1
Rainy	Central	Other Used Container	1	23	1
Rainy	Central	Pet Bowl	1	1	0
Rainy	Central	Water Tank	1	50	4
Rainy	Central	Vase	1	28	0
Rainy	Central	Plant Saucer	1	7	0
Rainy	Central	Lotus Basin	1	29	0
Rainy	Central	Old Tire	1	6	0
Rainy	Central	Unused Container	1	9	0
Rainy	Central	Other Used Container	1	28	0
Rainy	Northeast	Water Tank	1	69	7
Winter	Northeast	Water Tank	1	117	11
Winter	Northeast	Water Drinking Jar	1	1	0
Winter	Northeast	Vase	1	4	0
Winter	Northeast	Anti-ant Bowl	1	6	1
Winter	Northeast	Plant Saucer	1	1	0
Winter	Northeast	Lotus Basin	1	23	0
Winter	Northeast	Other Used Container	1	13	0
Rainy	Northeast	Water Tank	1	128	11
Rainy	Northeast	Anti-ant Bowl	1	4	2
Rainy	Northeast	Unused Container	1	2	0
Summer	Northeast	Water Tank	1	85	2
Summer	Northeast	Water Drinking Jar	1	51	2
Summer	Northeast	Vase	1	16	1
Summer	Northeast	Plant Saucer	1	2	1
Summer	Northeast	Lotus Basin	1	6	0
Summer	Northeast	Old Tire	1	2	1
Summer	Northeast	Unused Container	1	143	0
Summer	Northeast	Other Used Container	1	4	1
Winter	Central	Water Tank	1	56	5
Winter	Central	Water Drinking Jar	1	1	0
Winter	Central	Vase	1	23	0
Winter	Central	Anti-ant Bowl	1	4	0
Winter	Central	Plant Saucer	1	10	0
Winter	Central	Lotus Basin	1	22	1
Winter	Central	Old Tire	1	70	0
Winter	Central	Other Used Container	1	4	0
Winter	Central	Pet Bowl	1	5	0
Winter	Central	Drip Tray of Water Dispenser	1	5	0
Summer	Central	Water Tank	1	64	9
Summer	Central	Vase	1	46	0
Summer	Central	Lotus Basin	1	13	0
Summer	Central	Plant Leaf	1	1	0
Summer	Central	Unused Container	1	1	0
Winter	South	Water Tank	1	61	3
Winter	South	Water Drinking Jar	1	24	0
Winter	South	Vase	1	15	0
Winter	South	Anti-ant Bowl	1	3	0
Winter	South	Plant Saucer	1	7	0
Winter	South	Lotus Basin	1	5	0
Winter	South	Old Tire	1	1	0
Winter	South	Water Tank	1	67	3
Winter	South	Water Drinking Jar	1	1	0
Winter	South	Vase	1	60	2
Winter	South	Plant Saucer	1	9	0
Winter	South	Lotus Basin	1	8	0
Winter	South	Plant Leaf	1	2	1
Winter	South	Unused Container	1	4	1
Winter	South	Other Used Container	1	1	1
Winter	North	Water Tank	1	124	1
Winter	North	Water Drinking Jar	1	2	0
Winter	North	Vase	1	46	0
Winter	North	Anti-ant Bowl	1	1	0
Winter	North	Plant Saucer	1	13	0
Winter	North	Lotus Basin	1	42	0
Winter	North	Old Tire	1	2	0
Winter	North	Unused Container	1	7	0
Winter	North	Other Used Container	1	60	2
Winter	North	Pet Bowl	1	7	4
Winter	North	Drip Tray of Water Dispenser	1	11	0
Rainy	Northeast	Water Tank	1	125	8
Rainy	Northeast	Water Drinking Jar	1	2	0
Rainy	Northeast	Old Tire	1	2	0
Summer	Northeast	Water Tank	1	102	6
Summer	Northeast	Water Drinking Jar	1	1	0
Summer	Northeast	Vase	1	1	0
Summer	Northeast	Anti-ant Bowl	1	4	0
Summer	Northeast	Plant Saucer	1	1	0
Summer	Northeast	Lotus Basin	1	6	0
Summer	Northeast	Other Used Container	1	2	1
Summer	Northeast	Pet Bowl	1	3	0
Summer	Northeast	Drip Tray of Water Dispenser	1	1	0
Winter	Central	Other Used Container	1	9	0
Winter	Central	Pet Bowl	1	2	0
Winter	Central	Drip Tray of Water Dispenser	1	9	0
Winter	North	Water Tank	1	210	7
Winter	North	Water Drinking Jar	1	48	0
Winter	North	Vase	1	190	0
Winter	North	Anti-ant Bowl	1	4	0
Winter	North	Plant Saucer	1	12	0
Winter	North	Lotus Basin	1	7	3
Winter	North	Old Tire	1	8	0
Winter	North	Unused Container	1	8	0
Winter	North	Other Used Container	1	33	0
Winter	North	Pet Bowl	1	25	1
Winter	North	Drip Tray of Water Dispenser	1	3	3
Rainy	South	Water Tank	1	6	0
Rainy	South	Water Drinking Jar	1	3	0
Winter	Northeast	Water Tank	1	146	9
Winter	Northeast	Anti-ant Bowl	1	4	0
Winter	Northeast	Lotus Basin	1	3	0
Winter	Northeast	Other Used Container	1	4	0
Winter	Northeast	Water Tank	1	3	0
Winter	North	Water Tank	1	6	0
Winter	North	Other Used Container	1	2	0
Rainy	South	Water Tank	1	4	0
Rainy	South	Water Drinking Jar	1	2	0
Rainy	South	Water Tank	1	6	0
Rainy	South	Water Drinking Jar	1	6	0
Rainy	South	Old Tire	1	1	0
Rainy	South	Unused Container	1	1	0
Rainy	Northeast	Water Tank	1	110	7
Rainy	Northeast	Water Drinking Jar	1	1	0
Rainy	Northeast	Plant Saucer	1	1	0
Rainy	Northeast	Lotus Basin	1	3	0
Rainy	Northeast	Old Tire	1	1	0
Rainy	Northeast	Unused Container	1	3	1
Rainy	Northeast	Other Used Container	1	21	2
Rainy	Northeast	Pet Bowl	1	1	0
Rainy	Northeast	Drip Tray of Water Dispenser	1	2	0
Summer	Northeast	Water Tank	1	143	5
Summer	Northeast	Water Drinking Jar	1	8	1
Summer	Northeast	Vase	1	2	0
Summer	Northeast	Anti-ant Bowl	1	1	0
Summer	Northeast	Lotus Basin	1	6	0
Summer	Northeast	Other Used Container	1	12	0
Summer	Northeast	Pet Bowl	1	8	0
Summer	Northeast	Drip Tray of Water Dispenser	1	2	0
Winter	North	Water Tank	1	555	31
Winter	North	Water Drinking Jar	1	89	7
Winter	North	Vase	1	20	0
Winter	North	Anti-ant Bowl	1	34	15
Winter	North	Plant Saucer	1	9	0
Winter	North	Lotus Basin	1	32	1
Winter	North	Old Tire	1	3	0
Winter	North	Plant Leaf	1	1	0
Winter	North	Unused Container	1	7	4
Winter	North	Other Used Container	1	25	1
Winter	North	Pet Bowl	1	116	2
Winter	North	Drip Tray of Water Dispenser	1	4	0
Summer	Central	Water Tank	1	290	18
Summer	Central	Water Drinking Jar	1	43	0
Summer	Central	Vase	1	58	2
Summer	Central	Anti-ant Bowl	1	8	0
Summer	Central	Plant Saucer	1	4	0
Summer	Central	Lotus Basin	1	70	2
Summer	Central	Old Tire	1	16	0
Summer	Central	Unused Container	1	6	3
Summer	Central	Other Used Container	1	9	1
Summer	Central	Pet Bowl	1	16	0
Summer	Central	Drip Tray of Water Dispenser	1	1	0
Rainy	Northeast	Water Tank	1	146	6
Rainy	Northeast	Anti-ant Bowl	1	4	0
Rainy	Northeast	Lotus Basin	1	6	0
Rainy	Northeast	Unused Container	1	6	1
Rainy	Northeast	Other Used Container	1	1	0
Rainy	Northeast	Pet Bowl	1	3	0
Summer	Central	Water Tank	1	78	8
Summer	Central	Water Drinking Jar	1	15	1
Summer	Central	Vase	1	8	0
Summer	Central	Lotus Basin	1	13	1
Summer	Central	Unused Container	1	0	0
Summer	Central	Other Used Container	1	6	1
Summer	Northeast	Water Tank	1	132	8
Summer	Northeast	Water Drinking Jar	1	1	0
Summer	Northeast	Plant Saucer	1	3	0
Summer	Northeast	Lotus Basin	1	3	0
Summer	Northeast	Old Tire	1	5	0
Summer	Northeast	Unused Container	1	3	0
Winter	North	Water Tank	1	44	3
Winter	Central	Water Tank	1	1	0
Winter	Central	Unused Container	1	1	0
Winter	North	Water Drinking Jar	1	5	0
Winter	North	Anti-ant Bowl	1	4	0
Winter	North	Unused Container	1	3	3
Winter	North	Other Used Container	1	7	1
Winter	North	Drip Tray of Water Dispenser	1	4	0
Summer	Central	Water Tank	1	113	3
Summer	Central	Water Drinking Jar	1	18	0
Summer	Central	Vase	1	51	3
Summer	Central	Lotus Basin	1	37	1
Summer	Central	Old Tire	1	1	0
Summer	Central	Unused Container	1	26	3
Rainy	South	Water Tank	1	105	15
Rainy	South	Water Drinking Jar	1	1	0
Rainy	South	Vase	1	21	0
Rainy	South	Plant Saucer	1	3	2
Rainy	South	Lotus Basin	1	14	1
Rainy	South	Plant Leaf	1	2	0
Rainy	South	Unused Container	1	2	1
Rainy	South	Other Used Container	1	6	0
Winter	Northeast	Water Tank	1	242	8
Winter	Northeast	Vase	1	4	2
Winter	Northeast	Plant Saucer	1	8	0
Winter	Northeast	Lotus Basin	1	53	0
Winter	Northeast	Old Tire	1	26	0
Winter	Northeast	Plant Leaf	1	6	0
Winter	Northeast	Unused Container	1	62	0
Winter	Northeast	Other Used Container	1	50	2
Winter	Northeast	Pet Bowl	1	2	0
Winter	Northeast	Drip Tray of Water Dispenser	1	1	0
Summer	Central	Water Tank	1	2	0
Summer	Central	Vase	1	4	0
Winter	Northeast	Water Tank	1	92	0
Winter	Northeast	Water Drinking Jar	1	57	0
Winter	Northeast	Vase	1	1	0
Winter	Northeast	Plant Saucer	1	4	0
Winter	Northeast	Lotus Basin	1	9	0
Winter	Northeast	Old Tire	1	1	0
Winter	North	Water Tank	1	110	2
Winter	North	Water Drinking Jar	1	9	0
Winter	North	Vase	1	2	0
Winter	North	Anti-ant Bowl	1	20	0
Winter	North	Plant Saucer	1	3	0
Winter	North	Lotus Basin	1	28	0
Winter	North	Other Used Container	1	5	0
Summer	Central	Water Tank	1	4	0
Summer	Central	Anti-ant Bowl	1	4	1
Summer	Central	Plant Saucer	1	1	0
Summer	Central	Lotus Basin	1	9	0
Summer	Central	Unused Container	1	8	4
Summer	Central	Other Used Container	1	1	0
Rainy	Northeast	Water Tank	1	221	5
Rainy	Northeast	Lotus Basin	1	9	0
Rainy	Northeast	Plant Leaf	1	1	0
Rainy	Northeast	Other Used Container	1	18	0
Rainy	Northeast	Drip Tray of Water Dispenser	1	1	0
Summer	Central	Water Tank	1	21	0
Summer	Central	Vase	1	10	0
Summer	Central	Anti-ant Bowl	1	1	0
Summer	Central	Plant Saucer	1	4	1
Summer	Central	Lotus Basin	1	22	0
Summer	Central	Old Tire	1	25	0
Summer	Central	Unused Container	1	3	0
Summer	Central	Other Used Container	1	9	0
Winter	Northeast	Water Tank	1	85	1
Winter	Northeast	Water Drinking Jar	1	4	0
Winter	Northeast	Lotus Basin	1	3	0
Rainy	Northeast	Water Tank	1	142	2
Rainy	Northeast	Water Drinking Jar	1	1	0
Rainy	Northeast	Lotus Basin	1	6	0
Summer	Northeast	Water Tank	1	7	0
Summer	Northeast	Old Tire	1	2	0
Summer	Northeast	Water Tank	1	79	14
Summer	Northeast	Plant Saucer	1	2	0
Summer	Northeast	Lotus Basin	1	3	0
Summer	Northeast	Old Tire	1	2	0
Summer	Northeast	Unused Container	1	1	1
Summer	Northeast	Other Used Container	1	2	0
Rainy	Northeast	Water Drinking Jar	1	19	0
Winter	North	Water Drinking Jar	1	2	2
Winter	North	Vase	1	7	7
Winter	North	Anti-ant Bowl	1	4	4
Winter	North	Other Used Container	1	6	0
Winter	Northeast	Water Tank	1	188	15
Winter	Northeast	Water Drinking Jar	1	36	0
Winter	Northeast	Unused Container	1	9	1
Winter	Northeast	Drip Tray of Water Dispenser	1	1	1
Rainy	Northeast	Water Tank	1	31	0
Rainy	Northeast	Plant Saucer	1	1	0
Rainy	Northeast	Lotus Basin	1	6	0
Rainy	Northeast	Other Used Container	1	97	14
Summer	Northeast	Water Tank	1	107	3
Summer	Northeast	Vase	1	1	0
Summer	Northeast	Anti-ant Bowl	1	4	0
Summer	Northeast	Lotus Basin	1	23	0
Summer	Northeast	Unused Container	1	2	0
Summer	Northeast	Other Used Container	1	2	0
Summer	Northeast	Drip Tray of Water Dispenser	1	1	1
Summer	Central	Water Tank	1	113	17
Summer	Central	Water Drinking Jar	1	2	0
Summer	Central	Vase	1	1	0
Summer	Central	Lotus Basin	1	7	0
Summer	Central	Old Tire	1	7	0
Summer	Central	Unused Container	1	2	0
Summer	Central	Other Used Container	1	4	0
Summer	Central	Pet Bowl	1	7	0
Rainy	Northeast	Water Tank	1	93	2
Rainy	Northeast	Vase	1	6	0
Rainy	Northeast	Anti-ant Bowl	1	3	0
Rainy	Northeast	Plant Saucer	1	1	1
Rainy	Northeast	Lotus Basin	1	22	0
Rainy	Northeast	Old Tire	1	6	0
Rainy	Northeast	Unused Container	1	1	1
Rainy	Northeast	Other Used Container	1	7	1
Rainy	Northeast	Pet Bowl	1	4	0
Rainy	Northeast	Drip Tray of Water Dispenser	1	2	0
Rainy	Northeast	Water Tank	1	23	0
Rainy	Northeast	Anti-ant Bowl	1	4	0
Rainy	Northeast	Lotus Basin	1	2	0
Rainy	Northeast	Unused Container	1	2	0
Winter	Central	Water Tank	1	35	8
Winter	Central	Water Drinking Jar	1	1	0
Winter	Central	Vase	1	26	2
Winter	Central	Plant Saucer	1	19	3
Winter	Central	Lotus Basin	1	30	1
Winter	Central	Old Tire	1	2	2
Winter	Central	Unused Container	1	4	3
Winter	Central	Other Used Container	1	44	1
Winter	Central	Pet Bowl	1	5	0
Rainy	Central	Water Tank	1	16	6
Rainy	Central	Vase	1	2	0
Rainy	Central	Plant Saucer	1	5	2
Rainy	Central	Lotus Basin	1	11	0
Rainy	Central	Unused Container	1	1	1
Rainy	Central	Other Used Container	1	2	1
Winter	Central	Water Tank	1	20	3
Winter	Central	Vase	1	4	0
Winter	Central	Lotus Basin	1	15	0
Winter	Central	Unused Container	1	4	0
Winter	Central	Water Tank	1	21	2
Winter	Central	Lotus Basin	1	6	0
Winter	Central	Old Tire	1	3	0
Winter	Central	Unused Container	1	3	2
Winter	Central	Pet Bowl	1	2	1
Winter	Central	Water Tank	1	5	0
Winter	Central	Plant Saucer	1	2	0
Winter	Central	Lotus Basin	1	1	0
Winter	Central	Unused Container	1	1	0
Winter	Central	Water Tank	1	184	31
Winter	Central	Water Drinking Jar	1	2	2
Winter	Central	Vase	1	41	0
Winter	Central	Anti-ant Bowl	1	8	0
Winter	Central	Plant Saucer	1	8	0
Winter	Central	Lotus Basin	1	18	1
Winter	Central	Old Tire	1	6	0
Winter	Central	Other Used Container	1	3	0
Winter	Central	Pet Bowl	1	1	0
Winter	Central	Water Tank	1	307	39
Winter	Central	Water Drinking Jar	1	16	1
Winter	Central	Vase	1	10	1
Winter	Central	Anti-ant Bowl	1	4	0
Winter	Central	Plant Saucer	1	9	1
Winter	Central	Lotus Basin	1	62	3
Winter	Central	Old Tire	1	2	1
Winter	Central	Unused Container	1	2	2
Winter	Central	Other Used Container	1	4	1
Winter	Central	Pet Bowl	1	7	0
Winter	Central	Drip Tray of Water Dispenser	1	2	0
Summer	Central	Water Tank	1	110	3
Summer	Central	Water Drinking Jar	1	30	0
Summer	Central	Vase	1	2	0
Summer	Central	Plant Leaf	1	1	0
Summer	Central	Unused Container	1	1	1
Summer	Central	Other Used Container	1	1	0
Winter	South	Water Tank	1	85	4
Winter	South	Water Drinking Jar	1	33	0
Winter	South	Vase	1	10	0
Winter	South	Plant Saucer	1	1	0
Winter	South	Lotus Basin	1	12	0
Winter	South	Unused Container	1	19	3
Winter	South	Pet Bowl	1	3	0
Winter	Northeast	Water Tank	1	8	0
Winter	Northeast	Plant Saucer	1	1	0
Winter	Northeast	Lotus Basin	1	3	0
Winter	Northeast	Pet Bowl	1	4	0
Winter	Northeast	Water Tank	1	234	4
Winter	Northeast	Water Drinking Jar	1	12	0
Winter	Northeast	Lotus Basin	1	13	0
Winter	Northeast	Old Tire	1	5	0
Winter	Northeast	Unused Container	1	3	0
Winter	Northeast	Other Used Container	1	15	1
Winter	Northeast	Pet Bowl	1	39	0
Winter	Northeast	Drip Tray of Water Dispenser	1	2	0
Rainy	Northeast	Water Tank	1	35	1
Rainy	Northeast	Water Drinking Jar	1	4	0
Rainy	Northeast	Anti-ant Bowl	1	4	0
Rainy	Northeast	Lotus Basin	1	6	0
Rainy	Northeast	Old Tire	1	7	1
Rainy	Northeast	Unused Container	1	13	3
Rainy	Northeast	Other Used Container	1	28	4
Rainy	Northeast	Pet Bowl	1	4	1
Rainy	Northeast	Water Tank	1	29	0
Rainy	Northeast	Water Drinking Jar	1	3	0
Rainy	Northeast	Lotus Basin	1	6	0
Rainy	Northeast	Unused Container	1	15	0
Rainy	Northeast	Other Used Container	1	21	0
Rainy	Northeast	Pet Bowl	1	2	0
Winter	Central	Water Tank	1	1	0
Winter	North	Water Tank	1	8	0
Winter	North	Vase	1	2	0
Winter	North	Anti-ant Bowl	1	8	0
Winter	North	Lotus Basin	1	4	0
Winter	North	Unused Container	1	4	0
Summer	Northeast	Water Tank	1	13	2
Summer	Northeast	Old Tire	1	2	0
Summer	Northeast	Water Tank	1	85	2
Summer	Northeast	Plant Saucer	1	3	0
Summer	Northeast	Lotus Basin	1	1	0
Summer	Northeast	Old Tire	1	2	0
Summer	Central	Water Tank	1	104	16
Summer	Central	Water Drinking Jar	1	3	0
Summer	Central	Vase	1	28	1
Summer	Central	Anti-ant Bowl	1	2	0
Summer	Central	Lotus Basin	1	21	2
Summer	Central	Unused Container	1	2	2
Summer	Central	Other Used Container	1	11	7
Summer	Central	Pet Bowl	1	7	0
Rainy	Northeast	Water Tank	1	150	11
Rainy	Northeast	Water Drinking Jar	1	1	0
Rainy	Northeast	Lotus Basin	1	1	0
Rainy	Northeast	Old Tire	1	2	2
Rainy	Northeast	Unused Container	1	12	1
Rainy	Northeast	Other Used Container	1	25	1
Rainy	Northeast	Water Tank	1	17	0
Rainy	Northeast	Other Used Container	1	6	0
Rainy	Northeast	Pet Bowl	1	4	0
Winter	Northeast	Water Tank	1	29	5
Winter	Northeast	Water Drinking Jar	1	21	0
Winter	Northeast	Vase	1	10	0
Winter	Northeast	Anti-ant Bowl	1	4	0
Winter	Northeast	Old Tire	1	2	0
Winter	Northeast	Unused Container	1	8	0
Winter	Northeast	Other Used Container	1	13	0
Winter	Northeast	Drip Tray of Water Dispenser	1	10	0
Winter	Northeast	Water Tank	1	47	1
Winter	Northeast	Water Drinking Jar	1	35	0
Winter	Northeast	Vase	1	12	0
Winter	Northeast	Anti-ant Bowl	1	4	0
Winter	Northeast	Plant Saucer	1	4	0
Winter	Northeast	Lotus Basin	1	2	0
Winter	Northeast	Unused Container	1	1	1
Winter	Northeast	Other Used Container	1	32	0
Winter	Northeast	Drip Tray of Water Dispenser	1	17	0
Winter	Central	Water Tank	1	8	0
Winter	Central	Vase	1	8	0
Winter	Central	Plant Saucer	1	62	0
Winter	Central	Lotus Basin	1	6	2
Winter	Central	Old Tire	1	6	0
Winter	Central	Unused Container	1	4	2
Winter	Central	Other Used Container	1	2	1
Winter	Central	Drip Tray of Water Dispenser	1	1	0
Summer	North	Plant Saucer	1	1	0
Summer	Northeast	Water Tank	1	120	1
Summer	Northeast	Water Drinking Jar	1	3	0
Summer	Northeast	Lotus Basin	1	5	0
Summer	Northeast	Old Tire	1	5	0
Summer	Northeast	Unused Container	1	25	0
Summer	Northeast	Other Used Container	1	19	0
Winter	Northeast	Water Tank	1	157	5
Winter	Northeast	Water Drinking Jar	1	1	0
Winter	Northeast	Lotus Basin	1	1	0
Winter	Northeast	Other Used Container	1	21	0
Winter	Northeast	Pet Bowl	1	21	0
Summer	South	Water Tank	1	6	0
Summer	South	Vase	1	3	0
Summer	South	Lotus Basin	1	1	0
Summer	South	Other Used Container	1	1	0
Rainy	Northeast	Water Tank	1	5	1
Rainy	Northeast	Plant Saucer	1	4	1
Rainy	Northeast	Lotus Basin	1	2	0
Rainy	Northeast	Other Used Container	1	5	0
Summer	Central	Water Tank	1	6	1
Summer	Central	Water Drinking Jar	1	3	0
Summer	Central	Vase	1	1	0
Winter	Central	Water Tank	1	55	5
Winter	Central	Water Drinking Jar	1	1	0
Winter	Central	Vase	1	10	0
Winter	Central	Plant Saucer	1	14	2
Winter	Central	Lotus Basin	1	36	0
Winter	Central	Unused Container	1	2	1
Winter	Central	Other Used Container	1	21	0
Winter	Central	Drip Tray of Water Dispenser	1	1	0
Winter	Central	Water Tank	1	124	12
Winter	Central	Water Drinking Jar	1	5	0
Winter	Central	Lotus Basin	1	8	1
Winter	Central	Old Tire	1	3	3
Winter	Central	Unused Container	1	5	2
Winter	Central	Other Used Container	1	3	1
Winter	Central	Pet Bowl	1	1	0
Winter	Northeast	Water Tank	1	45	8
Winter	Northeast	Water Drinking Jar	1	9	0
Winter	Northeast	Vase	1	1	0
Winter	Northeast	Anti-ant Bowl	1	4	4
Winter	Northeast	Plant Saucer	1	1	0
Winter	Northeast	Lotus Basin	1	25	0
Winter	Northeast	Other Used Container	1	6	2
Summer	South	Water Tank	1	24	5
Summer	South	Vase	1	2	0
Summer	South	Plant Saucer	1	5	0
Summer	South	Lotus Basin	1	2	0
Summer	South	Unused Container	1	4	0
Summer	South	Other Used Container	1	8	0
Summer	South	Pet Bowl	1	4	0
Winter	Northeast	Water Tank	1	284	35
Winter	Northeast	Water Drinking Jar	1	4	0
Winter	Northeast	Vase	1	5	0
Winter	Northeast	Anti-ant Bowl	1	12	6
Winter	Northeast	Lotus Basin	1	19	1
Winter	Northeast	Old Tire	1	4	0
Winter	Northeast	Unused Container	1	4	0
Winter	Northeast	Other Used Container	1	14	3
Winter	Northeast	Pet Bowl	1	2	0
Winter	Northeast	Drip Tray of Water Dispenser	1	6	0
Winter	Northeast	Water Tank	1	119	3
Winter	Northeast	Water Drinking Jar	1	1	0
Winter	Northeast	Lotus Basin	1	13	0
Winter	Northeast	Other Used Container	1	7	0
Winter	Northeast	Pet Bowl	1	1	0
Summer	Northeast	Anti-ant Bowl	1	4	4
Summer	Northeast	Plant Saucer	1	1	0
Summer	Northeast	Lotus Basin	1	8	3
Rainy	Northeast	Water Tank	1	109	1
Rainy	Northeast	Water Drinking Jar	1	2	0
Rainy	Northeast	Unused Container	1	3	0
Rainy	Northeast	Pet Bowl	1	1	0
Rainy	Northeast	Pet Bowl	1	1	0
Rainy	Northeast	Drip Tray of Water Dispenser	1	1	0
Rainy	Northeast	Water Tank	1	135	2
Rainy	Northeast	Lotus Basin	1	13	0
Summer	Northeast	Water Tank	1	131	13
Summer	Northeast	Anti-ant Bowl	1	4	1
Summer	Northeast	Lotus Basin	1	5	1
Summer	Northeast	Unused Container	1	2	1
Summer	Northeast	Other Used Container	1	18	2
Summer	Northeast	Pet Bowl	1	7	0
Summer	Northeast	Drip Tray of Water Dispenser	1	5	2
Rainy	Northeast	Water Tank	1	10	0
Rainy	Northeast	Other Used Container	1	1	1
Rainy	North	Water Tank	1	228	21
Rainy	North	Water Drinking Jar	1	9	1
Rainy	North	Vase	1	10	0
Rainy	North	Anti-ant Bowl	1	8	1
Rainy	North	Plant Saucer	1	22	4
Rainy	North	Lotus Basin	1	30	0
Rainy	North	Old Tire	1	4	0
Rainy	North	Unused Container	1	16	7
Rainy	North	Other Used Container	1	8	5
Rainy	North	Pet Bowl	1	13	3
Rainy	Northeast	Water Tank	1	144	3
Rainy	Northeast	Water Drinking Jar	1	4	0
Rainy	Northeast	Lotus Basin	1	2	0
Rainy	Northeast	Old Tire	1	9	2
Rainy	Northeast	Unused Container	1	1	1
Rainy	Northeast	Other Used Container	1	66	0
Rainy	Northeast	Pet Bowl	1	2	0
Winter	North	Water Tank	1	86	3
Winter	North	Water Drinking Jar	1	15	0
Winter	North	Vase	1	3	0
Winter	North	Lotus Basin	1	10	0
Winter	North	Other Used Container	1	1	1
Winter	North	Pet Bowl	1	3	0
Summer	Northeast	Water Tank	1	231	3
Summer	Northeast	Water Drinking Jar	1	20	0
Summer	Northeast	Unused Container	1	20	5
Summer	Northeast	Other Used Container	1	12	2
Rainy	Northeast	Water Tank	1	24	1
Rainy	Northeast	Plant Saucer	1	1	0
Rainy	Northeast	Lotus Basin	1	5	0
Rainy	Northeast	Other Used Container	1	14	1
Rainy	Northeast	Water Tank	1	73	1
Rainy	Northeast	Lotus Basin	1	4	0
Rainy	Northeast	Unused Container	1	1	0
Rainy	Northeast	Other Used Container	1	23	0
Rainy	Northeast	Old Tire	1	2	1
Rainy	Northeast	Drip Tray of Water Dispenser	1	10	0
Summer	Northeast	Water Tank	1	125	8
Summer	Northeast	Water Drinking Jar	1	2	1
Summer	Northeast	Lotus Basin	1	2	0
Summer	Northeast	Other Used Container	1	2	1
Summer	Northeast	Drip Tray of Water Dispenser	1	1	0
Winter	Northeast	Unused Container	1	4	0
Winter	Northeast	Pet Bowl	1	30	0
Summer	Central	Water Tank	1	123	47
Summer	Central	Water Drinking Jar	1	1	0
Summer	Central	Vase	1	20	1
Summer	Central	Plant Saucer	1	14	1
Summer	Central	Lotus Basin	1	9	1
Summer	Central	Unused Container	1	4	1
Summer	Central	Other Used Container	1	9	3
Summer	Central	Pet Bowl	1	2	0
Summer	Central	Drip Tray of Water Dispenser	1	7	3
Summer	Central	Water Tank	1	40	2
Summer	Central	Vase	1	1	0
Summer	Central	Plant Saucer	1	21	0
Summer	Central	Lotus Basin	1	27	0
Summer	Central	Old Tire	1	4	3
Summer	Central	Unused Container	1	4	3
Summer	Central	Other Used Container	1	1	0
Winter	Northeast	Water Tank	1	71	0
Winter	Northeast	Water Drinking Jar	1	2	0
Winter	Northeast	Lotus Basin	1	2	0
Winter	North	Water Tank	1	4	0
Winter	North	Lotus Basin	1	1	0
Winter	North	Pet Bowl	1	2	0
Winter	North	Drip Tray of Water Dispenser	1	1	0
Rainy	Northeast	Water Tank	1	105	4
Rainy	Northeast	Water Drinking Jar	1	5	0
Rainy	Northeast	Plant Saucer	1	1	0
Rainy	Northeast	Lotus Basin	1	14	1
Rainy	Northeast	Old Tire	1	4	0
Rainy	Northeast	Unused Container	1	6	0
Rainy	Northeast	Other Used Container	1	7	1
Rainy	Northeast	Pet Bowl	1	20	0
Rainy	Northeast	Drip Tray of Water Dispenser	1	7	2
Rainy	Northeast	Water Tank	1	37	0
Rainy	Northeast	Unused Container	1	6	1
Rainy	Northeast	Other Used Container	1	14	2
Rainy	Northeast	Water Tank	1	106	4
Rainy	Northeast	Water Drinking Jar	1	2	0
Rainy	Northeast	Vase	1	6	1
Rainy	Northeast	Lotus Basin	1	17	0
Rainy	Northeast	Old Tire	1	3	2
Rainy	Northeast	Other Used Container	1	9	2
Rainy	Northeast	Pet Bowl	1	2	0
Rainy	North	Unused Container	1	3	0
Rainy	North	Other Used Container	1	1	0
Winter	Central	Water Tank	1	15	2
Winter	Central	Vase	1	2	2
Winter	Central	Lotus Basin	1	4	0
Summer	Central	Water Tank	1	72	10
Summer	Central	Plant Saucer	1	7	7
Summer	Central	Lotus Basin	1	6	0
Summer	Central	Unused Container	1	7	4
Summer	Central	Other Used Container	1	6	4
Summer	Central	Pet Bowl	1	15	1
Winter	Central	Water Tank	1	40	3
Winter	Central	Vase	1	2	0
Winter	Central	Plant Saucer	1	12	0
Winter	Central	Lotus Basin	1	20	0
Winter	Central	Other Used Container	1	7	2
Winter	Central	Pet Bowl	1	4	1
Winter	Central	Drip Tray of Water Dispenser	1	1	0
Winter	South	Water Tank	1	165	1
Winter	South	Water Drinking Jar	1	76	0
Winter	South	Vase	1	76	0
Winter	South	Anti-ant Bowl	1	17	0
Winter	South	Plant Saucer	1	39	1
Winter	South	Lotus Basin	1	23	0
Winter	South	Old Tire	1	3	0
Winter	South	Plant Leaf	1	2	0
Winter	South	Unused Container	1	3	0
Winter	South	Other Used Container	1	6	0
Winter	South	Drip Tray of Water Dispenser	1	49	0
Summer	North	Water Tank	1	75	1
Summer	North	Vase	1	10	0
Summer	North	Lotus Basin	1	8	0
Summer	North	Other Used Container	1	2	0
Summer	North	Pet Bowl	1	13	0
Winter	Central	Water Tank	1	8	2
Winter	Central	Vase	1	4	0
Winter	Central	Old Tire	1	8	0
Summer	North	Vase	1	2	0
Summer	North	Lotus Basin	1	4	0
Summer	North	Unused Container	1	1	0
Summer	North	Other Used Container	1	1	0
Rainy	Central	Water Tank	1	59	0
Rainy	Central	Water Drinking Jar	1	3	0
Rainy	Central	Plant Saucer	1	6	0
Winter	North	Water Tank	1	79	2
Winter	North	Vase	1	3	0
Winter	North	Anti-ant Bowl	1	13	1
Winter	North	Plant Saucer	1	3	0
Winter	North	Lotus Basin	1	10	0
Winter	North	Old Tire	1	2	0
Winter	North	Plant Leaf	1	10	0
Winter	North	Other Used Container	1	9	1
Rainy	Central	Water Tank	1	51	3
Rainy	Central	Vase	1	77	0
Rainy	Central	Plant Saucer	1	8	0
Rainy	Central	Lotus Basin	1	52	0
Rainy	Central	Old Tire	1	5	0
Rainy	Central	Unused Container	1	11	1
Rainy	Central	Other Used Container	1	15	1
Rainy	Central	Pet Bowl	1	6	1
Rainy	South	Water Tank	1	199	6
Rainy	South	Water Drinking Jar	1	62	0
Rainy	South	Vase	1	138	1
Rainy	South	Anti-ant Bowl	1	51	0
Rainy	South	Plant Saucer	1	32	1
Rainy	South	Lotus Basin	1	37	0
Rainy	South	Old Tire	1	23	2
Rainy	South	Plant Leaf	1	22	0
Rainy	South	Unused Container	1	39	1
Rainy	South	Other Used Container	1	34	2
Rainy	South	Pet Bowl	1	8	0
Rainy	South	Drip Tray of Water Dispenser	1	9	0
Rainy	South	Water Tank	1	101	7
Rainy	South	Water Drinking Jar	1	8	0
Rainy	South	Vase	1	26	2
Rainy	South	Anti-ant Bowl	1	10	0
Rainy	South	Plant Saucer	1	12	0
Rainy	South	Lotus Basin	1	10	0
Rainy	South	Old Tire	1	7	1
Rainy	South	Plant Leaf	1	8	0
Rainy	South	Unused Container	1	7	1
Rainy	South	Other Used Container	1	7	1
Rainy	South	Pet Bowl	1	2	0
Rainy	South	Drip Tray of Water Dispenser	1	3	0
Winter	South	Water Tank	1	20	1
Winter	North	Water Tank	1	244	18
Winter	North	Water Drinking Jar	1	15	0
Winter	North	Vase	1	29	0
Winter	North	Anti-ant Bowl	1	12	6
Winter	North	Plant Saucer	1	12	1
Winter	North	Lotus Basin	1	17	0
Winter	North	Old Tire	1	2	2
Winter	North	Unused Container	1	14	3
Winter	North	Other Used Container	1	6	2
Winter	North	Pet Bowl	1	27	7
Summer	Central	Water Tank	1	139	22
Summer	Central	Vase	1	12	2
Summer	Central	Plant Saucer	1	8	3
Summer	Central	Lotus Basin	1	14	0
Summer	Central	Unused Container	1	16	1
Summer	Central	Other Used Container	1	1	1
Summer	North	Plant Leaf	1	2	0
Summer	North	Unused Container	1	2	0
Summer	North	Other Used Container	1	2	0
Winter	Central	Water Tank	1	34	2
Winter	Central	Vase	1	21	6
Winter	Central	Anti-ant Bowl	1	2	2
Winter	Central	Plant Saucer	1	6	2
Winter	Central	Lotus Basin	1	4	2
Winter	Central	Unused Container	1	2	0
Winter	Central	Other Used Container	1	1	0
Summer	Central	Water Tank	1	61	4
Summer	Central	Water Drinking Jar	1	4	2
Summer	Central	Vase	1	62	0
Summer	Central	Plant Saucer	1	5	0
Summer	Central	Lotus Basin	1	16	0
Summer	Central	Unused Container	1	1	1
Summer	Central	Other Used Container	1	4	0
Summer	Central	Pet Bowl	1	4	0
Rainy	Northeast	Water Tank	1	95	1
Rainy	Northeast	Lotus Basin	1	12	0
Rainy	Northeast	Unused Container	1	1	1
Rainy	Northeast	Other Used Container	1	21	0
Rainy	Northeast	Pet Bowl	1	1	0
Rainy	Northeast	Water Tank	1	209	1
Rainy	Northeast	Water Drinking Jar	1	8	1
Rainy	Northeast	Anti-ant Bowl	1	2	1
Rainy	Northeast	Plant Saucer	1	4	0
Rainy	Northeast	Lotus Basin	1	4	0
Rainy	Northeast	Old Tire	1	11	0
Rainy	Northeast	Unused Container	1	14	0
Rainy	Northeast	Other Used Container	1	32	1
Rainy	Northeast	Pet Bowl	1	2	0
Rainy	Northeast	Drip Tray of Water Dispenser	1	3	0
Rainy	Northeast	Water Tank	1	121	4
Rainy	North	Water Tank	1	10	2
Rainy	North	Other Used Container	1	1	0
Rainy	South	Water Tank	1	2	0
Rainy	South	Plant Saucer	1	1	0
Rainy	South	Other Used Container	1	2	0
Winter	Central	Water Tank	1	57	11
Winter	Central	Vase	1	10	0
Winter	Central	Plant Saucer	1	7	0
Winter	Central	Lotus Basin	1	51	3
Winter	Central	Unused Container	1	6	2
Winter	Central	Other Used Container	1	39	3
Winter	Central	Pet Bowl	1	15	0
Winter	Central	Drip Tray of Water Dispenser	1	1	0
Rainy	Central	Water Tank	1	8	1
Rainy	Central	Plant Saucer	1	8	0
Rainy	Central	Lotus Basin	1	18	1
Rainy	Central	Old Tire	1	5	2
Rainy	Central	Unused Container	1	3	0
Rainy	Central	Other Used Container	1	2	0
Rainy	Central	Water Tank	1	92	16
Rainy	Central	Vase	1	20	1
Rainy	Central	Plant Saucer	1	6	2
Rainy	Central	Lotus Basin	1	40	0
Rainy	Central	Old Tire	1	8	5
Rainy	Central	Unused Container	1	28	7
Rainy	Central	Other Used Container	1	20	3
Rainy	Central	Pet Bowl	1	4	0
Rainy	Central	Drip Tray of Water Dispenser	1	1	0
Rainy	Central	Water Tank	1	60	3
Rainy	Central	Vase	1	20	0
Rainy	Central	Anti-ant Bowl	1	12	1
Rainy	Central	Plant Saucer	1	8	1
Rainy	Central	Lotus Basin	1	37	5
Rainy	Central	Old Tire	1	5	2
Rainy	Central	Plant Leaf	1	3	0
Rainy	Central	Unused Container	1	14	0
Rainy	Central	Other Used Container	1	37	4
Rainy	Central	Pet Bowl	1	3	0
Rainy	Central	Drip Tray of Water Dispenser	1	3	0
Winter	Central	Water Tank	1	3	1
Winter	Central	Plant Saucer	1	4	0
Winter	Central	Water Tank	1	5	3
Winter	Central	Vase	1	2	2
Winter	Central	Plant Saucer	1	33	0
Winter	Central	Lotus Basin	1	15	1
Winter	Central	Old Tire	1	6	0
Winter	Central	Unused Container	1	6	2
Winter	Central	Other Used Container	1	1	0
Winter	Central	Pet Bowl	1	1	0
Rainy	Northeast	Water Tank	1	64	0
Rainy	Northeast	Lotus Basin	1	2	0
Rainy	Northeast	Other Used Container	1	1	0
Rainy	Central	Water Tank	1	38	0
Rainy	Central	Vase	1	8	0
Rainy	Central	Lotus Basin	1	3	0
Rainy	Central	Other Used Container	1	1	0
Summer	Central	Water Tank	1	354	49
Summer	Central	Water Drinking Jar	1	46	1
Summer	Central	Vase	1	113	2
Summer	Central	Anti-ant Bowl	1	4	0
Summer	Central	Plant Saucer	1	1	0
Summer	Central	Lotus Basin	1	74	2
Summer	Central	Old Tire	1	8	0
Summer	Central	Unused Container	1	21	1
Summer	Central	Other Used Container	1	13	1
Summer	Central	Pet Bowl	1	12	0
Summer	Central	Drip Tray of Water Dispenser	1	2	0
Summer	Central	Water Tank	1	2	0
Summer	Central	Plant Saucer	1	1	0
Summer	Central	Lotus Basin	1	5	0
Winter	Northeast	Water Tank	1	180	14
Winter	Northeast	Water Drinking Jar	1	35	0
Winter	Northeast	Lotus Basin	1	4	0
Winter	Northeast	Old Tire	1	1	0
Winter	Northeast	Unused Container	1	6	4
Summer	Central	Water Tank	1	27	3
Summer	Central	Water Drinking Jar	1	1	0
Summer	Central	Plant Saucer	1	2	0
Summer	Central	Lotus Basin	1	8	0
Summer	Central	Other Used Container	1	10	0
Rainy	Northeast	Water Tank	1	107	2
Rainy	Northeast	Unused Container	1	1	0
Rainy	Northeast	Other Used Container	1	14	0
Rainy	Northeast	Pet Bowl	1	5	0
Rainy	Northeast	Water Tank	1	66	0
Rainy	Northeast	Other Used Container	1	10	0
Winter	Northeast	Water Tank	1	145	5
Winter	Northeast	Water Drinking Jar	1	2	0
Winter	Northeast	Vase	1	6	0
Winter	Northeast	Plant Saucer	1	28	2
Winter	Northeast	Lotus Basin	1	28	0
Winter	Northeast	Old Tire	1	2	0
Winter	Northeast	Plant Leaf	1	2	0
Winter	Northeast	Other Used Container	1	65	3
Rainy	Central	Water Tank	1	6	0
Rainy	Central	Plant Saucer	1	1	0
Rainy	Central	Lotus Basin	1	4	1
Rainy	Central	Old Tire	1	13	0
Rainy	Central	Unused Container	1	1	0
Rainy	Central	Other Used Container	1	2	0
Rainy	Northeast	Water Tank	1	122	11
Rainy	Northeast	Anti-ant Bowl	1	4	4
Rainy	Northeast	Lotus Basin	1	3	0
Rainy	Northeast	Old Tire	1	6	4
Rainy	Northeast	Other Used Container	1	3	1
Winter	Central	Water Tank	1	220	35
Winter	Central	Vase	1	50	0
Winter	Central	Anti-ant Bowl	1	4	1
Winter	Central	Plant Saucer	1	13	0
Winter	Central	Lotus Basin	1	71	0
Winter	Central	Old Tire	1	11	0
Winter	Central	Unused Container	1	16	7
Winter	Central	Other Used Container	1	19	1
Winter	Central	Drip Tray of Water Dispenser	1	4	0
Summer	North	Water Tank	1	165	34
Summer	North	Water Drinking Jar	1	3	1
Summer	North	Vase	1	6	0
Summer	North	Anti-ant Bowl	1	8	2
Summer	North	Plant Saucer	1	1	0
Summer	North	Lotus Basin	1	24	0
Summer	North	Unused Container	1	4	1
Summer	North	Other Used Container	1	4	0
Summer	North	Pet Bowl	1	26	1
Winter	Central	Water Tank	1	42	10
Winter	Central	Vase	1	27	0
Winter	Central	Anti-ant Bowl	1	4	0
Winter	Central	Lotus Basin	1	6	0
Winter	Central	Other Used Container	1	7	0
Winter	Central	Pet Bowl	1	1	1
Winter	Central	Drip Tray of Water Dispenser	1	5	0
Winter	Central	Water Tank	1	209	37
Winter	Central	Vase	1	39	1
Winter	Central	Anti-ant Bowl	1	16	8
Winter	Central	Plant Saucer	1	5	1
Winter	Central	Lotus Basin	1	60	1
Winter	Central	Old Tire	1	10	0
Winter	Central	Unused Container	1	20	2
Winter	Central	Other Used Container	1	21	5
Winter	Central	Pet Bowl	1	5	1
Summer	Northeast	Water Tank	1	100	7
Summer	Northeast	Water Drinking Jar	1	3	0
Summer	Northeast	Lotus Basin	1	10	0
Summer	Northeast	Unused Container	1	10	0
Summer	Northeast	Other Used Container	1	5	1
Winter	North	Water Tank	1	89	11
Winter	North	Water Drinking Jar	1	1	0
Winter	North	Vase	1	13	0
Winter	North	Lotus Basin	1	19	0
Winter	North	Other Used Container	1	34	1
Winter	Northeast	Water Tank	1	93	5
Winter	Northeast	Water Drinking Jar	1	2	0
Winter	Northeast	Other Used Container	1	19	2
Winter	Northeast	Pet Bowl	1	8	0
Winter	North	Water Tank	1	6	2
Winter	North	Anti-ant Bowl	1	4	4
Winter	North	Other Used Container	1	3	0
Rainy	Northeast	Water Tank	1	162	5
Rainy	Northeast	Water Drinking Jar	1	21	0
Rainy	Northeast	Lotus Basin	1	2	0
Rainy	Northeast	Old Tire	1	6	0
Rainy	Northeast	Plant Leaf	1	2	0
Rainy	Northeast	Unused Container	1	18	1
Rainy	Northeast	Other Used Container	1	52	0
Rainy	Northeast	Pet Bowl	1	5	0
Rainy	Central	Water Tank	1	107	6
Rainy	Central	Water Drinking Jar	1	4	0
Rainy	Central	Vase	1	1	0
Rainy	Central	Anti-ant Bowl	1	4	0
Rainy	Central	Plant Saucer	1	36	0
Rainy	Central	Lotus Basin	1	7	0
Rainy	Central	Old Tire	1	10	1
Rainy	Central	Unused Container	1	12	3
Rainy	Central	Other Used Container	1	8	4
Rainy	Central	Pet Bowl	1	3	0
Winter	Northeast	Water Tank	1	382	20
Winter	Northeast	Water Drinking Jar	1	53	0
Winter	Northeast	Vase	1	6	0
Winter	Northeast	Anti-ant Bowl	1	12	4
Winter	Northeast	Plant Saucer	1	3	0
Winter	Northeast	Lotus Basin	1	16	0
Winter	Northeast	Old Tire	1	5	0
Winter	Northeast	Unused Container	1	6	0
Winter	Northeast	Other Used Container	1	11	1
Winter	Northeast	Pet Bowl	1	7	1
Winter	Northeast	Drip Tray of Water Dispenser	1	9	2
Winter	North	Water Tank	1	47	1
Winter	North	Water Drinking Jar	1	2	0
Winter	North	Anti-ant Bowl	1	17	10
Winter	North	Unused Container	1	1	1
Winter	North	Other Used Container	1	12	4
Winter	North	Water Tank	1	110	15
Winter	North	Water Drinking Jar	1	17	2
Winter	North	Vase	1	27	0
Winter	North	Anti-ant Bowl	1	17	4
Winter	North	Plant Saucer	1	29	2
Winter	North	Lotus Basin	1	21	0
Winter	North	Old Tire	1	76	0
Winter	North	Unused Container	1	6	1
Winter	North	Other Used Container	1	7	4
Winter	North	Pet Bowl	1	9	0
Winter	Northeast	Water Tank	1	105	14
Winter	Northeast	Water Drinking Jar	1	18	0
Winter	Northeast	Lotus Basin	1	2	0
Winter	Northeast	Other Used Container	1	21	2
Rainy	Central	Water Tank	1	25	3
Rainy	Central	Plant Saucer	1	4	1
Rainy	Central	Lotus Basin	1	6	0
Rainy	Central	Unused Container	1	1	1
Rainy	Central	Other Used Container	1	3	1
Rainy	Central	Water Tank	1	3	0
Rainy	Central	Water Drinking Jar	1	2	0
Rainy	Central	Vase	1	15	1
Rainy	Central	Plant Saucer	1	2	0
Rainy	Central	Lotus Basin	1	7	2
Rainy	Central	Unused Container	1	8	4
Rainy	Central	Other Used Container	1	4	2
Rainy	North	Water Tank	1	52	9
Rainy	North	Water Drinking Jar	1	4	2
Rainy	North	Vase	1	16	1
Rainy	North	Anti-ant Bowl	1	4	0
Rainy	North	Lotus Basin	1	3	0
Rainy	North	Old Tire	1	3	1
Rainy	North	Unused Container	1	7	4
Rainy	North	Other Used Container	1	9	2
Rainy	North	Pet Bowl	1	6	1
Winter	Central	Water Tank	1	112	0
Winter	Central	Water Drinking Jar	1	82	0
Rainy	Central	Water Tank	1	11	3
Rainy	Central	Vase	1	4	0
Rainy	Central	Anti-ant Bowl	1	1	0
Rainy	Central	Plant Saucer	1	17	0
Rainy	Central	Lotus Basin	1	15	0
Rainy	Central	Old Tire	1	22	4
Rainy	Central	Unused Container	1	4	1
Rainy	Central	Other Used Container	1	5	1
Summer	North	Water Tank	1	238	69
Summer	North	Water Drinking Jar	1	9	4
Summer	North	Vase	1	3	0
Summer	North	Lotus Basin	1	11	1
Summer	North	Unused Container	1	7	1
Summer	North	Other Used Container	1	14	4
Summer	North	Pet Bowl	1	8	1
Winter	Central	Vase	1	93	0
Winter	Central	Anti-ant Bowl	1	80	0
Summer	Northeast	Water Tank	1	195	4
Summer	Northeast	Water Drinking Jar	1	4	0
Summer	Northeast	Unused Container	1	1	1
Summer	Northeast	Other Used Container	1	19	0
Rainy	Northeast	Water Tank	1	112	10
Rainy	Northeast	Water Drinking Jar	1	7	1
Rainy	Northeast	Vase	1	1	1
Rainy	Northeast	Anti-ant Bowl	1	8	1
Rainy	Northeast	Old Tire	1	3	1
Rainy	Northeast	Unused Container	1	2	0
Winter	Northeast	Water Tank	1	51	3
Winter	Northeast	Vase	1	1	0
Winter	Northeast	Anti-ant Bowl	1	4	0
Winter	Northeast	Plant Saucer	1	2	0
Winter	Northeast	Lotus Basin	1	8	0
Winter	Northeast	Old Tire	1	7	0
Winter	Northeast	Plant Leaf	1	2	0
Winter	Northeast	Unused Container	1	13	0
Winter	Northeast	Pet Bowl	1	7	0
Winter	Northeast	Water Tank	1	179	12
Winter	Northeast	Water Drinking Jar	1	4	0
Winter	Northeast	Plant Saucer	1	1	0
Winter	Northeast	Other Used Container	1	19	0
Winter	Northeast	Drip Tray of Water Dispenser	1	1	0
Winter	North	Water Tank	1	193	0
Winter	North	Water Drinking Jar	1	8	0
Winter	North	Vase	1	4	0
Winter	North	Anti-ant Bowl	1	4	0
Winter	North	Plant Saucer	1	40	0
Winter	North	Lotus Basin	1	1	0
Winter	North	Old Tire	1	6	0
Winter	North	Plant Leaf	1	2	0
Winter	North	Other Used Container	1	4	0
Winter	North	Pet Bowl	1	2	0
Winter	North	Drip Tray of Water Dispenser	1	50	0
Winter	North	Water Tank	1	5	0
Rainy	South	Water Tank	1	40	1
Rainy	South	Water Drinking Jar	1	10	0
Rainy	South	Lotus Basin	1	3	1
Rainy	South	Old Tire	1	2	1
Rainy	South	Unused Container	1	12	4
Rainy	South	Water Tank	1	6	2
Winter	North	Water Tank	1	76	4
Winter	North	Vase	1	4	0
Winter	North	Anti-ant Bowl	1	2	0
Winter	North	Lotus Basin	1	8	0
Winter	North	Other Used Container	1	6	0
Summer	Northeast	Water Tank	1	80	3
Summer	Northeast	Lotus Basin	1	14	0
Summer	Northeast	Old Tire	1	1	0
Summer	Northeast	Unused Container	1	1	0
Summer	Northeast	Other Used Container	1	20	0
Summer	Northeast	Pet Bowl	1	3	0
Summer	Northeast	Drip Tray of Water Dispenser	1	4	0
Rainy	Northeast	Water Tank	1	124	7
Rainy	Northeast	Water Drinking Jar	1	1	0
Rainy	Northeast	Lotus Basin	1	1	0
Rainy	Northeast	Old Tire	1	2	0
Rainy	Northeast	Other Used Container	1	2	1
Winter	North	Water Tank	1	292	79
Winter	North	Water Drinking Jar	1	2	0
Winter	North	Anti-ant Bowl	1	5	0
Winter	North	Plant Saucer	1	5	0
Winter	North	Lotus Basin	1	9	0
Winter	North	Old Tire	1	2	0
Winter	North	Unused Container	1	5	0
Winter	North	Other Used Container	1	4	1
Winter	North	Water Tank	1	3	0
Rainy	North	Water Tank	1	81	11
Rainy	North	Water Drinking Jar	1	1	0
Rainy	North	Vase	1	1	0
Rainy	North	Plant Saucer	1	3	2
Rainy	North	Lotus Basin	1	25	1
Rainy	North	Old Tire	1	43	24
Rainy	North	Unused Container	1	17	10
Rainy	North	Other Used Container	1	7	3
Rainy	North	Pet Bowl	1	17	0
Rainy	North	Drip Tray of Water Dispenser	1	5	0
Winter	Central	Water Tank	1	1	0
Winter	Central	Water Drinking Jar	1	5	1
Winter	Central	Vase	1	1	0
Winter	Central	Anti-ant Bowl	1	6	1
Winter	Central	Plant Saucer	1	13	3
Winter	Central	Other Used Container	1	11	4
Winter	Central	Pet Bowl	1	5	4
Winter	Central	Drip Tray of Water Dispenser	1	6	2
Rainy	Central	Water Tank	1	47	6
Rainy	Central	Water Drinking Jar	1	16	0
Rainy	Central	Vase	1	1	0
Rainy	Central	Lotus Basin	1	3	0
Rainy	Central	Old Tire	1	2	0
Rainy	Central	Other Used Container	1	4	0
Winter	Northeast	Water Tank	1	104	2
Winter	Northeast	Water Drinking Jar	1	4	2
Winter	Northeast	Vase	1	8	0
Winter	Northeast	Plant Saucer	1	2	0
Winter	Northeast	Water Tank	1	5	5
Rainy	Northeast	Water Tank	1	132	10
Summer	Northeast	Water Tank	1	4	0
Winter	Central	Water Tank	1	126	7
Winter	Central	Water Drinking Jar	1	1	0
Winter	Central	Vase	1	66	1
Winter	Central	Anti-ant Bowl	1	8	8
Winter	Central	Plant Saucer	1	9	1
Winter	Central	Lotus Basin	1	16	1
Winter	Central	Plant Leaf	1	6	0
Winter	Central	Unused Container	1	7	2
Winter	Central	Other Used Container	1	7	1
Winter	Central	Pet Bowl	1	1	0
Winter	Central	Drip Tray of Water Dispenser	1	12	0
Rainy	Northeast	Water Tank	1	106	4
Rainy	Northeast	Lotus Basin	1	3	0
Rainy	Northeast	Unused Container	1	2	0
Rainy	Northeast	Other Used Container	1	19	0
Winter	South	Water Tank	1	156	7
Winter	South	Water Drinking Jar	1	52	0
Winter	South	Vase	1	79	0
Winter	South	Anti-ant Bowl	1	8	0
Winter	South	Lotus Basin	1	19	0
Winter	South	Old Tire	1	2	0
Winter	South	Other Used Container	1	2	0
Winter	South	Drip Tray of Water Dispenser	1	2	0
Winter	Northeast	Water Tank	1	73	1
Winter	Northeast	Water Drinking Jar	1	5	0
Winter	Northeast	Other Used Container	1	9	2
Winter	Northeast	Pet Bowl	1	1	0
Winter	Central	Water Tank	1	81	14
Winter	Central	Vase	1	16	0
Winter	Central	Anti-ant Bowl	1	8	0
Winter	Central	Plant Saucer	1	15	1
Winter	Central	Lotus Basin	1	28	1
Winter	Central	Plant Leaf	1	18	0
Winter	Central	Unused Container	1	14	3
Winter	Central	Other Used Container	1	2	0
Winter	Central	Pet Bowl	1	2	0
Winter	Central	Drip Tray of Water Dispenser	1	1	0
Rainy	Central	Water Tank	1	309	47
Rainy	Central	Water Drinking Jar	1	35	3
Rainy	Central	Vase	1	176	12
Rainy	Central	Plant Saucer	1	6	3
Rainy	Central	Lotus Basin	1	16	2
Rainy	Central	Plant Leaf	1	2	0
Rainy	Central	Unused Container	1	43	12
Rainy	Central	Other Used Container	1	19	3
Rainy	Central	Drip Tray of Water Dispenser	1	2	1
Winter	North	Water Tank	1	130	23
Winter	North	Water Drinking Jar	1	2	0
Winter	North	Vase	1	3	0
Winter	North	Plant Saucer	1	14	0
Winter	North	Lotus Basin	1	17	0
Winter	North	Other Used Container	1	27	2
Winter	North	Pet Bowl	1	1	0
Winter	Northeast	Water Tank	1	81	9
Winter	Northeast	Water Drinking Jar	1	3	0
Winter	Northeast	Lotus Basin	1	2	0
Winter	Northeast	Unused Container	1	1	0
Winter	Northeast	Other Used Container	1	41	7
Winter	North	Water Tank	1	138	18
Winter	North	Water Drinking Jar	1	10	1
Winter	North	Vase	1	12	0
Winter	North	Anti-ant Bowl	1	10	4
Winter	North	Plant Saucer	1	3	0
Winter	North	Lotus Basin	1	27	0
Winter	North	Old Tire	1	31	8
Winter	North	Unused Container	1	17	9
Winter	North	Other Used Container	1	2	0
Winter	North	Pet Bowl	1	15	1
Rainy	Central	Water Tank	1	31	0
Rainy	Central	Water Drinking Jar	1	2	0
Rainy	Northeast	Water Tank	1	31	6
Rainy	Northeast	Water Drinking Jar	1	5	0
Rainy	Northeast	Old Tire	1	1	1
Rainy	Northeast	Unused Container	1	9	0
Rainy	Northeast	Other Used Container	1	19	1
Rainy	Northeast	Pet Bowl	1	5	0
Summer	Northeast	Water Tank	1	231	14
Summer	Northeast	Water Drinking Jar	1	2	0
Summer	Northeast	Anti-ant Bowl	1	8	0
Summer	Northeast	Plant Saucer	1	3	0
Summer	Northeast	Lotus Basin	1	25	2
Summer	Northeast	Unused Container	1	3	0
Summer	Northeast	Other Used Container	1	5	0
Rainy	North	Water Tank	1	114	12
Rainy	North	Water Drinking Jar	1	10	2
Rainy	North	Lotus Basin	1	5	0
Rainy	North	Old Tire	1	4	1
Rainy	North	Other Used Container	1	12	3
Winter	Central	Water Tank	1	179	21
Winter	Central	Water Drinking Jar	1	1	0
Winter	Central	Vase	1	33	1
Winter	Central	Anti-ant Bowl	1	4	0
Winter	Central	Plant Saucer	1	2	0
Winter	Central	Lotus Basin	1	12	0
Winter	Central	Old Tire	1	3	0
Winter	Central	Plant Leaf	1	33	0
Winter	Central	Unused Container	1	4	2
Winter	Central	Other Used Container	1	3	0
Winter	Central	Plant Saucer	1	2	0
Winter	Central	Lotus Basin	1	2	0
Winter	Central	Water Tank	1	316	13
Winter	Central	Water Drinking Jar	1	54	2
Winter	Central	Vase	1	44	0
Winter	Central	Plant Saucer	1	4	0
Winter	Central	Lotus Basin	1	31	0
Winter	Central	Old Tire	1	6	0
Winter	Central	Unused Container	1	5	1
Winter	Central	Other Used Container	1	7	1
Winter	Central	Pet Bowl	1	9	0
Rainy	Northeast	Water Tank	1	142	4
Rainy	Northeast	Water Drinking Jar	1	2	0
Rainy	Northeast	Anti-ant Bowl	1	4	0
Rainy	Northeast	Lotus Basin	1	12	0
Rainy	Northeast	Unused Container	1	2	0
Rainy	Northeast	Other Used Container	1	20	0
Rainy	Northeast	Pet Bowl	1	13	0
Rainy	Northeast	Drip Tray of Water Dispenser	1	3	0
Rainy	Northeast	Water Tank	1	108	1
Rainy	Northeast	Water Drinking Jar	1	1	0
Rainy	Northeast	Lotus Basin	1	5	0
Rainy	Northeast	Old Tire	1	1	0
Rainy	Northeast	Plant Leaf	1	2	0
Rainy	Northeast	Unused Container	1	2	0
Rainy	Northeast	Other Used Container	1	6	0
Rainy	Northeast	Pet Bowl	1	3	0
Rainy	Northeast	Drip Tray of Water Dispenser	1	1	0
Rainy	South	Water Tank	1	70	8
Rainy	South	Water Drinking Jar	1	2	0
Rainy	South	Vase	1	1	0
Rainy	South	Anti-ant Bowl	1	4	0
Rainy	South	Plant Saucer	1	1	1
Rainy	South	Lotus Basin	1	17	0
Rainy	South	Unused Container	1	6	3
Rainy	South	Drip Tray of Water Dispenser	1	1	0
Winter	South	Water Tank	1	121	6
Winter	South	Water Drinking Jar	1	36	0
Winter	South	Vase	1	6	0
Winter	South	Lotus Basin	1	16	0
Winter	South	Old Tire	1	3	0
Winter	South	Plant Leaf	1	5	0
Winter	South	Unused Container	1	41	8
Winter	South	Pet Bowl	1	1	0
Rainy	Northeast	Water Tank	1	148	2
Rainy	Northeast	Plant Saucer	1	1	0
Rainy	Northeast	Lotus Basin	1	3	0
Rainy	Northeast	Pet Bowl	1	1	0
Summer	Central	Water Tank	1	80	4
Summer	Central	Water Drinking Jar	1	1	0
Summer	Central	Vase	1	20	0
Summer	Central	Plant Saucer	1	11	1
Summer	Central	Lotus Basin	1	16	1
Summer	Central	Unused Container	1	2	0
Summer	Central	Other Used Container	1	11	0
Summer	Central	Pet Bowl	1	4	1
Summer	Central	Water Tank	1	70	0
Summer	Central	Vase	1	18	0
Summer	Central	Plant Saucer	1	15	2
Summer	Central	Lotus Basin	1	13	0
Summer	Central	Unused Container	1	10	1
Summer	Central	Other Used Container	1	19	2
Rainy	Central	Water Tank	1	64	2
Rainy	Central	Vase	1	17	2
Rainy	Central	Plant Saucer	1	8	0
Rainy	Central	Lotus Basin	1	3	0
Rainy	Central	Unused Container	1	4	2
Rainy	Central	Other Used Container	1	11	0
Rainy	Central	Pet Bowl	1	2	1
Rainy	Northeast	Water Tank	1	116	14
Rainy	Northeast	Vase	1	3	0
Rainy	Northeast	Plant Saucer	1	2	1
Rainy	Northeast	Lotus Basin	1	8	0
Rainy	Northeast	Old Tire	1	18	1
Rainy	Northeast	Unused Container	1	2	0
Rainy	Northeast	Other Used Container	1	11	3
Rainy	Northeast	Pet Bowl	1	3	0
Rainy	Northeast	Drip Tray of Water Dispenser	1	3	1
Rainy	North	Water Tank	1	18	0
Rainy	Northeast	Water Tank	1	153	3
Rainy	Northeast	Water Drinking Jar	1	4	0
Rainy	Northeast	Lotus Basin	1	8	0
Rainy	Northeast	Old Tire	1	7	1
Rainy	Northeast	Unused Container	1	13	1
Rainy	Northeast	Other Used Container	1	22	0
Winter	Northeast	Water Tank	1	145	8
Winter	Northeast	Plant Saucer	1	3	1
Winter	Northeast	Lotus Basin	1	3	1
Winter	Northeast	Unused Container	1	5	0
Winter	Northeast	Other Used Container	1	29	1
Winter	Northeast	Pet Bowl	1	9	0
Summer	Central	Water Tank	1	88	18
Summer	Central	Water Drinking Jar	1	2	0
Summer	Central	Vase	1	6	0
Summer	Central	Lotus Basin	1	12	0
Summer	Central	Old Tire	1	4	0
Summer	Central	Other Used Container	1	5	2
Summer	Central	Pet Bowl	1	10	0
Rainy	Northeast	Water Tank	1	123	2
Rainy	Northeast	Lotus Basin	1	1	0
Rainy	North	Water Tank	1	27	4
Rainy	North	Vase	1	17	0
Rainy	North	Lotus Basin	1	2	0
Rainy	North	Old Tire	1	14	10
Winter	South	Water Tank	1	76	0
Winter	South	Water Drinking Jar	1	34	0
Winter	South	Vase	1	19	0
Winter	South	Lotus Basin	1	2	0
Winter	South	Unused Container	1	4	0
Winter	South	Pet Bowl	1	3	0
Summer	Central	Lotus Basin	1	12	1
Summer	Central	Unused Container	1	3	2
Summer	Central	Pet Bowl	1	1	0
Rainy	Northeast	Water Tank	1	153	25
Rainy	Northeast	Anti-ant Bowl	1	8	8
Rainy	Northeast	Lotus Basin	1	13	0
Rainy	Northeast	Old Tire	1	5	0
Rainy	Northeast	Other Used Container	1	4	0
Summer	Central	Water Tank	1	93	20
Summer	Central	Vase	1	19	1
Summer	Central	Plant Saucer	1	1	0
Summer	Central	Lotus Basin	1	13	0
Summer	Central	Unused Container	1	1	1
Summer	Central	Other Used Container	1	16	1
Summer	Central	Pet Bowl	1	2	0
Summer	Central	Drip Tray of Water Dispenser	1	1	0
Winter	Northeast	Water Tank	1	70	0
Winter	Northeast	Lotus Basin	1	1	0
Winter	Northeast	Other Used Container	1	3	0
Winter	Northeast	Drip Tray of Water Dispenser	1	1	0
Winter	North	Water Tank	1	306	62
Winter	North	Water Drinking Jar	1	5	2
Winter	North	Vase	1	15	0
Winter	North	Anti-ant Bowl	1	7	4
Winter	North	Plant Saucer	1	7	2
Winter	North	Lotus Basin	1	70	5
Winter	North	Old Tire	1	3	2
Winter	North	Unused Container	1	9	4
Winter	North	Other Used Container	1	20	8
Winter	North	Pet Bowl	1	49	4
Winter	North	Drip Tray of Water Dispenser	1	4	0
Winter	Northeast	Water Tank	1	1	0
Winter	Northeast	Water Drinking Jar	1	8	2
Summer	Northeast	Water Tank	1	162	29
Summer	Northeast	Lotus Basin	1	2	1
Summer	Northeast	Other Used Container	1	6	4
Summer	Northeast	Pet Bowl	1	7	0
Summer	Northeast	Drip Tray of Water Dispenser	1	1	0
Rainy	Northeast	Water Tank	1	174	16
Rainy	Northeast	Anti-ant Bowl	1	8	0
Rainy	Northeast	Lotus Basin	1	14	1
Rainy	Northeast	Old Tire	1	3	0
Rainy	Northeast	Other Used Container	1	3	0
Winter	North	Water Tank	1	2	0
Winter	North	Unused Container	1	1	0
Winter	North	Other Used Container	1	2	0
Winter	North	Water Tank	1	129	0
Winter	North	Water Drinking Jar	1	1	0
Winter	North	Vase	1	1	0
Winter	North	Anti-ant Bowl	1	24	0
Winter	North	Unused Container	1	14	0
Winter	North	Other Used Container	1	25	0
Winter	North	Water Tank	1	11	0
Winter	North	Anti-ant Bowl	1	4	0
Winter	North	Other Used Container	1	2	0
Winter	North	Water Tank	1	201	4
Winter	North	Water Drinking Jar	1	8	0
Winter	North	Anti-ant Bowl	1	36	13
Winter	North	Lotus Basin	1	28	1
Winter	North	Old Tire	1	4	0
Winter	North	Unused Container	1	11	0
Winter	North	Other Used Container	1	22	1
Winter	North	Water Tank	1	2	0
Winter	North	Water Tank	1	6	0
Winter	North	Water Tank	1	4	0
Winter	North	Lotus Basin	1	2	0
Winter	North	Unused Container	1	3	1
Winter	North	Water Tank	1	5	0
Winter	North	Lotus Basin	1	10	0
Winter	North	Unused Container	1	5	0
Winter	North	Water Tank	1	5	0
Winter	North	Lotus Basin	1	9	0
Winter	North	Unused Container	1	1	1
Winter	North	Other Used Container	1	2	0
Winter	North	Pet Bowl	1	4	0
Summer	Central	Water Tank	1	15	0
Summer	Central	Plant Saucer	1	6	0
Summer	Central	Lotus Basin	1	32	0
Summer	Central	Old Tire	1	11	0
Summer	Central	Plant Leaf	1	40	0
Summer	Central	Unused Container	1	5	0
Summer	Central	Other Used Container	1	2	0
Summer	Central	Pet Bowl	1	1	0
Summer	Central	Water Tank	1	2	0
Summer	Central	Vase	1	19	0
Summer	Central	Plant Saucer	1	15	0
Summer	Central	Lotus Basin	1	16	0
Summer	Central	Old Tire	1	2	0
Summer	Central	Unused Container	1	17	0
Summer	Central	Other Used Container	1	6	1
Summer	Central	Pet Bowl	1	7	0
Winter	Central	Water Tank	1	41	5
Winter	Central	Vase	1	21	2
Winter	Central	Plant Saucer	1	16	6
Winter	Central	Lotus Basin	1	31	4
Winter	Central	Unused Container	1	5	1
Winter	Central	Other Used Container	1	38	1
Winter	Central	Pet Bowl	1	3	0
Winter	Central	Drip Tray of Water Dispenser	1	1	1
Summer	Central	Water Tank	1	7	0
Summer	Central	Vase	1	4	0
Summer	Central	Lotus Basin	1	6	0
Summer	Central	Unused Container	1	1	1
Summer	Central	Other Used Container	1	12	0
Rainy	Central	Water Tank	1	35	2
Rainy	Central	Vase	1	26	3
Rainy	Central	Plant Saucer	1	30	4
Rainy	Central	Lotus Basin	1	35	0
Rainy	Central	Old Tire	1	2	0
Rainy	Central	Plant Leaf	1	4	0
Rainy	Central	Unused Container	1	2	0
Rainy	Central	Other Used Container	1	55	5
Rainy	Central	Pet Bowl	1	2	0
Rainy	Central	Drip Tray of Water Dispenser	1	1	0
Rainy	Central	Water Tank	1	32	3
Rainy	Central	Vase	1	18	1
Rainy	Central	Plant Saucer	1	25	1
Rainy	Central	Lotus Basin	1	23	0
Rainy	Central	Old Tire	1	10	3
Rainy	Central	Unused Container	1	10	0
Rainy	Central	Other Used Container	1	53	2
Rainy	Central	Pet Bowl	1	1	0
Rainy	Central	Drip Tray of Water Dispenser	1	1	0
Rainy	Central	Water Tank	1	66	8
Rainy	Central	Vase	1	20	0
Rainy	Central	Anti-ant Bowl	1	3	0
Rainy	Central	Plant Saucer	1	30	0
Rainy	Central	Lotus Basin	1	31	2
Rainy	Central	Old Tire	1	3	3
Rainy	Central	Unused Container	1	5	3
Rainy	Central	Other Used Container	1	4	1
Rainy	Central	Pet Bowl	1	2	0
Summer	Northeast	Water Tank	1	251	23
Summer	Northeast	Water Drinking Jar	1	67	1
Summer	Northeast	Vase	1	8	0
Summer	Northeast	Anti-ant Bowl	1	13	0
Summer	Northeast	Plant Saucer	1	22	1
Summer	Northeast	Lotus Basin	1	8	0
Summer	Northeast	Old Tire	1	8	1
Summer	Northeast	Plant Leaf	1	4	0
Summer	Northeast	Unused Container	1	36	3
Summer	Northeast	Other Used Container	1	1	0
Summer	Northeast	Drip Tray of Water Dispenser	1	1	0
Rainy	Northeast	Water Tank	1	148	8
Rainy	Northeast	Water Drinking Jar	1	3	0
Rainy	Northeast	Old Tire	1	9	1
Rainy	Northeast	Unused Container	1	14	1
Rainy	Northeast	Other Used Container	1	39	0
Rainy	Northeast	Water Tank	1	59	1
Rainy	Northeast	Plant Saucer	1	2	0
Rainy	Northeast	Lotus Basin	1	4	0
Rainy	Northeast	Unused Container	1	5	0
Rainy	Northeast	Other Used Container	1	8	0
Rainy	Northeast	Pet Bowl	1	2	0
Summer	Northeast	Water Tank	1	26	6
Summer	Northeast	Water Drinking Jar	1	22	4
Summer	Northeast	Vase	1	10	0
Summer	Northeast	Anti-ant Bowl	1	13	0
Summer	Northeast	Plant Saucer	1	9	0
Summer	Northeast	Lotus Basin	1	15	2
Summer	Northeast	Old Tire	1	20	3
Summer	Northeast	Unused Container	1	13	2
Winter	Central	Water Tank	1	59	6
Winter	Central	Water Drinking Jar	1	1	0
Winter	Central	Vase	1	35	0
Winter	Central	Anti-ant Bowl	1	4	0
Winter	Central	Plant Saucer	1	1	0
Winter	Central	Lotus Basin	1	20	0
Winter	Central	Unused Container	1	6	2
Winter	Central	Other Used Container	1	1	0
Winter	Central	Pet Bowl	1	1	0
Summer	Central	Water Tank	1	53	3
Summer	Central	Water Drinking Jar	1	4	0
Summer	Central	Vase	1	32	0
Summer	Central	Plant Saucer	1	28	0
Summer	Central	Lotus Basin	1	14	0
Summer	Central	Other Used Container	1	3	0
Rainy	North	Water Tank	1	191	26
Rainy	North	Water Drinking Jar	1	11	0
Rainy	North	Vase	1	20	2
Rainy	North	Anti-ant Bowl	1	8	0
Rainy	North	Plant Saucer	1	1	0
Rainy	North	Lotus Basin	1	9	0
Rainy	North	Old Tire	1	29	16
Rainy	North	Unused Container	1	56	8
Rainy	North	Other Used Container	1	5	0
Rainy	North	Pet Bowl	1	33	8
Rainy	North	Drip Tray of Water Dispenser	1	1	0
Winter	South	Water Tank	1	23	4
Winter	South	Vase	1	10	0
Winter	South	Lotus Basin	1	4	0
Winter	South	Unused Container	1	5	1
Winter	South	Other Used Container	1	12	5
Summer	South	Water Tank	1	42	5
Summer	South	Plant Saucer	1	3	0
Summer	South	Lotus Basin	1	3	0
Summer	South	Old Tire	1	1	1
Summer	South	Unused Container	1	2	0
Summer	South	Other Used Container	1	10	2
Winter	Central	Water Tank	1	2	0
Winter	Central	Vase	1	30	0
Winter	Central	Plant Saucer	1	20	0
Winter	South	Water Tank	1	80	3
Winter	South	Water Drinking Jar	1	3	0
Winter	South	Vase	1	22	0
Winter	South	Lotus Basin	1	10	0
Winter	South	Old Tire	1	4	0
Winter	South	Plant Leaf	1	4	0
Winter	South	Other Used Container	1	2	0
[truncated: 64,029 more rows]
