# Supplementary material for: Identifying villages and breeding habitats for dengue transmission in Thailand: insights from long-term larval surveys
Source: BMC Infect Dis. 2024 May 24;24:523. doi: 10.1186/s12879-024-09398-7 (PMC11119398; doi:10.1186/s12879-024-09398-7)
Supplement: Supplementary file 1 — Supplementary Material 1. [file 12879_2024_9398_MOESM1_ESM.zip › raw_data/raw_data_place_and_case_count.csv]

place_id	place_type	place_type_name	place_subtype_id	place_subtype_name	region_name	season	hi	ci	bi	tambon_code	tambon_namt	tambon_name	amp_code	amp_namt	amp_name	prov_code	prov_namt	prov_name	HI-baseRiskLevels	CI-baseRiskLevels	latitude	longitude	survey_start	survey_end	case_count_30day	case_count_seasons
78a08671-3763-400f-b04c-821ef48b6fa3	1	Village	11.0	Residential_Community	North	Rainy	18.4	4.5	28.3	570906	เวียงพางคำ	WIANG PHANG KHAM	5709	แม่สาย	MAE SAI	57	เชียงราย	CHIANG RAI	MODERATE	LOW	20.4253272	99.8728935	2019-08-06	2019-08-06	31	149
78a08671-3763-400f-b04c-821ef48b6fa3	1	Village	11.0	Residential_Community	North	Rainy	15.4	12.9	138.5	570906	เวียงพางคำ	WIANG PHANG KHAM	5709	แม่สาย	MAE SAI	57	เชียงราย	CHIANG RAI	MODERATE	HIGH	20.4253272	99.8728935	2018-08-02	2018-08-02	10	54
78a08671-3763-400f-b04c-821ef48b6fa3	1	Village	11.0	Residential_Community	North	Rainy	46.7	7.9	60.0	570906	เวียงพางคำ	WIANG PHANG KHAM	5709	แม่สาย	MAE SAI	57	เชียงราย	CHIANG RAI	HIGH	MODERATE	20.4253272	99.8728935	2019-07-18	2019-07-18	56	149
34b64a35-4b0f-4210-a4f4-964677921fff	1	Village	11.0	Residential_Community	Central	Rainy	21.7	2.8	30.4	104301	คันนายาว	KHAN NA YAO	1043	คันนายาว	KHAN NA YAO	10	กรุงเทพมหานคร	BANGKOK	HIGH	LOW	20.32785749	99.63565414	2019-09-27	2019-09-27	20	75
e2e76c84-8ccf-463c-b08b-78e2a6ae8f40	1	Village	11.0	Residential_Community	North	Rainy	6.5	0.7	6.5	571501	เทอดไทย	THOET THAI	5715	แม่ฟ้าหลวง	MAE FA LUANG	57	เชียงราย	CHIANG RAI	LOW	LOW	20.326783	99.6360533	2019-10-03	2019-10-03	29	188
66e24def-114e-4749-ae34-5ef36b28e4c8	1	Village	11.0	Residential_Community	North	Rainy	13.3	3.0	16.7	570801	เวียง	WIANG	5708	เชียงแสน	CHIANG SAEN	57	เชียงราย	CHIANG RAI	MODERATE	LOW	20.2961504	100.0875961	2019-09-26	2019-09-26	3	30
7803110b-af24-4661-856c-cd5bb7e186b8	1	Village	11.0	Residential_Community	North	Rainy	13.3	1.6	16.7	571504	แม่ฟ้าหลวง	MAE FA LUANG	5715	แม่ฟ้าหลวง	MAE FA LUANG	57	เชียงราย	CHIANG RAI	MODERATE	LOW	20.2934089	99.816161	2019-10-03	2019-10-03	9	24
7803110b-af24-4661-856c-cd5bb7e186b8	1	Village	11.0	Residential_Community	North	Rainy	17.2	5.5	20.7	571504	แม่ฟ้าหลวง	MAE FA LUANG	5715	แม่ฟ้าหลวง	MAE FA LUANG	57	เชียงราย	CHIANG RAI	MODERATE	MODERATE	20.2934089	99.816161	2019-10-10	2019-10-10	7	24
7803110b-af24-4661-856c-cd5bb7e186b8	1	Village	11.0	Residential_Community	North	Winter	0.0	0.0	0.0	571504	แม่ฟ้าหลวง	MAE FA LUANG	5715	แม่ฟ้าหลวง	MAE FA LUANG	57	เชียงราย	CHIANG RAI	SAFE	SAFE	20.2934089	99.816161	2019-10-30	2019-10-30	3	14
7803110b-af24-4661-856c-cd5bb7e186b8	1	Village	11.0	Residential_Community	North	Winter	0.0	0.0	0.0	571504	แม่ฟ้าหลวง	MAE FA LUANG	5715	แม่ฟ้าหลวง	MAE FA LUANG	57	เชียงราย	CHIANG RAI	SAFE	SAFE	20.2934089	99.816161	2019-11-05	2019-11-05	4	14
ac526e22-7f50-4619-9762-25043f32ebae	1	Village	11.0	Residential_Community	North	Winter	3.6	0.7	3.6	570301	เวียง	WIANG	5703	เชียงของ	CHIANG KHONG	57	เชียงราย	CHIANG RAI	LOW	LOW	20.2665494	100.3813345	2019-11-04	2019-11-04	5	26
7d17a043-7a70-4ca9-8a98-1f1a6df69a06	1	Village	11.0	Residential_Community	North	Rainy	33.3	9.8	33.3	570301	เวียง	WIANG	5703	เชียงของ	CHIANG KHONG	57	เชียงราย	CHIANG RAI	HIGH	MODERATE	20.2661031	100.3819598	2018-08-15	2018-08-15	13	30
93111437-7971-4866-8c2a-600ac55c1480	1	Village	11.0	Residential_Community	North	Winter	12.5	3.0	12.5	570710	แม่ไร่	MAE RAI	5707	แม่จัน	MAE CHAN	57	เชียงราย	CHIANG RAI	MODERATE	LOW	20.2659679	99.8432585	2019-01-18	2019-01-18	0	2
40718e77-3fd9-442f-8c65-c1d4b5bf1939	1	Village	11.0	Residential_Community	North	Winter	3.0	0.3	3.0	571501	เทอดไทย	THOET THAI	5715	แม่ฟ้าหลวง	MAE FA LUANG	57	เชียงราย	CHIANG RAI	LOW	LOW	20.25707296	99.65136077	2019-10-15	2019-10-15	23	34
06abee33-9965-48fc-8fd4-d4712f5e6962	1	Village	11.0	Residential_Community	North	Rainy	25.0	4.3	50.0	571501	เทอดไทย	THOET THAI	5715	แม่ฟ้าหลวง	MAE FA LUANG	57	เชียงราย	CHIANG RAI	HIGH	LOW	20.2527551	99.6524184	2019-08-29	2019-08-29	74	188
a3fb2b5e-896d-4299-ade1-074c85975138	1	Village	11.0	Residential_Community	North	Winter	6.2	0.9	6.2	571502	แม่สลองใน	MAE SALONG NAI	5715	แม่ฟ้าหลวง	MAE FA LUANG	57	เชียงราย	CHIANG RAI	LOW	LOW	20.2511708	99.6484465	2019-12-24	2019-12-24	1	58
d7dc3e3b-055d-4aef-a1f8-5cdebe0dfd67	1	Village	11.0	Residential_Community	North	Rainy	24.0	3.5	40.0	571501	เทอดไทย	THOET THAI	5715	แม่ฟ้าหลวง	MAE FA LUANG	57	เชียงราย	CHIANG RAI	HIGH	LOW	20.2503784	99.679407	2019-09-09	2019-09-09	63	188
0dab351c-7894-4dd7-8384-d01bf7a39a4c	1	Village	11.0	Residential_Community	North	Rainy	8.8	1.4	8.8	571501	เทอดไทย	THOET THAI	5715	แม่ฟ้าหลวง	MAE FA LUANG	57	เชียงราย	CHIANG RAI	LOW	LOW	20.2492382	99.6774068	2019-10-03	2019-10-03	29	188
0045bcb3-5304-4f17-9ab5-85ecd3f93dad	1	Village	11.0	Residential_Community	North	Rainy	14.3	1.4	21.4	571501	เทอดไทย	THOET THAI	5715	แม่ฟ้าหลวง	MAE FA LUANG	57	เชียงราย	CHIANG RAI	MODERATE	LOW	20.2490795	99.6577975	2019-08-16	2019-08-16	50	188
3ad14225-5d9c-47cf-9356-8407b4f43897	1	Village	11.0	Residential_Community	North	Rainy	11.6	3.3	20.2	571502	แม่สลองใน	MAE SALONG NAI	5715	แม่ฟ้าหลวง	MAE FA LUANG	57	เชียงราย	CHIANG RAI	MODERATE	LOW	20.2485501	99.6464052	2018-07-10	2018-07-10	15	76
3ad14225-5d9c-47cf-9356-8407b4f43897	1	Village	11.0	Residential_Community	North	Rainy	0.0	0.0	0.0	571502	แม่สลองใน	MAE SALONG NAI	5715	แม่ฟ้าหลวง	MAE FA LUANG	57	เชียงราย	CHIANG RAI	SAFE	SAFE	20.2485501	99.6464052	2019-09-27	2019-09-27	28	138
da884bde-60fd-4c40-b386-d8f4ac91a25f	1	Village	11.0	Residential_Community	North	Rainy	17.4	2.4	30.4	571501	เทอดไทย	THOET THAI	5715	แม่ฟ้าหลวง	MAE FA LUANG	57	เชียงราย	CHIANG RAI	MODERATE	LOW	20.2484247	99.6550075	2019-08-29	2019-08-29	74	188
50c14e9d-ebd3-403a-9549-9906b8fa8e64	1	Village	11.0	Residential_Community	North	Rainy	27.3	4.7	60.0	571501	เทอดไทย	THOET THAI	5715	แม่ฟ้าหลวง	MAE FA LUANG	57	เชียงราย	CHIANG RAI	HIGH	LOW	20.2481084	99.656792	2019-08-26	2019-08-26	75	188
f72fa0b2-6eab-4114-a41d-580e0539d6f4	1	Village	11.0	Residential_Community	North	Rainy	25.5	8.9	49.0	571502	แม่สลองใน	MAE SALONG NAI	5715	แม่ฟ้าหลวง	MAE FA LUANG	57	เชียงราย	CHIANG RAI	HIGH	MODERATE	20.2478983	99.65333	2019-10-10	2019-10-10	31	138
35105f0e-906d-45fe-9db8-bb1581340961	1	Village	11.0	Residential_Community	North	Rainy	14.9	2.7	28.6	571501	เทอดไทย	THOET THAI	5715	แม่ฟ้าหลวง	MAE FA LUANG	57	เชียงราย	CHIANG RAI	MODERATE	LOW	20.247824	99.6711431	2019-08-28	2019-08-28	74	188
f44c9147-22b7-4af7-a1dc-095a95f144f2	1	Village	11.0	Residential_Community	North	Rainy	3.1	0.8	6.2	571501	เทอดไทย	THOET THAI	5715	แม่ฟ้าหลวง	MAE FA LUANG	57	เชียงราย	CHIANG RAI	LOW	LOW	20.2476534	99.6592729	2019-07-09	2019-07-09	51	188
f44c9147-22b7-4af7-a1dc-095a95f144f2	1	Village	11.0	Residential_Community	North	Rainy	0.0	0.0	0.0	571501	เทอดไทย	THOET THAI	5715	แม่ฟ้าหลวง	MAE FA LUANG	57	เชียงราย	CHIANG RAI	SAFE	SAFE	20.2476534	99.6592729	2019-07-31	2019-07-31	48	188
20b65a39-d525-415d-ac9c-10fc6823d3d7	1	Village	11.0	Residential_Community	North	Winter	5.3	1.2	10.5	571501	เทอดไทย	THOET THAI	5715	แม่ฟ้าหลวง	MAE FA LUANG	57	เชียงราย	CHIANG RAI	LOW	LOW	20.2470252	99.6602118	2019-10-28	2019-10-28	18	34
9ecdb83a-8b7f-4504-b026-cd86a3780c6f	1	Village	11.0	Residential_Community	North	Rainy	52.6	8.2	100.0	571501	เทอดไทย	THOET THAI	5715	แม่ฟ้าหลวง	MAE FA LUANG	57	เชียงราย	CHIANG RAI	HIGH	MODERATE	20.246756	99.6614416	2019-09-02	2019-09-02	74	188
774c2546-955c-46fd-b3ce-2d4b472af0ac	1	Village	11.0	Residential_Community	North	Rainy	23.5	5.2	47.1	571502	แม่สลองใน	MAE SALONG NAI	5715	แม่ฟ้าหลวง	MAE FA LUANG	57	เชียงราย	CHIANG RAI	HIGH	MODERATE	20.2465278	99.6597202	2019-09-10	2019-09-10	56	138
e8e0c3da-5706-4c82-bc44-b9c90d5b4377	1	Village	11.0	Residential_Community	North	Rainy	7.1	0.6	9.5	571501	เทอดไทย	THOET THAI	5715	แม่ฟ้าหลวง	MAE FA LUANG	57	เชียงราย	CHIANG RAI	LOW	LOW	20.2458923	99.6610844	2019-09-02	2019-09-02	74	188
ae28e328-fb36-4026-8592-fd628cd73106	1	Village	11.0	Residential_Community	North	Rainy	22.7	3.5	22.7	571502	แม่สลองใน	MAE SALONG NAI	5715	แม่ฟ้าหลวง	MAE FA LUANG	57	เชียงราย	CHIANG RAI	HIGH	LOW	20.2457657	99.6555966	2019-09-27	2019-09-27	28	138
ae28e328-fb36-4026-8592-fd628cd73106	1	Village	11.0	Residential_Community	North	Rainy	0.0	0.0	0.0	571502	แม่สลองใน	MAE SALONG NAI	5715	แม่ฟ้าหลวง	MAE FA LUANG	57	เชียงราย	CHIANG RAI	SAFE	SAFE	20.2457657	99.6555966	2019-09-19	2019-09-19	40	138
cf5b55f2-a460-49a1-b7c4-84dac994301d	1	Village	11.0	Residential_Community	North	Rainy	50.0	5.6	50.0	571501	เทอดไทย	THOET THAI	5715	แม่ฟ้าหลวง	MAE FA LUANG	57	เชียงราย	CHIANG RAI	HIGH	MODERATE	20.2455089	99.6628259	2019-09-09	2019-09-09	63	188
1f390987-c664-454b-b855-595f46a0444f	1	Village	11.0	Residential_Community	North	Rainy	51.2	9.1	131.7	571501	เทอดไทย	THOET THAI	5715	แม่ฟ้าหลวง	MAE FA LUANG	57	เชียงราย	CHIANG RAI	HIGH	MODERATE	20.2441061	99.6634648	2019-09-02	2019-09-03	74	188
dd5e206a-cb84-43c6-b488-63e3ae063fed	1	Village	11.0	Residential_Community	North	Rainy	25.0	4.4	55.0	571501	เทอดไทย	THOET THAI	5715	แม่ฟ้าหลวง	MAE FA LUANG	57	เชียงราย	CHIANG RAI	HIGH	LOW	20.2439353	99.6641122	2019-09-27	2019-09-27	30	188
ff3ba958-7c92-42f4-912a-f439868eb070	1	Village	11.0	Residential_Community	North	Rainy	29.0	5.7	38.7	571501	เทอดไทย	THOET THAI	5715	แม่ฟ้าหลวง	MAE FA LUANG	57	เชียงราย	CHIANG RAI	HIGH	MODERATE	20.2413763	99.6628394	2019-10-01	2019-10-01	26	188
83083c58-1758-d570-cf6b-d9d35adbc11d	1	Village	11.0	Residential_Community	North	Rainy	0.0	0.0	0.0	570703	แม่คำ	MAE KHAM	5707	แม่จัน	MAE CHAN	57	เชียงราย	CHIANG RAI	SAFE	SAFE	20.24007559	99.907246	2018-07-07	2018-07-07	1	1
a6f3ed63-1099-417a-bd57-ba306f48115e	1	Village	11.0	Residential_Community	North	Rainy	45.2	7.9	99.1	571501	เทอดไทย	THOET THAI	5715	แม่ฟ้าหลวง	MAE FA LUANG	57	เชียงราย	CHIANG RAI	HIGH	MODERATE	20.2400588	99.6642244	2019-08-30	2019-08-30	74	188
c70f1722-39f4-4d7b-83ff-ab126a1046ad	1	Village	11.0	Residential_Community	North	Rainy	32.6	4.8	55.1	571501	เทอดไทย	THOET THAI	5715	แม่ฟ้าหลวง	MAE FA LUANG	57	เชียงราย	CHIANG RAI	HIGH	LOW	20.239104	99.6634133	2019-09-03	2019-09-03	73	188
742cd83d-6468-4a50-a74f-b2f8041a8abe	1	Village	11.0	Residential_Community	North	Rainy	32.3	5.0	51.6	571501	เทอดไทย	THOET THAI	5715	แม่ฟ้าหลวง	MAE FA LUANG	57	เชียงราย	CHIANG RAI	HIGH	LOW	20.23701499	99.66460221	2019-10-03	2019-10-03	29	188
f028d9f6-746a-4083-8abe-bbe4337f361f	1	Village	11.0	Residential_Community	North	Rainy	44.4	13.5	155.6	571501	เทอดไทย	THOET THAI	5715	แม่ฟ้าหลวง	MAE FA LUANG	57	เชียงราย	CHIANG RAI	HIGH	HIGH	20.2351523	99.6734002	2019-09-10	2019-09-10	62	188
49aa1f67-a56f-4148-9391-8892d8d6ec6d	1	Village	11.0	Residential_Community	North	Rainy	40.7	4.6	50.9	571501	เทอดไทย	THOET THAI	5715	แม่ฟ้าหลวง	MAE FA LUANG	57	เชียงราย	CHIANG RAI	HIGH	LOW	20.2348885	99.6760931	2019-08-27	2019-08-27	74	188
fa88fd60-4590-47ee-88e3-2d4bc3125061	1	Village	11.0	Residential_Community	North	Rainy	30.8	8.4	111.5	571501	เทอดไทย	THOET THAI	5715	แม่ฟ้าหลวง	MAE FA LUANG	57	เชียงราย	CHIANG RAI	HIGH	MODERATE	20.23338688	99.66870089	2019-08-27	2019-08-27	74	188
a2ffd714-03ed-41a4-89d7-ddfcd199dfb9	1	Village	11.0	Residential_Community	North	Rainy	10.0	0.8	10.0	571501	เทอดไทย	THOET THAI	5715	แม่ฟ้าหลวง	MAE FA LUANG	57	เชียงราย	CHIANG RAI	LOW	LOW	20.233149	99.67506688	2019-09-27	2019-09-27	30	188
a2ffd714-03ed-41a4-89d7-ddfcd199dfb9	1	Village	11.0	Residential_Community	North	Winter	0.0	0.0	0.0	571501	เทอดไทย	THOET THAI	5715	แม่ฟ้าหลวง	MAE FA LUANG	57	เชียงราย	CHIANG RAI	SAFE	SAFE	20.233149	99.67506688	2019-10-25	2019-10-25	19	34
a2ffd714-03ed-41a4-89d7-ddfcd199dfb9	1	Village	11.0	Residential_Community	North	Winter	1.8	0.4	1.8	571501	เทอดไทย	THOET THAI	5715	แม่ฟ้าหลวง	MAE FA LUANG	57	เชียงราย	CHIANG RAI	LOW	LOW	20.233149	99.67506688	2019-10-17	2019-10-17	19	34
a2ffd714-03ed-41a4-89d7-ddfcd199dfb9	1	Village	11.0	Residential_Community	North	Winter	4.3	1.1	4.3	571501	เทอดไทย	THOET THAI	5715	แม่ฟ้าหลวง	MAE FA LUANG	57	เชียงราย	CHIANG RAI	LOW	LOW	20.233149	99.67506688	2019-10-15	2019-10-15	23	34
24fbd07a-598b-4050-a44f-077f0ca00ead	1	Village	11.0	Residential_Community	North	Rainy	10.0	1.0	10.0	571501	เทอดไทย	THOET THAI	5715	แม่ฟ้าหลวง	MAE FA LUANG	57	เชียงราย	CHIANG RAI	LOW	LOW	20.2326961	99.6669772	2019-09-27	2019-09-27	30	188
0559b902-90b5-4e47-aee9-bf38d946f15f	1	Village	11.0	Residential_Community	North	Winter	0.0	0.0	0.0	571502	แม่สลองใน	MAE SALONG NAI	5715	แม่ฟ้าหลวง	MAE FA LUANG	57	เชียงราย	CHIANG RAI	SAFE	SAFE	20.2318381	99.6708558	2019-11-04	2019-11-04	32	58
0594e1f5-9981-4081-bdea-10bac5030245	1	Village	11.0	Residential_Community	North	Rainy	13.2	2.7	15.8	571502	แม่สลองใน	MAE SALONG NAI	5715	แม่ฟ้าหลวง	MAE FA LUANG	57	เชียงราย	CHIANG RAI	MODERATE	LOW	20.2314276	99.6689001	2019-10-01	2019-10-01	27	138
1dc7c987-1d20-44f5-9cad-620f817a46ec	1	Village	11.0	Residential_Community	North	Rainy	0.0	0.0	0.0	571502	แม่สลองใน	MAE SALONG NAI	5715	แม่ฟ้าหลวง	MAE FA LUANG	57	เชียงราย	CHIANG RAI	SAFE	SAFE	20.2313322	99.6690097	2019-06-03	2019-06-03	3	138
76087bcc-4480-4e0b-8d1d-ae28fbd5aaca	1	Village	11.0	Residential_Community	North	Summer	28.9	6.7	44.7	571502	แม่สลองใน	MAE SALONG NAI	5715	แม่ฟ้าหลวง	MAE FA LUANG	57	เชียงราย	CHIANG RAI	HIGH	MODERATE	20.2307328	99.6726184	2019-05-03	2019-05-03	18	32
76087bcc-4480-4e0b-8d1d-ae28fbd5aaca	1	Village	11.0	Residential_Community	North	Summer	35.5	8.4	58.1	571502	แม่สลองใน	MAE SALONG NAI	5715	แม่ฟ้าหลวง	MAE FA LUANG	57	เชียงราย	CHIANG RAI	HIGH	MODERATE	20.2307328	99.6726184	2019-04-30	2019-04-30	17	32
76087bcc-4480-4e0b-8d1d-ae28fbd5aaca	1	Village	11.0	Residential_Community	North	Rainy	18.2	3.3	24.2	571502	แม่สลองใน	MAE SALONG NAI	5715	แม่ฟ้าหลวง	MAE FA LUANG	57	เชียงราย	CHIANG RAI	MODERATE	LOW	20.2307328	99.6726184	2019-05-28	2019-05-28	6	138
0f29c8f6-8f69-4c61-a287-85aa8e41384a	1	Village	11.0	Residential_Community	North	Winter	9.1	1.2	9.1	571502	แม่สลองใน	MAE SALONG NAI	5715	แม่ฟ้าหลวง	MAE FA LUANG	57	เชียงราย	CHIANG RAI	LOW	LOW	20.23038903	99.6721509	2019-10-15	2019-10-15	33	58
43b3b07f-cff3-46c4-a3c4-daf1169ddde3	1	Village	11.0	Residential_Community	North	Winter	0.0	0.0	0.0	571502	แม่สลองใน	MAE SALONG NAI	5715	แม่ฟ้าหลวง	MAE FA LUANG	57	เชียงราย	CHIANG RAI	SAFE	SAFE	20.2302592	99.6748776	2019-10-20	2019-10-20	30	58
727d3e6c-95fe-45de-83c9-2d0206c66cc9	1	Village	11.0	Residential_Community	North	Winter	5.7	0.8	5.7	571502	แม่สลองใน	MAE SALONG NAI	5715	แม่ฟ้าหลวง	MAE FA LUANG	57	เชียงราย	CHIANG RAI	LOW	LOW	20.2298617	99.66881	2019-10-17	2019-10-17	30	58
25750b05-af81-4f17-add8-b8361eea664a	1	Village	11.0	Residential_Community	North	Rainy	0.0	0.0	0.0	571502	แม่สลองใน	MAE SALONG NAI	5715	แม่ฟ้าหลวง	MAE FA LUANG	57	เชียงราย	CHIANG RAI	SAFE	SAFE	20.2293886	99.6712054	2019-07-09	2019-07-09	24	138
25750b05-af81-4f17-add8-b8361eea664a	1	Village	11.0	Residential_Community	North	Rainy	15.0	1.9	15.0	571502	แม่สลองใน	MAE SALONG NAI	5715	แม่ฟ้าหลวง	MAE FA LUANG	57	เชียงราย	CHIANG RAI	MODERATE	LOW	20.2293886	99.6712054	2019-09-27	2019-09-27	28	138
bfc86d97-2b83-46ca-85b1-a8b0fd841bcb	1	Village	11.0	Residential_Community	North	Winter	16.7	1.0	19.1	571502	แม่สลองใน	MAE SALONG NAI	5715	แม่ฟ้าหลวง	MAE FA LUANG	57	เชียงราย	CHIANG RAI	MODERATE	LOW	20.2285919	99.6714826	2019-10-15	2019-10-15	33	58
be40fdd2-4cc3-4560-b587-f9e718608c9d	1	Village	11.0	Residential_Community	North	Summer	3.1	0.8	3.1	571502	แม่สลองใน	MAE SALONG NAI	5715	แม่ฟ้าหลวง	MAE FA LUANG	57	เชียงราย	CHIANG RAI	LOW	LOW	20.2284326	99.6756743	2019-05-10	2019-05-10	14	32
be40fdd2-4cc3-4560-b587-f9e718608c9d	1	Village	11.0	Residential_Community	North	Rainy	4.0	1.0	4.0	571502	แม่สลองใน	MAE SALONG NAI	5715	แม่ฟ้าหลวง	MAE FA LUANG	57	เชียงราย	CHIANG RAI	LOW	LOW	20.2284326	99.6756743	2019-05-28	2019-05-28	6	138
5a9a873b-5bca-40f7-8651-7639f50dcae3	1	Village	11.0	Residential_Community	North	Rainy	5.3	2.0	15.8	571502	แม่สลองใน	MAE SALONG NAI	5715	แม่ฟ้าหลวง	MAE FA LUANG	57	เชียงราย	CHIANG RAI	LOW	LOW	20.2254501	99.6691124	2019-08-06	2019-08-06	37	138
d729f320-cdd3-4c6c-9903-ee1eb13b7be6	1	Village	11.0	Residential_Community	North	Rainy	0.0	0.0	0.0	571502	แม่สลองใน	MAE SALONG NAI	5715	แม่ฟ้าหลวง	MAE FA LUANG	57	เชียงราย	CHIANG RAI	SAFE	SAFE	20.2236732	99.6318731	2019-09-19	2019-09-19	40	138
f02798d4-1836-4e80-a4d2-cb31c19602dc	1	Village	11.0	Residential_Community	North	Rainy	45.5	6.7	81.8	570712	จันจว้าใต้	CHAN CHAWA TAI	5707	แม่จัน	MAE CHAN	57	เชียงราย	CHIANG RAI	HIGH	MODERATE	20.219999	99.9501259	2018-07-24	2018-07-24	1	25
fd9e9b04-739b-4d8b-a690-bb9c5c1dabe5	1	Village	11.0	Residential_Community	North	Summer	20.0	4.7	20.0	570711	ศรีค้ำ	SI KHAM	5707	แม่จัน	MAE CHAN	57	เชียงราย	CHIANG RAI	MODERATE	LOW	20.2140209	99.857158	2019-04-18	2019-04-18	4	10
fd9e9b04-739b-4d8b-a690-bb9c5c1dabe5	1	Village	11.0	Residential_Community	North	Summer	0.0	0.0	0.0	570711	ศรีค้ำ	SI KHAM	5707	แม่จัน	MAE CHAN	57	เชียงราย	CHIANG RAI	SAFE	SAFE	20.2140209	99.857158	2019-04-11	2019-04-11	4	10
1d6d23ac-338b-4ba6-885e-f46c99b32f39	1	Village	11.0	Residential_Community	North	Summer	16.7	4.0	16.7	570712	จันจว้าใต้	CHAN CHAWA TAI	5707	แม่จัน	MAE CHAN	57	เชียงราย	CHIANG RAI	MODERATE	LOW	20.2132689	99.9374754	2019-04-01	2019-04-01	0	2
bbcdbb62-dfe1-414c-a3c9-a1ff8686c902	1	Village	11.0	Residential_Community	North	Rainy	6.5	1.4	6.5	570711	ศรีค้ำ	SI KHAM	5707	แม่จัน	MAE CHAN	57	เชียงราย	CHIANG RAI	LOW	LOW	20.211076	99.8216834	2019-07-08	2019-07-08	6	19
473fe435-fa88-46b2-b19e-2d3a51d82446	1	Village	11.0	Residential_Community	North	Rainy	40.0	11.7	80.0	570711	ศรีค้ำ	SI KHAM	5707	แม่จัน	MAE CHAN	57	เชียงราย	CHIANG RAI	HIGH	HIGH	20.2075377	99.8591543	2019-07-30	2019-07-30	2	19
7f605338-2516-465d-95c6-781c7159e123	1	Village	11.0	Residential_Community	North	Rainy	0.0	0.0	0.0	571502	แม่สลองใน	MAE SALONG NAI	5715	แม่ฟ้าหลวง	MAE FA LUANG	57	เชียงราย	CHIANG RAI	SAFE	SAFE	20.20512233	99.75322002	2019-09-19	2019-09-19	40	138
18f4bb0b-506a-49ff-85c6-c726f7613511	1	Village	11.0	Residential_Community	North	Rainy	45.0	12.8	62.5	571303	หล่ายงาว	LAI NGAO	5713	เวียงแก่น	WIANG KAEN	57	เชียงราย	CHIANG RAI	HIGH	HIGH	20.1807007	100.4799395	2019-07-08	2019-07-08	1	3
8c12c59a-ed48-4117-9c26-813374b8f807	1	Village	11.0	Residential_Community	North	Rainy	10.0	1.6	10.0	570308	ศรีดอนชัย	SI DON CHAI	5703	เชียงของ	CHIANG KHONG	57	เชียงราย	CHIANG RAI	LOW	LOW	20.15064065	100.4254932	2018-08-23	2018-08-23	0	9
3066bac1-82f1-443c-9b0d-a5f8bf30551e	1	Village	11.0	Residential_Community	North	Rainy	30.6	11.0	49.5	570701	แม่จัน	MAE CHAN	5707	แม่จัน	MAE CHAN	57	เชียงราย	CHIANG RAI	HIGH	HIGH	20.1505783	99.854425	2019-08-26	2019-08-26	5	42
992ca6f5-50b9-42c9-9e46-9c9ecc65d845	1	Village	11.0	Residential_Community	North	Summer	10.0	2.0	10.0	570708	ป่าตึง	PA TUENG	5707	แม่จัน	MAE CHAN	57	เชียงราย	CHIANG RAI	LOW	LOW	20.1501195	99.8179615	2019-04-11	2019-04-11	0	8
992ca6f5-50b9-42c9-9e46-9c9ecc65d845	1	Village	11.0	Residential_Community	North	Summer	30.0	7.1	30.0	570708	ป่าตึง	PA TUENG	5707	แม่จัน	MAE CHAN	57	เชียงราย	CHIANG RAI	HIGH	MODERATE	20.1501195	99.8179615	2019-04-18	2019-04-18	0	8
2801ff7a-2dc6-4f02-af38-f7c895257d46	1	Village	11.0	Residential_Community	North	Rainy	27.6	14.8	71.4	570701	แม่จัน	MAE CHAN	5707	แม่จัน	MAE CHAN	57	เชียงราย	CHIANG RAI	HIGH	HIGH	20.1500573	99.8586799	2019-08-27	2019-08-27	4	42
8829e8f2-bcdf-46d1-b351-a33667057a3a	1	Village	11.0	Residential_Community	North	Rainy	39.0	49.9	1052.4	570701	แม่จัน	MAE CHAN	5707	แม่จัน	MAE CHAN	57	เชียงราย	CHIANG RAI	HIGH	HIGH	20.14503	99.8539617	2019-08-23	2019-08-23	5	42
bef1bbb6-80ba-4542-9421-74945fd8077e	1	Village	11.0	Residential_Community	North	Rainy	23.1	4.5	30.8	571802	โชคชัย	CHOK CHAI	5718	ดอยหลวง	DOI LUANG	57	เชียงราย	CHIANG RAI	HIGH	LOW	20.11352622	100.1877529	2019-08-01	2019-08-01	4	52
5e5c5a0f-9cc5-4286-a5cc-38bf28923db6	1	Village	11.0	Residential_Community	North	Winter	50.0	1.8	75.0	571301	ม่วงยาย	MUANG YAI	5713	เวียงแก่น	WIANG KAEN	57	เชียงราย	CHIANG RAI	HIGH	LOW	20.11095846	100.5124237	2017-11-28	2017-11-28	0	0
d55c8f49-f2fe-41d3-8674-922bcdd8f4da	1	Village	11.0	Residential_Community	North	Winter	0.0	0.0	0.0	571301	ม่วงยาย	MUANG YAI	5713	เวียงแก่น	WIANG KAEN	57	เชียงราย	CHIANG RAI	SAFE	SAFE	20.08420506	100.5097244	2017-11-23	2017-11-23	0	0
0e90a1c0-1f92-4daa-bacb-4345c6aa2fc7	1	Village	11.0	Residential_Community	North	Winter	18.2	0.5	18.2	571304	ท่าข้าม	THA KHAM	5713	เวียงแก่น	WIANG KAEN	57	เชียงราย	CHIANG RAI	MODERATE	LOW	20.08146823	100.5113953	2017-11-28	2017-11-28	0	0
b382cdc7-427a-4478-87a8-a72012d884ad	1	Village	11.0	Residential_Community	North	Rainy	16.7	6.1	16.7	571304	ท่าข้าม	THA KHAM	5713	เวียงแก่น	WIANG KAEN	57	เชียงราย	CHIANG RAI	MODERATE	MODERATE	20.0511987	100.5110081	2018-08-08	2018-08-08	11	37
b00503a8-0852-49c2-ac75-dda679fc2e78	1	Village	11.0	Residential_Community	North	Summer	16.7	3.7	23.3	571304	ท่าข้าม	THA KHAM	5713	เวียงแก่น	WIANG KAEN	57	เชียงราย	CHIANG RAI	MODERATE	LOW	20.0305715	100.48879	2019-04-04	2019-04-04	0	0
251c5b5e-4840-4182-9998-750c475e52ab	1	Village	11.0	Residential_Community	North	Rainy	54.5	9.4	90.9	570106	แม่ยาว	MAE YAO	5701	Residential_Communityเชียงราย	MUEANG CHIANG RAI	57	เชียงราย	CHIANG RAI	HIGH	MODERATE	19.986707	99.760418	2018-08-28	2018-08-28	4	42
48521aaa-635a-4a4b-b733-cb942d4107b9	1	Village	11.0	Residential_Community	North	Rainy	24.5	7.5	37.2	570103	บ้านดู่	BAN DU	5701	Residential_Communityเชียงราย	MUEANG CHIANG RAI	57	เชียงราย	CHIANG RAI	HIGH	MODERATE	19.9821967	99.8345467	2019-10-11	2019-10-11	40	147
00cc1449-5b33-43ff-b348-3a65dfa41aec	1	Village	11.0	Residential_Community	North	Rainy	26.5	5.2	32.4	570114	ริมกก	RIM KOK	5701	Residential_Communityเชียงราย	MUEANG CHIANG RAI	57	เชียงราย	CHIANG RAI	HIGH	MODERATE	19.9817169	99.9485348	2019-10-09	2019-10-09	36	144
e79d8649-8e3d-4a8f-b190-36a992842974	1	Village	11.0	Residential_Community	North	Winter	17.4	4.5	22.9	571006	วาวี	WAWI	5710	แม่สรวย	MAE SARUAI	57	เชียงราย	CHIANG RAI	MODERATE	LOW	19.9308687	99.4872835	2019-10-18	2019-10-18	63	100
e79d8649-8e3d-4a8f-b190-36a992842974	1	Village	11.0	Residential_Community	North	Winter	10.7	0.9	14.3	571006	วาวี	WAWI	5710	แม่สรวย	MAE SARUAI	57	เชียงราย	CHIANG RAI	MODERATE	LOW	19.9308687	99.4872835	2019-10-22	2019-10-22	62	100
fbb522d3-8e6f-412c-bae5-1d5a3336a0c0	1	Village	11.0	Residential_Community	North	Rainy	26.7	2.8	40.0	570120	ดอยฮาง	DOI HANG	5701	Residential_Communityเชียงราย	MUEANG CHIANG RAI	57	เชียงราย	CHIANG RAI	HIGH	LOW	19.9202565	99.7623194	2019-07-08	2019-07-08	6	39
8bdc28b3-e2dd-421d-a9a2-e935e9d7a533	1	Village	11.0	Residential_Community	North	Rainy	50.0	19.6	500.0	570102	รอบเวียง	ROP WIANG	5701	Residential_Communityเชียงราย	MUEANG CHIANG RAI	57	เชียงราย	CHIANG RAI	HIGH	HIGH	19.9144272	99.83216646	2018-09-17	2018-09-17	6	96
8bdc28b3-e2dd-421d-a9a2-e935e9d7a533	1	Village	11.0	Residential_Community	North	Rainy	0.0	0.0	0.0	570102	รอบเวียง	ROP WIANG	5701	Residential_Communityเชียงราย	MUEANG CHIANG RAI	57	เชียงราย	CHIANG RAI	SAFE	SAFE	19.9144272	99.83216646	2018-08-14	2018-08-14	13	96
c2f4dbc3-340b-4c45-8196-ba44cf701dd7	1	Village	10.0	Slum	North	Rainy	30.3	7.3	45.5	570101	เวียง	WIANG	5701	Residential_Communityเชียงราย	MUEANG CHIANG RAI	57	เชียงราย	CHIANG RAI	HIGH	MODERATE	19.9126428	99.8267416	2019-07-02	2019-07-02	14	53
c2f4dbc3-340b-4c45-8196-ba44cf701dd7	1	Village	10.0	Slum	North	Winter	27.3	4.6	27.3	570101	เวียง	WIANG	5701	Residential_Communityเชียงราย	MUEANG CHIANG RAI	57	เชียงราย	CHIANG RAI	HIGH	LOW	19.9126428	99.8267416	2019-01-23	2019-01-23	1	10
5dd99d85-eb1d-45f8-898a-30a6d6811ab4	1	Village	10.0	Slum	North	Summer	12.1	2.8	12.1	570101	เวียง	WIANG	5701	Residential_Communityเชียงราย	MUEANG CHIANG RAI	57	เชียงราย	CHIANG RAI	MODERATE	LOW	19.9123359	99.8264222	2019-04-01	2019-04-01	0	6
c8f628f0-3a99-4452-a3e2-272048f1b602	1	Village	11.0	Residential_Community	North	Summer	15.2	4.8	30.3	570101	เวียง	WIANG	5701	Residential_Communityเชียงราย	MUEANG CHIANG RAI	57	เชียงราย	CHIANG RAI	MODERATE	LOW	19.9115015	99.8251131	2019-04-02	2019-04-02	1	6
5006cc4e-bd53-427c-8597-47e37fa27a31	1	Village	11.0	Residential_Community	North	Rainy	29.4	5.6	32.4	570101	เวียง	WIANG	5701	Residential_Communityเชียงราย	MUEANG CHIANG RAI	57	เชียงราย	CHIANG RAI	HIGH	MODERATE	19.9114683	99.824925	2019-07-03	2019-07-03	14	53
5006cc4e-bd53-427c-8597-47e37fa27a31	1	Village	11.0	Residential_Community	North	Winter	18.2	4.6	27.3	570101	เวียง	WIANG	5701	Residential_Communityเชียงราย	MUEANG CHIANG RAI	57	เชียงราย	CHIANG RAI	MODERATE	LOW	19.9114683	99.824925	2019-01-29	2019-01-29	0	10
bace3ee2-1d88-4f4f-8efd-16e2fcac36b6	1	Village	11.0	Residential_Community	North	Rainy	8.3	1.4	8.3	571302	ปอ	PO	5713	เวียงแก่น	WIANG KAEN	57	เชียงราย	CHIANG RAI	LOW	LOW	19.9060328	100.4500477	2018-08-07	2018-08-07	13	34
99a0346a-ac0b-4580-adbd-1b6b860581f3	1	Village	12.0	Commercial_Community	North	Rainy	20.0	3.3	22.9	570102	รอบเวียง	ROP WIANG	5701	Residential_Communityเชียงราย	MUEANG CHIANG RAI	57	เชียงราย	CHIANG RAI	MODERATE	LOW	19.9016211	99.8239832	2019-07-04	2019-07-04	53	211
99a0346a-ac0b-4580-adbd-1b6b860581f3	1	Village	12.0	Commercial_Community	North	Winter	8.8	2.1	11.8	570102	รอบเวียง	ROP WIANG	5701	Residential_Communityเชียงราย	MUEANG CHIANG RAI	57	เชียงราย	CHIANG RAI	LOW	LOW	19.9016211	99.8239832	2019-01-23	2019-01-23	1	47
47028696-e4fb-4bfd-b982-b22735427f4d	1	Village	12.0	Commercial_Community	North	Summer	8.8	5.2	17.6	570102	รอบเวียง	ROP WIANG	5701	Residential_Communityเชียงราย	MUEANG CHIANG RAI	57	เชียงราย	CHIANG RAI	LOW	MODERATE	19.9014744	99.8239419	2019-04-03	2019-04-03	3	5
fd937938-15b0-45ba-8514-cc0b243eb419	1	Village	11.0	Residential_Community	North	Rainy	28.0	7.2	36.0	570102	รอบเวียง	ROP WIANG	5701	Residential_Communityเชียงราย	MUEANG CHIANG RAI	57	เชียงราย	CHIANG RAI	HIGH	MODERATE	19.87567445	99.78117347	2019-07-11	2019-07-11	53	211
c5053a6e-ddbc-4e00-9dd4-fac2b2c874aa	1	Village	11.0	Residential_Community	North	Rainy	33.3	7.8	58.3	570102	รอบเวียง	ROP WIANG	5701	Residential_Communityเชียงราย	MUEANG CHIANG RAI	57	เชียงราย	CHIANG RAI	HIGH	MODERATE	19.87412656	99.78263068	2019-07-11	2019-07-11	53	211
f453a128-19ae-49aa-b46d-585536693f0b	1	Village	11.0	Residential_Community	North	Winter	20.0	3.3	20.0	570409	ตับเต่า	TAP TAO	5704	เทิง	THOENG	57	เชียงราย	CHIANG RAI	MODERATE	LOW	19.86895528	100.4018695	2019-11-15	2019-11-15	9	24
11ca56ee-e9d2-4193-82f9-9d484aa57c1b	1	Village	11.0	Residential_Community	North	Rainy	50.0	10.0	90.0	570107	สันทราย	SAN SAI	5701	Residential_Communityเชียงราย	MUEANG CHIANG RAI	57	เชียงราย	CHIANG RAI	HIGH	MODERATE	19.84472942	99.80965759	2018-08-14	2018-08-14	7	21
8d964959-573d-4767-ba50-c62088fcd537	1	Village	11.0	Residential_Community	North	Rainy	7.9	2.3	9.5	571006	วาวี	WAWI	5710	แม่สรวย	MAE SARUAI	57	เชียงราย	CHIANG RAI	LOW	LOW	19.8207017	99.5006279	2019-10-11	2019-10-11	66	165
8d964959-573d-4767-ba50-c62088fcd537	1	Village	11.0	Residential_Community	North	Rainy	9.7	4.9	18.6	571006	วาวี	WAWI	5710	แม่สรวย	MAE SARUAI	57	เชียงราย	CHIANG RAI	LOW	LOW	19.8207017	99.5006279	2019-10-07	2019-10-07	65	165
f8851e9e-70b9-4c84-b675-e378771d806d	1	Village	11.0	Residential_Community	North	Rainy	19.1	5.1	19.1	571006	วาวี	WAWI	5710	แม่สรวย	MAE SARUAI	57	เชียงราย	CHIANG RAI	MODERATE	MODERATE	19.8184656	99.5577864	2018-09-02	2018-09-02	19	89
f8851e9e-70b9-4c84-b675-e378771d806d	1	Village	11.0	Residential_Community	North	Rainy	42.1	12.8	63.2	571006	วาวี	WAWI	5710	แม่สรวย	MAE SARUAI	57	เชียงราย	CHIANG RAI	HIGH	HIGH	19.8184656	99.5577864	2018-09-29	2018-09-29	13	89
f8851e9e-70b9-4c84-b675-e378771d806d	1	Village	11.0	Residential_Community	North	Winter	20.0	6.7	20.0	571006	วาวี	WAWI	5710	แม่สรวย	MAE SARUAI	57	เชียงราย	CHIANG RAI	MODERATE	MODERATE	19.8184656	99.5577864	2018-10-17	2018-10-17	16	25
702bafab-908a-4345-9c7f-e4ee06689a4b	1	Village	11.0	Residential_Community	North	Rainy	30.3	8.4	36.4	571006	วาวี	WAWI	5710	แม่สรวย	MAE SARUAI	57	เชียงราย	CHIANG RAI	HIGH	MODERATE	19.8154679	99.5568195	2019-10-10	2019-10-10	66	165
d529f034-5c0b-4139-a0ad-e8f50fcdebec	1	Village	11.0	Residential_Community	North	Winter	11.3	3.2	11.3	571006	วาวี	WAWI	5710	แม่สรวย	MAE SARUAI	57	เชียงราย	CHIANG RAI	MODERATE	LOW	19.8143347	99.5661309	2018-11-08	2018-11-08	12	25
6db38deb-1b93-4ada-a566-b415a84d3e11	1	Village	11.0	Residential_Community	North	Winter	14.7	6.3	21.7	571006	วาวี	WAWI	5710	แม่สรวย	MAE SARUAI	57	เชียงราย	CHIANG RAI	MODERATE	MODERATE	19.813478	99.5546574	2019-10-24	2019-10-24	64	100
a29a8649-3aab-4f75-a554-521775902a5f	1	Village	11.0	Residential_Community	North	Winter	10.4	3.5	13.5	571006	วาวี	WAWI	5710	แม่สรวย	MAE SARUAI	57	เชียงราย	CHIANG RAI	MODERATE	LOW	19.8104713	99.5628604	2018-11-07	2018-11-08	12	25
4a02eae9-0948-4fe5-a02c-68672f99a077	1	Village	11.0	Residential_Community	North	Summer	100.0	33.3	100.0	570409	ตับเต่า	TAP TAO	5704	เทิง	THOENG	57	เชียงราย	CHIANG RAI	HIGH	HIGH	19.792066	100.4082099	2019-03-04	2019-03-04	0	1
ed672e0c-88d4-4a30-b892-e8f894a079cc	1	Village	11.0	Residential_Community	North	Rainy	50.0	15.5	112.5	570113	ห้วยสัก	HUAI SAK	5701	Residential_Communityเชียงราย	MUEANG CHIANG RAI	57	เชียงราย	CHIANG RAI	HIGH	HIGH	19.78229	99.9312695	2019-10-03	2019-10-03	14	40
f775162c-3446-475f-bf3b-d433010445f2	1	Village	10.0	Slum	North	Rainy	9.3	3.0	14.0	571006	วาวี	WAWI	5710	แม่สรวย	MAE SARUAI	57	เชียงราย	CHIANG RAI	LOW	LOW	19.7767224	99.4966507	2019-10-11	2019-10-11	66	165
f775162c-3446-475f-bf3b-d433010445f2	1	Village	10.0	Slum	North	Rainy	0.0	0.0	0.0	571006	วาวี	WAWI	5710	แม่สรวย	MAE SARUAI	57	เชียงราย	CHIANG RAI	SAFE	SAFE	19.7767224	99.4966507	2019-10-04	2019-10-04	60	165
5bc07e6b-a287-4d74-8e96-686fa2bf3c5a	1	Village	11.0	Residential_Community	North	Rainy	100.0	5.0	100.0	571602	จอมหมอกแก้ว	CHOM MOK KAEO	5716	แม่ลาว	MAE LAO	57	เชียงราย	CHIANG RAI	HIGH	LOW	19.76025796	99.73698098	2017-07-15	2017-07-15	0	1
7f7baaf3-b8d2-45aa-8135-84d19bfc4339	1	Village	11.0	Residential_Community	North	Rainy	0.0	0.0	0.0	571002	ป่าแดด	PA DAET	5710	แม่สรวย	MAE SARUAI	57	เชียงราย	CHIANG RAI	SAFE	SAFE	19.7263979	99.4052993	2019-09-27	2019-09-27	15	42
7f7baaf3-b8d2-45aa-8135-84d19bfc4339	1	Village	11.0	Residential_Community	North	Winter	22.7	7.0	45.5	571002	ป่าแดด	PA DAET	5710	แม่สรวย	MAE SARUAI	57	เชียงราย	CHIANG RAI	HIGH	MODERATE	19.7263979	99.4052993	2019-10-25	2019-10-25	9	49
7f7baaf3-b8d2-45aa-8135-84d19bfc4339	1	Village	11.0	Residential_Community	North	Winter	9.1	3.7	18.2	571002	ป่าแดด	PA DAET	5710	แม่สรวย	MAE SARUAI	57	เชียงราย	CHIANG RAI	LOW	LOW	19.7263979	99.4052993	2019-11-01	2019-11-01	12	49
1c796638-b47e-4e2d-a30e-8f2f4347297f	1	Village	11.0	Residential_Community	North	Rainy	42.3	16.7	53.9	571002	ป่าแดด	PA DAET	5710	แม่สรวย	MAE SARUAI	57	เชียงราย	CHIANG RAI	HIGH	HIGH	19.7255486	99.4022246	2019-10-03	2019-10-03	8	42
faea5870-ee64-47ae-b256-4f53fa51bcf3	1	Village	11.0	Residential_Community	North	Rainy	40.9	13.1	50.0	571002	ป่าแดด	PA DAET	5710	แม่สรวย	MAE SARUAI	57	เชียงราย	CHIANG RAI	HIGH	HIGH	19.7249713	99.4002568	2019-10-03	2019-10-03	8	42
3cbd0001-24f0-47f8-9060-ad812fc86f22	1	Village	11.0	Residential_Community	North	Rainy	12.5	1.7	12.5	571002	ป่าแดด	PA DAET	5710	แม่สรวย	MAE SARUAI	57	เชียงราย	CHIANG RAI	MODERATE	LOW	19.7243706	99.4018291	2019-09-27	2019-09-27	15	42
da0c0309-823d-4e89-9c56-4a6c0b24920d	1	Village	11.0	Residential_Community	North	Winter	20.0	5.7	20.0	571002	ป่าแดด	PA DAET	5710	แม่สรวย	MAE SARUAI	57	เชียงราย	CHIANG RAI	MODERATE	MODERATE	19.6531017	99.51023	2019-10-21	2019-10-21	6	49
36e0bf78-e0b3-428a-b574-53cc878b0143	1	Village	11.0	Residential_Community	North	Winter	6.7	0.9	6.7	571002	ป่าแดด	PA DAET	5710	แม่สรวย	MAE SARUAI	57	เชียงราย	CHIANG RAI	LOW	LOW	19.6524968	99.4779529	2019-02-06	2019-02-06	2	49
7b5f7a4e-4b50-43ce-aa33-a290feb172c5	1	Village	11.0	Residential_Community	North	Winter	33.3	6.4	116.7	571002	ป่าแดด	PA DAET	5710	แม่สรวย	MAE SARUAI	57	เชียงราย	CHIANG RAI	HIGH	MODERATE	19.6524968	99.4779529	2019-02-04	2019-02-04	2	49
27995993-a189-44f4-9a9b-d94ca6133515	1	Village	11.0	Residential_Community	North	Summer	13.9	4.1	20.9	571002	ป่าแดด	PA DAET	5710	แม่สรวย	MAE SARUAI	57	เชียงราย	CHIANG RAI	MODERATE	LOW	19.65188505	99.47696048	2019-03-28	2019-03-28	0	1
f00d1307-ca42-480d-8935-fb3df6f56f57	1	Village	11.0	Residential_Community	North	Summer	9.8	2.1	9.8	560801	ภูซาง	PHU SANG	5608	ภูซาง	PHU SANG	56	พะเยา	PHAYAO	LOW	LOW	19.6469383	100.3527226	2019-04-10	2019-04-10	0	0
7487ee77-49db-4836-924c-30367c64dcc3	1	Village	11.0	Residential_Community	North	Rainy	13.3	4.7	13.3	571002	ป่าแดด	PA DAET	5710	แม่สรวย	MAE SARUAI	57	เชียงราย	CHIANG RAI	MODERATE	LOW	19.645475	99.4978967	2019-07-11	2019-07-11	9	42
2d50e85e-9a50-4628-848e-85f330abdd7b	1	Village	11.0	Residential_Community	North	Rainy	30.0	14.3	46.7	571002	ป่าแดด	PA DAET	5710	แม่สรวย	MAE SARUAI	57	เชียงราย	CHIANG RAI	HIGH	HIGH	19.64523327	99.46849568	2019-10-03	2019-10-03	8	42
2d50e85e-9a50-4628-848e-85f330abdd7b	1	Village	11.0	Residential_Community	North	Rainy	0.0	0.0	0.0	571002	ป่าแดด	PA DAET	5710	แม่สรวย	MAE SARUAI	57	เชียงราย	CHIANG RAI	SAFE	SAFE	19.64523327	99.46849568	2019-10-11	2019-10-11	10	42
2d50e85e-9a50-4628-848e-85f330abdd7b	1	Village	11.0	Residential_Community	North	Winter	0.0	0.0	0.0	571002	ป่าแดด	PA DAET	5710	แม่สรวย	MAE SARUAI	57	เชียงราย	CHIANG RAI	SAFE	SAFE	19.64523327	99.46849568	2019-10-18	2019-10-18	8	49
646d2ea7-0d77-49db-b2ed-28a017c7e7ee	1	Village	11.0	Residential_Community	North	Winter	17.6	4.0	23.5	571002	ป่าแดด	PA DAET	5710	แม่สรวย	MAE SARUAI	57	เชียงราย	CHIANG RAI	MODERATE	LOW	19.6412837	99.4652257	2018-10-18	2018-10-18	8	12
a4d94389-0002-45e8-8266-7c697d8dcd1b	1	Village	11.0	Residential_Community	North	Rainy	23.6	7.0	25.4	571002	ป่าแดด	PA DAET	5710	แม่สรวย	MAE SARUAI	57	เชียงราย	CHIANG RAI	HIGH	MODERATE	19.6408155	99.4709142	2019-10-03	2019-10-03	8	42
936e24d0-4973-462d-b70f-294bb71f2cf6	1	Village	11.0	Residential_Community	North	Rainy	13.3	5.1	13.3	571003	แม่พริก	MAE PHRIK	5710	แม่สรวย	MAE SARUAI	57	เชียงราย	CHIANG RAI	MODERATE	MODERATE	19.63972209	99.51182488	2019-07-11	2019-07-11	6	9
2a0a06fb-250e-434a-bfff-5c5572a6d2f4	1	Village	11.0	Residential_Community	North	Rainy	6.7	1.8	6.7	571002	ป่าแดด	PA DAET	5710	แม่สรวย	MAE SARUAI	57	เชียงราย	CHIANG RAI	LOW	LOW	19.6377709	99.4895516	2019-06-26	2019-06-26	3	42
67da2cfa-d2ad-49ae-bf3a-0ebb94e665a3	1	Village	11.0	Residential_Community	North	Rainy	6.7	1.9	6.7	571002	ป่าแดด	PA DAET	5710	แม่สรวย	MAE SARUAI	57	เชียงราย	CHIANG RAI	LOW	LOW	19.6361906	99.468383	2019-06-26	2019-06-26	3	42
ba0aea62-cbd7-4262-89b6-4131e5585b80	1	Village	11.0	Residential_Community	North	Rainy	0.0	0.0	0.0	560801	ภูซาง	PHU SANG	5608	ภูซาง	PHU SANG	56	พะเยา	PHAYAO	SAFE	SAFE	19.6322556	100.3443511	2019-05-29	2019-05-29	0	1
95afc2f2-486d-4ce0-9b83-ad314e3136d4	1	Village	11.0	Residential_Community	North	Winter	0.0	0.0	0.0	571002	ป่าแดด	PA DAET	5710	แม่สรวย	MAE SARUAI	57	เชียงราย	CHIANG RAI	SAFE	SAFE	19.6243274	99.4487118	2018-11-07	2018-11-07	5	12
95afc2f2-486d-4ce0-9b83-ad314e3136d4	1	Village	11.0	Residential_Community	North	Winter	48.6	10.9	60.0	571002	ป่าแดด	PA DAET	5710	แม่สรวย	MAE SARUAI	57	เชียงราย	CHIANG RAI	HIGH	HIGH	19.6243274	99.4487118	2018-10-18	2018-10-18	8	12
abc98a79-758f-437b-a0d3-224b886a8dac	1	Village	11.0	Residential_Community	North	Winter	25.0	9.5	45.0	571002	ป่าแดด	PA DAET	5710	แม่สรวย	MAE SARUAI	57	เชียงราย	CHIANG RAI	HIGH	MODERATE	19.6231967	99.4472337	2018-10-25	2018-10-25	7	12
3871669a-4ab7-4b4e-b068-5090cc36f440	1	Village	11.0	Residential_Community	North	Winter	0.0	0.0	0.0	571002	ป่าแดด	PA DAET	5710	แม่สรวย	MAE SARUAI	57	เชียงราย	CHIANG RAI	SAFE	SAFE	19.62303	99.4470817	2019-02-06	2019-02-06	2	49
e57012cb-5ee9-4cb5-8534-4c27295feabc	1	Village	11.0	Residential_Community	North	Rainy	6.7	1.6	6.7	571003	แม่พริก	MAE PHRIK	5710	แม่สรวย	MAE SARUAI	57	เชียงราย	CHIANG RAI	LOW	LOW	19.62298	99.5179583	2019-05-27	2019-05-27	2	9
4fc395e5-61ed-434c-8e25-5281aed9d914	1	Village	11.0	Residential_Community	North	Rainy	13.3	3.0	13.3	571003	แม่พริก	MAE PHRIK	5710	แม่สรวย	MAE SARUAI	57	เชียงราย	CHIANG RAI	MODERATE	LOW	19.6226733	99.4928083	2019-05-27	2019-05-27	2	9
465ef252-b14a-468f-953e-1f95d680fb00	1	Village	11.0	Residential_Community	North	Summer	0.0	0.0	0.0	571003	แม่พริก	MAE PHRIK	5710	แม่สรวย	MAE SARUAI	57	เชียงราย	CHIANG RAI	SAFE	SAFE	19.6211588	99.5187831	2019-03-14	2019-03-14	0	1
52b02881-da99-4557-bd87-d338e9052382	1	Village	11.0	Residential_Community	North	Summer	13.3	1.9	13.3	571003	แม่พริก	MAE PHRIK	5710	แม่สรวย	MAE SARUAI	57	เชียงราย	CHIANG RAI	MODERATE	LOW	19.61981476	99.52812943	2019-03-06	2019-03-06	0	1
96bf971e-2b6a-479d-bf56-eeab8564549f	1	Village	11.0	Residential_Community	North	Rainy	6.7	2.3	6.7	571003	แม่พริก	MAE PHRIK	5710	แม่สรวย	MAE SARUAI	57	เชียงราย	CHIANG RAI	LOW	LOW	19.619491	99.5262549	2019-09-06	2019-09-06	1	9
fa3f8d93-ffc4-4a8a-a54e-0fddc38f8261	1	Village	11.0	Residential_Community	North	Rainy	26.7	8.8	33.3	571003	แม่พริก	MAE PHRIK	5710	แม่สรวย	MAE SARUAI	57	เชียงราย	CHIANG RAI	HIGH	MODERATE	19.61911	99.509815	2019-09-05	2019-09-05	1	9
c0b80063-8e95-4ffe-9060-03590fc5ca07	1	Village	11.0	Residential_Community	North	Summer	6.7	2.0	6.7	571003	แม่พริก	MAE PHRIK	5710	แม่สรวย	MAE SARUAI	57	เชียงราย	CHIANG RAI	LOW	LOW	19.6190083	99.510425	2019-04-25	2019-04-25	0	1
25c97449-6253-47f1-a5e3-61e99e137a63	1	Village	11.0	Residential_Community	North	Rainy	25.0	7.0	33.3	570602	ป่าแงะ	PA NGAE	5706	ป่าแดด	PA DAET	57	เชียงราย	CHIANG RAI	HIGH	MODERATE	19.6155887	99.9373726	2018-08-03	2018-08-03	1	13
2f4e9778-1003-494b-a33f-e23471e25da5	1	Village	11.0	Residential_Community	North	Winter	0.0	0.0	0.0	571007	เจดีย์หลวง	CHEDI LUANG	5710	แม่สรวย	MAE SARUAI	57	เชียงราย	CHIANG RAI	SAFE	SAFE	19.60729313	99.51076969	2019-02-06	2019-02-06	1	7
ec6bf2bb-f697-4173-b0c2-171a77b7d9b7	1	Village	11.0	Residential_Community	North	Winter	2.1	0.7	2.1	560804	เชียงแรง	CHIANG RAENG	5608	ภูซาง	PHU SANG	56	พะเยา	PHAYAO	LOW	LOW	19.6034084	100.3072482	2018-11-21	2018-11-21	0	13
ce463614-3ad0-4475-a632-a481a8e1a333	1	Village	11.0	Residential_Community	North	Rainy	0.0	0.0	0.0	571004	ศรีถ้อย	SI THOI	5710	แม่สรวย	MAE SARUAI	57	เชียงราย	CHIANG RAI	SAFE	SAFE	19.6002048	99.4746512	2018-08-27	2018-08-27	2	49
ce463614-3ad0-4475-a632-a481a8e1a333	1	Village	11.0	Residential_Community	North	Rainy	28.0	4.2	28.0	571004	ศรีถ้อย	SI THOI	5710	แม่สรวย	MAE SARUAI	57	เชียงราย	CHIANG RAI	HIGH	LOW	19.6002048	99.4746512	2018-09-03	2018-09-03	2	49
554da824-4565-4439-ae0d-aed9823ec265	1	Village	11.0	Residential_Community	North	Winter	0.0	0.0	0.0	560801	ภูซาง	PHU SANG	5608	ภูซาง	PHU SANG	56	พะเยา	PHAYAO	SAFE	SAFE	19.59549057	100.320174	2018-11-21	2018-11-21	0	0
49c67a53-6ff7-4bec-9363-10743b0ac903	1	Village	11.0	Residential_Community	North	Summer	17.5	4.8	20.0	571007	เจดีย์หลวง	CHEDI LUANG	5710	แม่สรวย	MAE SARUAI	57	เชียงราย	CHIANG RAI	MODERATE	LOW	19.5881877	99.4832434	2019-04-10	2019-04-10	0	1
14f5eeaf-2c34-48c9-b7fe-6179e791b54b	1	Village	11.0	Residential_Community	North	Summer	12.5	2.0	25.0	571007	เจดีย์หลวง	CHEDI LUANG	5710	แม่สรวย	MAE SARUAI	57	เชียงราย	CHIANG RAI	MODERATE	LOW	19.58700249	99.50062061	2019-02-22	2019-02-22	1	1
61c0eb54-69f7-4325-9ff8-1ef4127bb647	1	Village	11.0	Residential_Community	North	Rainy	42.3	9.7	65.4	580703	ถ้ำลอด	THAM LOT	5807	ปางมะผ้า	PANG MAPHA	58	แม่ฮ่องสอน	MAE HONG SON	HIGH	MODERATE	19.5851676	98.30633663	2019-09-24	2019-09-24	8	34
d3f19ba3-fc8e-4b7f-ae78-5ab2931d178c	1	Village	10.0	Slum	North	Summer	6.0	2.0	6.0	551501	ห้วยโก๋น	HUAI KON	5515	เฉลิมพระเกียรติ	CHALOEM PHRAKIAT	55	น่าน	NAN	LOW	LOW	19.5810432	101.0650545	2019-04-19	2019-04-19	0	0
fd873c3a-c9c3-4f77-a2a0-609e080dc60f	1	Village	10.0	Slum	North	Summer	12.5	2.0	25.0	571007	เจดีย์หลวง	CHEDI LUANG	5710	แม่สรวย	MAE SARUAI	57	เชียงราย	CHIANG RAI	MODERATE	LOW	19.58077444	99.48310025	2019-02-22	2019-02-22	1	1
34c4bc89-0a2f-496f-8e2f-835e363c7d5d	1	Village	11.0	Residential_Community	North	Summer	6.0	1.9	6.0	551502	ขุนน่าน	KHUN NAN	5515	เฉลิมพระเกียรติ	CHALOEM PHRAKIAT	55	น่าน	NAN	LOW	LOW	19.57766398	101.0856083	2019-04-18	2019-04-18	0	0
4abcac19-10d1-46c2-8b78-c3dbffafc9ee	1	Village	11.0	Residential_Community	North	Summer	0.0	0.0	0.0	571007	เจดีย์หลวง	CHEDI LUANG	5710	แม่สรวย	MAE SARUAI	57	เชียงราย	CHIANG RAI	SAFE	SAFE	19.575152	99.4857964	2019-02-22	2019-02-22	1	1
b52a0597-6ac9-4b85-b36d-830affc162f5	1	Village	11.0	Residential_Community	North	Summer	16.7	0.8	16.7	571007	เจดีย์หลวง	CHEDI LUANG	5710	แม่สรวย	MAE SARUAI	57	เชียงราย	CHIANG RAI	MODERATE	LOW	19.5738844	99.4933701	2019-02-22	2019-02-22	1	1
41e3226e-4010-4e78-8284-909e2d800096	1	Village	11.0	Residential_Community	North	Rainy	0.0	0.0	0.0	560805	สบบง	SOP BONG	5608	ภูซาง	PHU SANG	56	พะเยา	PHAYAO	SAFE	SAFE	19.57011055	100.2960308	2018-09-05	2018-09-05	0	13
21351cc6-34bc-48de-a3d7-e70886d13be2	1	Village	11.0	Residential_Community	North	Summer	0.0	0.0	0.0	571007	เจดีย์หลวง	CHEDI LUANG	5710	แม่สรวย	MAE SARUAI	57	เชียงราย	CHIANG RAI	SAFE	SAFE	19.56845613	99.49248204	2019-02-22	2019-02-22	1	1
21351cc6-34bc-48de-a3d7-e70886d13be2	1	Village	11.0	Residential_Community	North	Rainy	27.3	10.3	63.6	571007	เจดีย์หลวง	CHEDI LUANG	5710	แม่สรวย	MAE SARUAI	57	เชียงราย	CHIANG RAI	HIGH	HIGH	19.56845613	99.49248204	2018-08-16	2018-08-16	3	24
ea508f3d-a473-45a9-ad56-781b608add8f	1	Village	11.0	Residential_Community	North	Rainy	35.0	6.0	35.0	560805	สบบง	SOP BONG	5608	ภูซาง	PHU SANG	56	พะเยา	PHAYAO	HIGH	MODERATE	19.5677286	100.2999562	2018-09-05	2018-09-05	0	13
31ee45c6-5115-4024-83d2-cea035fef8c3	1	Village	11.0	Residential_Community	North	Summer	0.0	0.0	0.0	571007	เจดีย์หลวง	CHEDI LUANG	5710	แม่สรวย	MAE SARUAI	57	เชียงราย	CHIANG RAI	SAFE	SAFE	19.5674979	99.4927974	2019-02-22	2019-02-22	1	1
4aad1c6c-6540-4130-af94-6c03d2ac427f	1	Village	11.0	Residential_Community	North	Summer	0.0	0.0	0.0	571007	เจดีย์หลวง	CHEDI LUANG	5710	แม่สรวย	MAE SARUAI	57	เชียงราย	CHIANG RAI	SAFE	SAFE	19.5674979	99.4927974	2019-02-22	2019-02-22	1	1
cf8907f7-ca6b-43ca-9ff0-c4cd30bb4865	1	Village	11.0	Residential_Community	North	Winter	46.1	12.1	87.2	560805	สบบง	SOP BONG	5608	ภูซาง	PHU SANG	56	พะเยา	PHAYAO	HIGH	HIGH	19.5668274	100.2994734	2018-11-22	2018-11-22	0	0
18055302-abb5-4a72-86a7-146bc2f62402	1	Village	11.0	Residential_Community	North	Rainy	25.8	5.1	29.0	580703	ถ้ำลอด	THAM LOT	5807	ปางมะผ้า	PANG MAPHA	58	แม่ฮ่องสอน	MAE HONG SON	HIGH	MODERATE	19.5328028	98.2701208	2019-09-22	2019-09-23	10	34
18055302-abb5-4a72-86a7-146bc2f62402	1	Village	11.0	Residential_Community	North	Rainy	9.1	2.1	9.1	580703	ถ้ำลอด	THAM LOT	5807	ปางมะผ้า	PANG MAPHA	58	แม่ฮ่องสอน	MAE HONG SON	LOW	LOW	19.5328028	98.2701208	2019-09-17	2019-09-17	12	34
18055302-abb5-4a72-86a7-146bc2f62402	1	Village	11.0	Residential_Community	North	Winter	2.5	1.0	2.5	580703	ถ้ำลอด	THAM LOT	5807	ปางมะผ้า	PANG MAPHA	58	แม่ฮ่องสอน	MAE HONG SON	LOW	LOW	19.5328028	98.2701208	2019-11-15	2019-11-15	4	13
18055302-abb5-4a72-86a7-146bc2f62402	1	Village	11.0	Residential_Community	North	Winter	24.4	6.0	24.4	580703	ถ้ำลอด	THAM LOT	5807	ปางมะผ้า	PANG MAPHA	58	แม่ฮ่องสอน	MAE HONG SON	HIGH	MODERATE	19.5328028	98.2701208	2019-10-21	2019-10-22	8	13
18055302-abb5-4a72-86a7-146bc2f62402	1	Village	11.0	Residential_Community	North	Winter	6.8	1.4	9.1	580703	ถ้ำลอด	THAM LOT	5807	ปางมะผ้า	PANG MAPHA	58	แม่ฮ่องสอน	MAE HONG SON	LOW	LOW	19.5328028	98.2701208	2019-11-21	2019-11-22	0	13
7634b96e-929a-48ac-ade6-8ea2dcf2006e	1	Village	11.0	Residential_Community	North	Rainy	26.7	7.4	26.7	571005	ท่าก๊อ	THA KO	5710	แม่สรวย	MAE SARUAI	57	เชียงราย	CHIANG RAI	HIGH	MODERATE	19.5216868	99.4833222	2019-08-14	2019-08-14	17	49
ceb444a2-548b-431c-896b-7d33a0667ff0	1	Village	11.0	Residential_Community	North	Rainy	3.3	0.5	3.3	560301	หย่วน	YUAN	5603	เชียงคำ	CHIANG KHAM	56	พะเยา	PHAYAO	LOW	LOW	19.5186767	100.2996983	2019-09-30	2019-09-30	5	5
14577972-ac57-43ee-9e21-1b1a58ce2740	1	Village	11.0	Residential_Community	North	Winter	13.3	3.4	15.6	560301	หย่วน	YUAN	5603	เชียงคำ	CHIANG KHAM	56	พะเยา	PHAYAO	MODERATE	LOW	19.5174488	100.3121901	2019-10-28	2019-10-28	9	14
f4078c71-b628-4f89-8cc6-a1f95b4c0eb3	1	Village	11.0	Residential_Community	North	Rainy	0.0	0.0	0.0	571005	ท่าก๊อ	THA KO	5710	แม่สรวย	MAE SARUAI	57	เชียงราย	CHIANG RAI	SAFE	SAFE	19.5143098	99.4304055	2019-05-22	2019-05-22	1	49
767fc153-00b8-43f5-93c1-f0d772e89e4b	1	Village	11.0	Residential_Community	North	Rainy	21.4	3.5	28.6	580701	สบป่อง	SOP PONG	5807	ปางมะผ้า	PANG MAPHA	58	แม่ฮ่องสอน	MAE HONG SON	HIGH	LOW	19.51330598	98.2461388	2018-07-24	2018-07-24	26	51
767fc153-00b8-43f5-93c1-f0d772e89e4b	1	Village	11.0	Residential_Community	North	Winter	5.0	1.1	5.0	580701	สบป่อง	SOP PONG	5807	ปางมะผ้า	PANG MAPHA	58	แม่ฮ่องสอน	MAE HONG SON	LOW	LOW	19.51330598	98.2461388	2019-11-29	2019-11-29	0	11
f8c2607d-b39a-4470-b4ef-924ad2519fa1	1	Village	11.0	Residential_Community	North	Summer	0.0	0.0	0.0	571005	ท่าก๊อ	THA KO	5710	แม่สรวย	MAE SARUAI	57	เชียงราย	CHIANG RAI	SAFE	SAFE	19.5098941	99.4766992	2019-04-09	2019-04-09	1	2
d7b6819a-d8c3-49bb-8904-754259404289	1	Village	11.0	Residential_Community	North	Rainy	26.7	8.2	26.7	571005	ท่าก๊อ	THA KO	5710	แม่สรวย	MAE SARUAI	57	เชียงราย	CHIANG RAI	HIGH	MODERATE	19.5067219	99.4796696	2019-08-14	2019-08-14	17	49
d3d69147-8545-4c0b-99e4-1755a7dbe678	1	Village	11.0	Residential_Community	North	Rainy	23.5	9.9	43.1	571005	ท่าก๊อ	THA KO	5710	แม่สรวย	MAE SARUAI	57	เชียงราย	CHIANG RAI	HIGH	MODERATE	19.50588392	99.40644005	2019-09-27	2019-09-27	12	49
d3d69147-8545-4c0b-99e4-1755a7dbe678	1	Village	11.0	Residential_Community	North	Rainy	9.7	6.8	16.1	571005	ท่าก๊อ	THA KO	5710	แม่สรวย	MAE SARUAI	57	เชียงราย	CHIANG RAI	LOW	MODERATE	19.50588392	99.40644005	2019-10-08	2019-10-08	12	49
97e71b7d-ffd4-4b6b-94fb-236f35cd5c70	1	Village	11.0	Residential_Community	North	Rainy	30.0	7.5	60.0	580701	สบป่อง	SOP PONG	5807	ปางมะผ้า	PANG MAPHA	58	แม่ฮ่องสอน	MAE HONG SON	HIGH	MODERATE	19.50554531	98.19016814	2018-08-22	2018-08-22	5	51
e9f6f9a1-b771-4367-bc3a-a98e3f6fa3de	1	Village	11.0	Residential_Community	North	Rainy	6.1	1.3	6.1	571005	ท่าก๊อ	THA KO	5710	แม่สรวย	MAE SARUAI	57	เชียงราย	CHIANG RAI	LOW	LOW	19.5053585	99.4163888	2019-05-22	2019-05-22	1	49
b35f714c-a161-4322-939f-062e55996e09	1	Village	11.0	Residential_Community	North	Rainy	0.0	0.0	0.0	560309	เจดีย์คำ	CHEDI KHAM	5603	เชียงคำ	CHIANG KHAM	56	พะเยา	PHAYAO	SAFE	SAFE	19.5004956	100.3506025	2018-09-01	2018-09-01	1	1
a671871d-4c97-45f3-a60f-84f32efa98b2	1	Village	11.0	Residential_Community	North	Summer	0.0	0.0	0.0	560306	น้ำแวน	NAM WAEN	5603	เชียงคำ	CHIANG KHAM	56	พะเยา	PHAYAO	SAFE	SAFE	19.4960225	100.2702427	2019-04-25	2019-04-25	0	26
eacadb4d-fb8e-4fb1-ae56-f9116a2ae5d6	1	Village	11.0	Residential_Community	North	Summer	5.0	1.0	5.0	560306	น้ำแวน	NAM WAEN	5603	เชียงคำ	CHIANG KHAM	56	พะเยา	PHAYAO	LOW	LOW	19.4941945	100.2700329	2019-04-25	2019-04-25	0	26
649c1a59-229c-4ef9-b3bd-06a5194cfdc8	1	Village	11.0	Residential_Community	North	Rainy	20.0	4.7	23.3	571005	ท่าก๊อ	THA KO	5710	แม่สรวย	MAE SARUAI	57	เชียงราย	CHIANG RAI	MODERATE	LOW	19.4936899	99.4728319	2019-05-22	2019-05-22	1	49
78bfc7c2-f220-48ee-9779-5872995dc70d	1	Village	11.0	Residential_Community	North	Summer	0.0	0.0	0.0	560306	น้ำแวน	NAM WAEN	5603	เชียงคำ	CHIANG KHAM	56	พะเยา	PHAYAO	SAFE	SAFE	19.4909638	100.2703768	2019-04-25	2019-04-25	0	26
a6e91844-bae7-4085-b2f5-4a7f39992819	1	Village	11.0	Residential_Community	North	Summer	0.0	0.0	0.0	560306	น้ำแวน	NAM WAEN	5603	เชียงคำ	CHIANG KHAM	56	พะเยา	PHAYAO	SAFE	SAFE	19.4905729	100.2686284	2019-04-25	2019-04-25	0	26
4971bb4b-18a6-49ad-ac2c-59817661ae2b	1	Village	11.0	Residential_Community	North	Rainy	12.5	2.8	15.6	571005	ท่าก๊อ	THA KO	5710	แม่สรวย	MAE SARUAI	57	เชียงราย	CHIANG RAI	MODERATE	LOW	19.4897683	99.4773117	2019-05-22	2019-05-22	1	49
847bcdef-8420-461e-b891-28ba55f39661	1	Village	22.0	Residential_Community	North	Summer	0.0	0.0	0.0	560306	น้ำแวน	NAM WAEN	5603	เชียงคำ	CHIANG KHAM	56	พะเยา	PHAYAO	SAFE	SAFE	19.4888393	100.2400126	2019-04-26	2019-04-26	0	26
9c67385c-51b1-4eb7-9024-2302b1a4c6dd	1	Village	11.0	Residential_Community	North	Summer	12.0	4.2	14.0	550802	งอบ	NGOP	5508	ทุ่งช้าง	THUNG CHANG	55	น่าน	NAN	MODERATE	LOW	19.479963	100.8958024	2019-04-11	2019-04-11	0	0
c1e60731-7356-4cee-8b50-a26df2c48abc	1	Village	11.0	Residential_Community	North	Summer	0.0	0.0	0.0	550802	งอบ	NGOP	5508	ทุ่งช้าง	THUNG CHANG	55	น่าน	NAN	SAFE	SAFE	19.4741951	100.8992459	2019-04-11	2019-04-11	0	0
658fca2e-681c-432c-ae32-e70fa16b62dc	1	Village	11.0	Residential_Community	North	Rainy	38.1	5.1	42.9	580105	หมอกจำแป่	MOK CHAMPAE	5801	Residential_Communityแม่ฮ่องสอน	MUEANG MAE HONG SON	58	แม่ฮ่องสอน	MAE HONG SON	HIGH	MODERATE	19.46497848	97.96859488	2019-09-20	2019-09-20	0	12
36a0018d-6f84-4642-a542-2e65845ab54d	1	Village	11.0	Residential_Community	North	Rainy	15.0	1.6	20.0	580105	หมอกจำแป่	MOK CHAMPAE	5801	Residential_Communityแม่ฮ่องสอน	MUEANG MAE HONG SON	58	แม่ฮ่องสอน	MAE HONG SON	MODERATE	LOW	19.43145813	97.96380043	2019-08-24	2019-08-24	4	12
d7b8fe3e-e508-402d-8725-5e5e14932700	1	Village	11.0	Residential_Community	North	Rainy	5.6	8.3	22.2	560312	แม่ลาว	MAE LAO	5603	เชียงคำ	CHIANG KHAM	56	พะเยา	PHAYAO	LOW	MODERATE	19.4298006	100.3582755	2018-07-24	2018-07-24	0	22
557a5ac0-77ae-4c8d-b2bf-1350293472b9	1	Village	11.0	Residential_Community	North	Rainy	6.0	1.1	6.0	560704	ป่าแฝก	PA FAEK	5607	แม่ใจ	MAE CHAI	56	พะเยา	PHAYAO	LOW	LOW	19.4202861	99.7726667	2019-07-01	2019-07-01	58	114
bf65c21a-b95c-4b95-920d-c17456045aa3	1	Village	11.0	Residential_Community	North	Rainy	40.0	12.5	40.0	571101	สันสลี	SAN SALI	5711	เวียงป่าเป้า	WIANG PA PAO	57	เชียงราย	CHIANG RAI	HIGH	HIGH	19.4176178	99.5011354	2019-09-04	2019-09-04	1	13
9c8551e7-c2be-492a-ae82-dff5353a6aa4	1	Village	11.0	Residential_Community	North	Rainy	25.0	5.0	50.0	560312	แม่ลาว	MAE LAO	5603	เชียงคำ	CHIANG KHAM	56	พะเยา	PHAYAO	HIGH	LOW	19.416351	100.3604514	2018-07-24	2018-07-24	0	22
521ba62b-18cb-4bce-b7d4-3f6ff9826a05	1	Village	11.0	Residential_Community	North	Rainy	11.8	2.0	13.7	560704	ป่าแฝก	PA FAEK	5607	แม่ใจ	MAE CHAI	56	พะเยา	PHAYAO	MODERATE	LOW	19.4147076	99.7694762	2019-07-01	2019-07-01	58	114
02c58cb2-6981-4d09-9087-33e7e570e524	1	Village	11.0	Residential_Community	North	Rainy	0.0	0.0	0.0	580105	หมอกจำแป่	MOK CHAMPAE	5801	Residential_Communityแม่ฮ่องสอน	MUEANG MAE HONG SON	58	แม่ฮ่องสอน	MAE HONG SON	SAFE	SAFE	19.4120496	97.9541599	2019-08-25	2019-08-25	4	12
87acd7e5-b605-4031-bfa3-0fdf2474d3cd	1	Village	11.0	Residential_Community	North	Winter	5.0	1.3	7.0	550804	ทุ่งช้าง	THUNG CHANG	5508	ทุ่งช้าง	THUNG CHANG	55	น่าน	NAN	LOW	LOW	19.4097891	100.8829488	2019-11-05	2019-11-05	0	0
b7917029-ddf1-4723-a673-f89289bf42e4	1	Village	11.0	Residential_Community	North	Summer	13.3	2.6	13.3	571102	เวียง	WIANG	5711	เวียงป่าเป้า	WIANG PA PAO	57	เชียงราย	CHIANG RAI	MODERATE	LOW	19.409716	99.4519122	2019-04-11	2019-04-11	0	1
8cd88b80-3804-4e63-8de2-330c825c3933	1	Village	11.0	Residential_Community	North	Winter	35.0	10.2	47.5	571102	เวียง	WIANG	5711	เวียงป่าเป้า	WIANG PA PAO	57	เชียงราย	CHIANG RAI	HIGH	HIGH	19.4095646	99.44914176	2018-12-21	2018-12-21	1	11
c794560e-b164-4502-bb8e-267a2900c25b	1	Village	10.0	Slum	North	Winter	9.0	2.2	10.0	550804	ทุ่งช้าง	THUNG CHANG	5508	ทุ่งช้าง	THUNG CHANG	55	น่าน	NAN	LOW	LOW	19.405065	100.8777928	2018-11-12	2018-11-13	0	1
c794560e-b164-4502-bb8e-267a2900c25b	1	Village	10.0	Slum	North	Winter	3.1	1.6	6.1	550804	ทุ่งช้าง	THUNG CHANG	5508	ทุ่งช้าง	THUNG CHANG	55	น่าน	NAN	LOW	LOW	19.405065	100.8777928	2018-01-30	2018-01-30	0	1
ed5e104f-34b2-4b40-8b49-bb5a8a0e3a3c	1	Village	11.0	Residential_Community	North	Summer	4.0	1.5	4.0	550804	ทุ่งช้าง	THUNG CHANG	5508	ทุ่งช้าง	THUNG CHANG	55	น่าน	NAN	LOW	LOW	19.404911	100.8751104	2019-03-08	2019-03-08	0	0
71055163-75a0-4588-9b30-b6f4ec2474b1	1	Village	10.0	Slum	North	Summer	10.0	3.4	10.0	550804	ทุ่งช้าง	THUNG CHANG	5508	ทุ่งช้าง	THUNG CHANG	55	น่าน	NAN	LOW	LOW	19.4048506	100.8750528	2019-03-08	2019-03-08	0	0
d2c0f964-8619-43f8-be12-1b302d274ae4	1	Village	11.0	Residential_Community	North	Winter	50.0	27.8	93.8	571102	เวียง	WIANG	5711	เวียงป่าเป้า	WIANG PA PAO	57	เชียงราย	CHIANG RAI	HIGH	HIGH	19.39754635	99.43408501	2018-11-09	2018-11-09	5	11
49fee303-2eef-4d82-acc6-e60f755860dd	1	Village	11.0	Residential_Community	North	Rainy	30.8	7.4	53.9	580303	แม่นาเติง	MAE NA TOENG	5803	ปาย	PAI	58	แม่ฮ่องสอน	MAE HONG SON	HIGH	MODERATE	19.39745302	98.44244532	2019-10-03	2019-10-03	2	10
872d9f90-d258-4a9e-9194-f8972d91b951	1	Village	11.0	Residential_Community	North	Rainy	15.4	2.9	15.4	571102	เวียง	WIANG	5711	เวียงป่าเป้า	WIANG PA PAO	57	เชียงราย	CHIANG RAI	MODERATE	LOW	19.395868	99.4295303	2018-08-24	2018-08-24	3	12
234265f6-3648-45da-b3da-2bc6c62c3a45	1	Village	11.0	Residential_Community	North	Rainy	0.0	0.0	0.0	571102	เวียง	WIANG	5711	เวียงป่าเป้า	WIANG PA PAO	57	เชียงราย	CHIANG RAI	SAFE	SAFE	19.3908833	99.4230233	2019-07-10	2019-07-10	24	28
234265f6-3648-45da-b3da-2bc6c62c3a45	1	Village	11.0	Residential_Community	North	Rainy	13.3	8.6	20.0	571102	เวียง	WIANG	5711	เวียงป่าเป้า	WIANG PA PAO	57	เชียงราย	CHIANG RAI	MODERATE	MODERATE	19.3908833	99.4230233	2019-07-03	2019-07-03	21	28
b232ef30-17ae-4707-b4ea-c6bcbadd93ee	1	Village	11.0	Residential_Community	North	Rainy	0.0	0.0	0.0	550804	ทุ่งช้าง	THUNG CHANG	5508	ทุ่งช้าง	THUNG CHANG	55	น่าน	NAN	SAFE	SAFE	19.3901463	100.8818208	2019-09-18	2019-09-18	1	14
b232ef30-17ae-4707-b4ea-c6bcbadd93ee	1	Village	11.0	Residential_Community	North	Winter	8.0	3.2	10.0	550804	ทุ่งช้าง	THUNG CHANG	5508	ทุ่งช้าง	THUNG CHANG	55	น่าน	NAN	LOW	LOW	19.3901463	100.8818208	2018-01-29	2018-01-29	0	1
b232ef30-17ae-4707-b4ea-c6bcbadd93ee	1	Village	11.0	Residential_Community	North	Winter	12.0	4.0	12.0	550804	ทุ่งช้าง	THUNG CHANG	5508	ทุ่งช้าง	THUNG CHANG	55	น่าน	NAN	MODERATE	LOW	19.3901463	100.8818208	2018-11-14	2018-11-14	0	1
f4d1cd02-15d6-41ef-9cab-62d9fbe3640d	1	Village	11.0	Residential_Community	North	Rainy	36.4	9.9	72.7	580104	ปางหมู	PANG MU	5801	Residential_Communityแม่ฮ่องสอน	MUEANG MAE HONG SON	58	แม่ฮ่องสอน	MAE HONG SON	HIGH	MODERATE	19.38932753	97.9498402	2019-09-19	2019-09-19	8	43
f4d1cd02-15d6-41ef-9cab-62d9fbe3640d	1	Village	11.0	Residential_Community	North	Winter	13.0	1.8	17.4	580104	ปางหมู	PANG MU	5801	Residential_Communityแม่ฮ่องสอน	MUEANG MAE HONG SON	58	แม่ฮ่องสอน	MAE HONG SON	MODERATE	LOW	19.38932753	97.9498402	2019-11-12	2019-11-12	3	13
f4d1cd02-15d6-41ef-9cab-62d9fbe3640d	1	Village	11.0	Residential_Community	North	Winter	25.0	3.9	40.0	580104	ปางหมู	PANG MU	5801	Residential_Communityแม่ฮ่องสอน	MUEANG MAE HONG SON	58	แม่ฮ่องสอน	MAE HONG SON	HIGH	LOW	19.38932753	97.9498402	2019-12-04	2019-12-04	0	13
f4d1cd02-15d6-41ef-9cab-62d9fbe3640d	1	Village	11.0	Residential_Community	North	Winter	21.4	3.5	35.7	580104	ปางหมู	PANG MU	5801	Residential_Communityแม่ฮ่องสอน	MUEANG MAE HONG SON	58	แม่ฮ่องสอน	MAE HONG SON	HIGH	LOW	19.38932753	97.9498402	2019-12-06	2019-12-06	0	13
21ac32eb-f1c1-4a4e-8aa3-55dfb4b1f75a	1	Village	11.0	Residential_Community	North	Winter	4.0	0.9	4.0	550804	ทุ่งช้าง	THUNG CHANG	5508	ทุ่งช้าง	THUNG CHANG	55	น่าน	NAN	LOW	LOW	19.3888882	100.887138	2019-11-04	2019-11-04	0	0
e860396b-c728-4bfd-a0b6-5cad6c29858f	1	Village	11.0	Residential_Community	North	Rainy	8.3	1.1	8.3	560605	ผาช้างน้อย	PHA CHANG NOI	5606	ปง	PONG	56	พะเยา	PHAYAO	LOW	LOW	19.3861839	100.408866	2018-09-19	2018-09-19	5	40
e860396b-c728-4bfd-a0b6-5cad6c29858f	1	Village	11.0	Residential_Community	North	Rainy	8.3	1.7	8.3	560605	ผาช้างน้อย	PHA CHANG NOI	5606	ปง	PONG	56	พะเยา	PHAYAO	LOW	LOW	19.3861839	100.408866	2018-08-14	2018-08-14	27	40
eb101045-6c87-4003-905e-a85c8e070d3a	1	Village	19.0	Residential_Community	North	Winter	15.0	2.7	17.5	560206	ห้วยยางขาม	HUAI YANG KHAM	5602	จุน	CHUN	56	พะเยา	PHAYAO	MODERATE	LOW	19.383829	100.1655421	2019-01-30	2019-01-30	0	1
3dcb9587-e817-4d48-b33e-9b584061584d	1	Village	11.0	Residential_Community	North	Rainy	0.0	0.0	0.0	580301	เวียงใต้	WIANG TAI	5803	ปาย	PAI	58	แม่ฮ่องสอน	MAE HONG SON	SAFE	SAFE	19.3750417	98.4253669	2018-09-17	2018-09-17	1	40
3d4f690e-931d-41b8-aae5-c81622133c85	1	Village	10.0	Slum	North	Rainy	20.0	4.8	20.0	571101	สันสลี	SAN SALI	5711	เวียงป่าเป้า	WIANG PA PAO	57	เชียงราย	CHIANG RAI	MODERATE	LOW	19.3743267	99.52882	2019-05-26	2019-05-26	2	13
8c81c6eb-5529-4f72-b27f-90029127a0fd	1	Village	11.0	Residential_Community	North	Rainy	13.3	3.3	13.3	571102	เวียง	WIANG	5711	เวียงป่าเป้า	WIANG PA PAO	57	เชียงราย	CHIANG RAI	MODERATE	LOW	19.3734922	99.5024476	2019-06-28	2019-06-28	18	28
56543c61-6192-40bf-bf69-207aad5478bc	1	Village	11.0	Residential_Community	North	Winter	9.1	2.7	9.1	580301	เวียงใต้	WIANG TAI	5803	ปาย	PAI	58	แม่ฮ่องสอน	MAE HONG SON	LOW	LOW	19.37316138	98.39875214	2019-11-28	2019-11-28	0	2
0a356c32-7ff2-42a2-97d3-3897a8bb17c9	1	Village	11.0	Residential_Community	North	Rainy	33.3	13.3	53.3	571102	เวียง	WIANG	5711	เวียงป่าเป้า	WIANG PA PAO	57	เชียงราย	CHIANG RAI	HIGH	HIGH	19.3718907	99.4856923	2019-08-13	2019-08-13	2	28
abc67cba-f10f-40b4-901d-ebf134a4c182	1	Village	11.0	Residential_Community	North	Rainy	15.8	3.3	15.8	580301	เวียงใต้	WIANG TAI	5803	ปาย	PAI	58	แม่ฮ่องสอน	MAE HONG SON	MODERATE	LOW	19.37173805	98.40204723	2019-10-07	2019-10-07	2	20
abc67cba-f10f-40b4-901d-ebf134a4c182	1	Village	11.0	Residential_Community	North	Rainy	0.0	0.0	0.0	580301	เวียงใต้	WIANG TAI	5803	ปาย	PAI	58	แม่ฮ่องสอน	MAE HONG SON	SAFE	SAFE	19.37173805	98.40204723	2019-10-10	2019-10-10	1	20
abc67cba-f10f-40b4-901d-ebf134a4c182	1	Village	11.0	Residential_Community	North	Rainy	27.3	10.0	50.0	580301	เวียงใต้	WIANG TAI	5803	ปาย	PAI	58	แม่ฮ่องสอน	MAE HONG SON	HIGH	MODERATE	19.37173805	98.40204723	2019-10-04	2019-10-04	2	20
f5d55fa5-1ca3-4cb9-ae42-75926faba7b7	1	Village	11.0	Residential_Community	North	Rainy	13.3	3.6	13.3	571101	สันสลี	SAN SALI	5711	เวียงป่าเป้า	WIANG PA PAO	57	เชียงราย	CHIANG RAI	MODERATE	LOW	19.3702983	99.5122079	2019-06-28	2019-06-28	4	13
14c73902-8647-4853-839d-3b02fba2cd46	1	Village	11.0	Residential_Community	North	Rainy	13.3	5.1	13.3	571101	สันสลี	SAN SALI	5711	เวียงป่าเป้า	WIANG PA PAO	57	เชียงราย	CHIANG RAI	MODERATE	MODERATE	19.3700036	99.5108641	2019-09-03	2019-09-03	3	13
d81ec958-1323-468f-80ce-01063e0a626c	1	Village	11.0	Residential_Community	North	Rainy	18.2	4.7	18.2	580301	เวียงใต้	WIANG TAI	5803	ปาย	PAI	58	แม่ฮ่องสอน	MAE HONG SON	MODERATE	LOW	19.36960906	98.40843491	2019-09-11	2019-09-11	5	20
d81ec958-1323-468f-80ce-01063e0a626c	1	Village	11.0	Residential_Community	North	Rainy	60.0	21.1	110.0	580301	เวียงใต้	WIANG TAI	5803	ปาย	PAI	58	แม่ฮ่องสอน	MAE HONG SON	HIGH	HIGH	19.36960906	98.40843491	2018-08-30	2018-08-30	2	40
d81ec958-1323-468f-80ce-01063e0a626c	1	Village	11.0	Residential_Community	North	Rainy	36.4	8.5	45.5	580301	เวียงใต้	WIANG TAI	5803	ปาย	PAI	58	แม่ฮ่องสอน	MAE HONG SON	HIGH	MODERATE	19.36960906	98.40843491	2019-08-29	2019-08-29	5	20
d81ec958-1323-468f-80ce-01063e0a626c	1	Village	11.0	Residential_Community	North	Rainy	25.0	11.0	46.4	580301	เวียงใต้	WIANG TAI	5803	ปาย	PAI	58	แม่ฮ่องสอน	MAE HONG SON	HIGH	HIGH	19.36960906	98.40843491	2019-08-13	2019-08-13	9	20
d81ec958-1323-468f-80ce-01063e0a626c	1	Village	11.0	Residential_Community	North	Rainy	50.0	20.9	120.0	580301	เวียงใต้	WIANG TAI	5803	ปาย	PAI	58	แม่ฮ่องสอน	MAE HONG SON	HIGH	HIGH	19.36960906	98.40843491	2019-08-09	2019-08-09	9	20
d81ec958-1323-468f-80ce-01063e0a626c	1	Village	11.0	Residential_Community	North	Rainy	11.1	2.5	11.1	580301	เวียงใต้	WIANG TAI	5803	ปาย	PAI	58	แม่ฮ่องสอน	MAE HONG SON	MODERATE	LOW	19.36960906	98.40843491	2019-08-16	2019-08-16	7	20
d81ec958-1323-468f-80ce-01063e0a626c	1	Village	11.0	Residential_Community	North	Rainy	5.6	1.0	5.6	580301	เวียงใต้	WIANG TAI	5803	ปาย	PAI	58	แม่ฮ่องสอน	MAE HONG SON	LOW	LOW	19.36960906	98.40843491	2019-08-06	2019-08-06	8	20
ee1f033e-4294-45d7-a9f6-6a5b12266d5a	1	Village	11.0	Residential_Community	North	Winter	20.0	6.5	20.0	571101	สันสลี	SAN SALI	5711	เวียงป่าเป้า	WIANG PA PAO	57	เชียงราย	CHIANG RAI	MODERATE	MODERATE	19.36934108	99.51084079	2019-10-25	2019-10-25	0	1
b9ed067a-af78-4981-afc6-2222c63c6a5a	1	Village	11.0	Residential_Community	North	Rainy	34.4	10.7	40.6	580301	เวียงใต้	WIANG TAI	5803	ปาย	PAI	58	แม่ฮ่องสอน	MAE HONG SON	HIGH	HIGH	19.36899417	98.43678117	2019-07-16	2019-07-16	6	20
b9ed067a-af78-4981-afc6-2222c63c6a5a	1	Village	11.0	Residential_Community	North	Winter	38.5	8.3	46.1	580301	เวียงใต้	WIANG TAI	5803	ปาย	PAI	58	แม่ฮ่องสอน	MAE HONG SON	HIGH	MODERATE	19.36899417	98.43678117	2019-10-24	2019-10-24	2	2
ee4eb624-beb1-4e80-9b09-fc74117c201f	1	Village	11.0	Residential_Community	North	Winter	13.3	5.3	13.3	571005	ท่าก๊อ	THA KO	5710	แม่สรวย	MAE SARUAI	57	เชียงราย	CHIANG RAI	MODERATE	MODERATE	19.36875943	99.51214523	2019-10-25	2019-10-25	11	17
5f7acd73-68e5-4ea4-99d5-5a725e57ff2e	1	Village	11.0	Residential_Community	North	Winter	13.3	4.5	13.3	571101	สันสลี	SAN SALI	5711	เวียงป่าเป้า	WIANG PA PAO	57	เชียงราย	CHIANG RAI	MODERATE	LOW	19.3667828	99.5091267	2019-10-25	2019-10-25	0	1
0b367369-de53-4468-b383-0ef3eb5c5810	1	Village	11.0	Residential_Community	North	Rainy	63.6	25.6	309.1	580301	เวียงใต้	WIANG TAI	5803	ปาย	PAI	58	แม่ฮ่องสอน	MAE HONG SON	HIGH	HIGH	19.36452131	98.41683056	2018-07-31	2018-07-31	6	40
0b367369-de53-4468-b383-0ef3eb5c5810	1	Village	11.0	Residential_Community	North	Rainy	16.7	8.3	16.7	580301	เวียงใต้	WIANG TAI	5803	ปาย	PAI	58	แม่ฮ่องสอน	MAE HONG SON	MODERATE	MODERATE	19.36452131	98.41683056	2019-09-28	2019-09-28	4	20
0b367369-de53-4468-b383-0ef3eb5c5810	1	Village	11.0	Residential_Community	North	Rainy	13.6	2.6	13.6	580301	เวียงใต้	WIANG TAI	5803	ปาย	PAI	58	แม่ฮ่องสอน	MAE HONG SON	MODERATE	LOW	19.36452131	98.41683056	2019-07-22	2019-07-22	6	20
0b367369-de53-4468-b383-0ef3eb5c5810	1	Village	11.0	Residential_Community	North	Rainy	21.4	4.7	21.4	580301	เวียงใต้	WIANG TAI	5803	ปาย	PAI	58	แม่ฮ่องสอน	MAE HONG SON	HIGH	LOW	19.36452131	98.41683056	2019-09-30	2019-09-30	3	20
0b367369-de53-4468-b383-0ef3eb5c5810	1	Village	11.0	Residential_Community	North	Rainy	31.2	11.9	43.8	580301	เวียงใต้	WIANG TAI	5803	ปาย	PAI	58	แม่ฮ่องสอน	MAE HONG SON	HIGH	HIGH	19.36452131	98.41683056	2019-09-10	2019-09-10	5	20
0b367369-de53-4468-b383-0ef3eb5c5810	1	Village	11.0	Residential_Community	North	Rainy	33.3	8.3	63.0	580301	เวียงใต้	WIANG TAI	5803	ปาย	PAI	58	แม่ฮ่องสอน	MAE HONG SON	HIGH	MODERATE	19.36452131	98.41683056	2019-09-05	2019-09-05	6	20
0b367369-de53-4468-b383-0ef3eb5c5810	1	Village	11.0	Residential_Community	North	Rainy	29.2	9.9	66.7	580301	เวียงใต้	WIANG TAI	5803	ปาย	PAI	58	แม่ฮ่องสอน	MAE HONG SON	HIGH	MODERATE	19.36452131	98.41683056	2019-09-01	2019-09-01	6	20
0b367369-de53-4468-b383-0ef3eb5c5810	1	Village	11.0	Residential_Community	North	Rainy	40.9	15.7	100.0	580301	เวียงใต้	WIANG TAI	5803	ปาย	PAI	58	แม่ฮ่องสอน	MAE HONG SON	HIGH	HIGH	19.36452131	98.41683056	2019-08-27	2019-08-27	5	20
0b367369-de53-4468-b383-0ef3eb5c5810	1	Village	11.0	Residential_Community	North	Rainy	20.0	7.1	40.0	580301	เวียงใต้	WIANG TAI	5803	ปาย	PAI	58	แม่ฮ่องสอน	MAE HONG SON	MODERATE	MODERATE	19.36452131	98.41683056	2019-08-17	2019-08-17	7	20
d37259f4-aafa-4049-9f75-1a927a093f4a	1	Village	11.0	Residential_Community	North	Rainy	100.0	14.3	100.0	580304	แม่ฮี้	MAE HI	5803	ปาย	PAI	58	แม่ฮ่องสอน	MAE HONG SON	HIGH	HIGH	19.36441092	98.45125839	2019-07-25	2019-07-25	4	24
05011ab9-9586-4792-a0a0-53127cebeee7	1	Village	11.0	Residential_Community	North	Rainy	0.0	0.0	0.0	571102	เวียง	WIANG	5711	เวียงป่าเป้า	WIANG PA PAO	57	เชียงราย	CHIANG RAI	SAFE	SAFE	19.363925	99.504515	2019-05-26	2019-05-26	0	28
e6f52178-7a98-48ef-83ff-1e33882e16a4	1	Village	11.0	Residential_Community	North	Rainy	100.0	12.5	200.0	580301	เวียงใต้	WIANG TAI	5803	ปาย	PAI	58	แม่ฮ่องสอน	MAE HONG SON	HIGH	HIGH	19.36268354	98.43451671	2019-08-27	2019-08-27	5	20
a8606a82-1339-4a79-bcc7-3cb28042c2d8	1	Village	11.0	Residential_Community	North	Rainy	26.7	11.9	53.3	571102	เวียง	WIANG	5711	เวียงป่าเป้า	WIANG PA PAO	57	เชียงราย	CHIANG RAI	HIGH	HIGH	19.3614817	99.5075667	2019-08-09	2019-08-09	3	28
6a7e0135-a41c-44a6-a9ff-108fa1848605	1	Village	11.0	Residential_Community	North	Rainy	16.7	10.5	33.3	580301	เวียงใต้	WIANG TAI	5803	ปาย	PAI	58	แม่ฮ่องสอน	MAE HONG SON	MODERATE	HIGH	19.3583558	98.4407791	2019-08-17	2019-08-17	7	20
6a7e0135-a41c-44a6-a9ff-108fa1848605	1	Village	11.0	Residential_Community	North	Rainy	28.6	24.0	171.4	580301	เวียงใต้	WIANG TAI	5803	ปาย	PAI	58	แม่ฮ่องสอน	MAE HONG SON	HIGH	HIGH	19.3583558	98.4407791	2019-08-15	2019-08-15	8	20
6a7e0135-a41c-44a6-a9ff-108fa1848605	1	Village	11.0	Residential_Community	North	Rainy	4.2	0.8	4.2	580301	เวียงใต้	WIANG TAI	5803	ปาย	PAI	58	แม่ฮ่องสอน	MAE HONG SON	LOW	LOW	19.3583558	98.4407791	2019-09-26	2019-09-26	4	20
6a7e0135-a41c-44a6-a9ff-108fa1848605	1	Village	11.0	Residential_Community	North	Rainy	21.4	4.2	21.4	580301	เวียงใต้	WIANG TAI	5803	ปาย	PAI	58	แม่ฮ่องสอน	MAE HONG SON	HIGH	LOW	19.3583558	98.4407791	2019-09-20	2019-09-20	5	20
6a7e0135-a41c-44a6-a9ff-108fa1848605	1	Village	11.0	Residential_Community	North	Rainy	25.0	13.8	33.3	580301	เวียงใต้	WIANG TAI	5803	ปาย	PAI	58	แม่ฮ่องสอน	MAE HONG SON	HIGH	HIGH	19.3583558	98.4407791	2019-09-09	2019-09-09	6	20
f821ef43-bc18-4155-b8ca-5ee61bfef540	1	Village	11.0	Residential_Community	North	Rainy	31.2	8.2	62.5	580301	เวียงใต้	WIANG TAI	5803	ปาย	PAI	58	แม่ฮ่องสอน	MAE HONG SON	HIGH	MODERATE	19.35745418	98.4286933	2019-09-10	2019-09-10	5	20
f821ef43-bc18-4155-b8ca-5ee61bfef540	1	Village	11.0	Residential_Community	North	Rainy	13.9	6.7	16.7	580301	เวียงใต้	WIANG TAI	5803	ปาย	PAI	58	แม่ฮ่องสอน	MAE HONG SON	MODERATE	MODERATE	19.35745418	98.4286933	2019-09-06	2019-09-06	6	20
f821ef43-bc18-4155-b8ca-5ee61bfef540	1	Village	11.0	Residential_Community	North	Rainy	60.0	16.7	80.0	580301	เวียงใต้	WIANG TAI	5803	ปาย	PAI	58	แม่ฮ่องสอน	MAE HONG SON	HIGH	HIGH	19.35745418	98.4286933	2019-08-19	2019-08-19	6	20
f821ef43-bc18-4155-b8ca-5ee61bfef540	1	Village	11.0	Residential_Community	North	Rainy	54.5	14.1	118.2	580301	เวียงใต้	WIANG TAI	5803	ปาย	PAI	58	แม่ฮ่องสอน	MAE HONG SON	HIGH	HIGH	19.35745418	98.4286933	2019-08-15	2019-08-15	8	20
a66f1e27-8820-4d4c-9c1f-306afca1666f	1	Village	11.0	Residential_Community	North	Rainy	8.3	1.7	8.3	580301	เวียงใต้	WIANG TAI	5803	ปาย	PAI	58	แม่ฮ่องสอน	MAE HONG SON	LOW	LOW	19.35631731	98.44476108	2019-08-23	2019-08-23	5	20
a66f1e27-8820-4d4c-9c1f-306afca1666f	1	Village	11.0	Residential_Community	North	Rainy	33.3	5.3	33.3	580301	เวียงใต้	WIANG TAI	5803	ปาย	PAI	58	แม่ฮ่องสอน	MAE HONG SON	HIGH	MODERATE	19.35631731	98.44476108	2019-09-23	2019-09-23	4	20
a66f1e27-8820-4d4c-9c1f-306afca1666f	1	Village	11.0	Residential_Community	North	Rainy	11.1	2.2	11.1	580301	เวียงใต้	WIANG TAI	5803	ปาย	PAI	58	แม่ฮ่องสอน	MAE HONG SON	MODERATE	LOW	19.35631731	98.44476108	2019-08-08	2019-08-08	9	20
f71f6eee-0fd1-4338-ac59-851e9241f9d3	1	Village	11.0	Residential_Community	North	Rainy	13.3	4.4	13.3	571102	เวียง	WIANG	5711	เวียงป่าเป้า	WIANG PA PAO	57	เชียงราย	CHIANG RAI	MODERATE	LOW	19.3545233	99.5059833	2019-07-10	2019-07-10	24	28
b2141c7a-7581-43db-9578-73a436789d3c	1	Village	11.0	Residential_Community	North	Rainy	19.1	1.6	28.6	580304	แม่ฮี้	MAE HI	5803	ปาย	PAI	58	แม่ฮ่องสอน	MAE HONG SON	MODERATE	LOW	19.3464499	98.45297433	2019-08-05	2019-08-06	4	24
b2141c7a-7581-43db-9578-73a436789d3c	1	Village	11.0	Residential_Community	North	Rainy	13.3	2.8	13.3	580304	แม่ฮี้	MAE HI	5803	ปาย	PAI	58	แม่ฮ่องสอน	MAE HONG SON	MODERATE	LOW	19.3464499	98.45297433	2019-07-26	2019-07-26	6	24
b2141c7a-7581-43db-9578-73a436789d3c	1	Village	11.0	Residential_Community	North	Rainy	9.6	1.6	9.6	580304	แม่ฮี้	MAE HI	5803	ปาย	PAI	58	แม่ฮ่องสอน	MAE HONG SON	LOW	LOW	19.3464499	98.45297433	2019-07-24	2019-07-24	5	24
b2141c7a-7581-43db-9578-73a436789d3c	1	Village	11.0	Residential_Community	North	Rainy	12.1	2.2	15.2	580304	แม่ฮี้	MAE HI	5803	ปาย	PAI	58	แม่ฮ่องสอน	MAE HONG SON	MODERATE	LOW	19.3464499	98.45297433	2019-07-15	2019-07-15	8	24
b2141c7a-7581-43db-9578-73a436789d3c	1	Village	11.0	Residential_Community	North	Rainy	44.4	8.5	66.7	580304	แม่ฮี้	MAE HI	5803	ปาย	PAI	58	แม่ฮ่องสอน	MAE HONG SON	HIGH	MODERATE	19.3464499	98.45297433	2019-07-11	2019-07-11	9	24
6cb96b14-96f7-40ca-814b-0adf2fb346dd	1	Village	11.0	Residential_Community	North	Rainy	0.0	0.0	0.0	580304	แม่ฮี้	MAE HI	5803	ปาย	PAI	58	แม่ฮ่องสอน	MAE HONG SON	SAFE	SAFE	19.34637555	98.45464569	2019-07-11	2019-07-11	9	24
908a1045-02c0-45bb-8213-fc07e9725e55	1	Village	11.0	Residential_Community	North	Rainy	0.0	0.0	0.0	580304	แม่ฮี้	MAE HI	5803	ปาย	PAI	58	แม่ฮ่องสอน	MAE HONG SON	SAFE	SAFE	19.3461782	98.4531587	2019-07-11	2019-07-11	9	24
1b89df2b-fe42-4c81-aefb-6313b51ccb7f	1	Village	11.0	Residential_Community	North	Rainy	100.0	50.0	100.0	580304	แม่ฮี้	MAE HI	5803	ปาย	PAI	58	แม่ฮ่องสอน	MAE HONG SON	HIGH	HIGH	19.3458596	98.45352083	2019-07-11	2019-07-11	9	24
42998613-d51d-4077-9c09-bddbbe7f7533	1	Village	11.0	Residential_Community	North	Summer	13.3	4.2	20.0	571103	บ้านโป่ง	BAN PONG	5711	เวียงป่าเป้า	WIANG PA PAO	57	เชียงราย	CHIANG RAI	MODERATE	LOW	19.331205	99.49844	2019-03-08	2019-03-08	0	0
5ad426c0-7a90-4b8e-9ec6-2b8a552bb6f2	1	Village	11.0	Residential_Community	North	Rainy	58.3	12.3	83.3	580104	ปางหมู	PANG MU	5801	Residential_Communityแม่ฮ่องสอน	MUEANG MAE HONG SON	58	แม่ฮ่องสอน	MAE HONG SON	HIGH	HIGH	19.3296711	97.95626443	2019-08-07	2019-08-07	14	43
5ad426c0-7a90-4b8e-9ec6-2b8a552bb6f2	1	Village	11.0	Residential_Community	North	Rainy	53.9	26.6	192.3	580104	ปางหมู	PANG MU	5801	Residential_Communityแม่ฮ่องสอน	MUEANG MAE HONG SON	58	แม่ฮ่องสอน	MAE HONG SON	HIGH	HIGH	19.3296711	97.95626443	2019-08-09	2019-08-09	15	43
b0827b1b-c6b8-4cbe-8933-22dc4e201fc5	1	Village	11.0	Residential_Community	North	Rainy	26.7	13.9	56.7	571103	บ้านโป่ง	BAN PONG	5711	เวียงป่าเป้า	WIANG PA PAO	57	เชียงราย	CHIANG RAI	HIGH	HIGH	19.3214419	99.5068874	2019-07-08	2019-07-08	41	77
b0827b1b-c6b8-4cbe-8933-22dc4e201fc5	1	Village	11.0	Residential_Community	North	Rainy	14.7	3.3	14.7	571103	บ้านโป่ง	BAN PONG	5711	เวียงป่าเป้า	WIANG PA PAO	57	เชียงราย	CHIANG RAI	MODERATE	LOW	19.3214419	99.5068874	2019-07-18	2019-07-18	21	77
b29d2c1e-b9ee-47a1-93d1-a7ede3787c54	1	Village	11.0	Residential_Community	North	Winter	9.0	1.9	10.0	551301	นาไร่หลวง	NA RAI LUANG	5513	สองแคว	SONG KHWAE	55	น่าน	NAN	LOW	LOW	19.3163254	100.7494999	2019-11-19	2019-11-19	2	19
9ca17e10-f398-465f-94ae-4b47808cc73a	1	Village	11.0	Residential_Community	North	Summer	13.3	2.6	13.3	571103	บ้านโป่ง	BAN PONG	5711	เวียงป่าเป้า	WIANG PA PAO	57	เชียงราย	CHIANG RAI	MODERATE	LOW	19.31617199	99.50127201	2019-03-11	2019-03-11	0	0
a11f1a37-ff61-4821-b1a7-0e232420782e	1	Village	11.0	Residential_Community	North	Rainy	22.6	5.9	29.0	571103	บ้านโป่ง	BAN PONG	5711	เวียงป่าเป้า	WIANG PA PAO	57	เชียงราย	CHIANG RAI	HIGH	MODERATE	19.3138183	99.4990067	2019-07-08	2019-07-08	41	77
015a10ea-2d6b-4ff9-aabd-f4334bcc1641	1	Village	11.0	Residential_Community	North	Rainy	50.0	14.6	118.2	580104	ปางหมู	PANG MU	5801	Residential_Communityแม่ฮ่องสอน	MUEANG MAE HONG SON	58	แม่ฮ่องสอน	MAE HONG SON	HIGH	HIGH	19.31335601	97.98308384	2019-09-03	2019-09-03	7	43
015a10ea-2d6b-4ff9-aabd-f4334bcc1641	1	Village	11.0	Residential_Community	North	Rainy	18.8	3.7	31.2	580104	ปางหมู	PANG MU	5801	Residential_Communityแม่ฮ่องสอน	MUEANG MAE HONG SON	58	แม่ฮ่องสอน	MAE HONG SON	MODERATE	LOW	19.31335601	97.98308384	2019-08-21	2019-08-21	14	43
015a10ea-2d6b-4ff9-aabd-f4334bcc1641	1	Village	11.0	Residential_Community	North	Rainy	25.0	3.7	35.0	580104	ปางหมู	PANG MU	5801	Residential_Communityแม่ฮ่องสอน	MUEANG MAE HONG SON	58	แม่ฮ่องสอน	MAE HONG SON	HIGH	LOW	19.31335601	97.98308384	2019-09-08	2019-09-08	7	43
77a70451-9da7-494f-948d-cc3f1877cffc	1	Village	11.0	Residential_Community	North	Rainy	38.9	15.7	94.4	580304	แม่ฮี้	MAE HI	5803	ปาย	PAI	58	แม่ฮ่องสอน	MAE HONG SON	HIGH	HIGH	19.3099182	98.46315365	2019-08-28	2019-08-28	1	24
5d71b4ff-dff1-4ad7-bbea-568d3f565fd5	1	Village	11.0	Residential_Community	North	Rainy	20.0	4.0	35.0	580101	จองคำ	CHONG KHAM	5801	Residential_Communityแม่ฮ่องสอน	MUEANG MAE HONG SON	58	แม่ฮ่องสอน	MAE HONG SON	MODERATE	LOW	19.30711474	97.96224575	2019-09-07	2019-09-07	1	8
5d71b4ff-dff1-4ad7-bbea-568d3f565fd5	1	Village	11.0	Residential_Community	North	Rainy	10.5	3.9	27.4	580101	จองคำ	CHONG KHAM	5801	Residential_Communityแม่ฮ่องสอน	MUEANG MAE HONG SON	58	แม่ฮ่องสอน	MAE HONG SON	MODERATE	LOW	19.30711474	97.96224575	2019-07-18	2019-07-19	4	8
5d71b4ff-dff1-4ad7-bbea-568d3f565fd5	1	Village	11.0	Residential_Community	North	Winter	2.2	0.4	3.3	580101	จองคำ	CHONG KHAM	5801	Residential_Communityแม่ฮ่องสอน	MUEANG MAE HONG SON	58	แม่ฮ่องสอน	MAE HONG SON	LOW	LOW	19.30711474	97.96224575	2018-02-08	2018-02-08	0	8
e3f59d49-a9bb-415f-9977-319b8900ae98	1	Village	11.0	Residential_Community	North	Rainy	75.0	32.7	225.0	551301	นาไร่หลวง	NA RAI LUANG	5513	สองแคว	SONG KHWAE	55	น่าน	NAN	HIGH	HIGH	19.3065367	100.749165	2018-07-24	2018-07-24	12	52
03c2a069-6e70-40d9-8895-16e8cffe97a0	1	Village	11.0	Residential_Community	North	Winter	8.0	1.8	9.0	551301	นาไร่หลวง	NA RAI LUANG	5513	สองแคว	SONG KHWAE	55	น่าน	NAN	LOW	LOW	19.3054317	100.7158241	2019-11-20	2019-11-20	2	19
fa13fcbc-0c2c-4db9-b8f1-b0b89b330a09	1	Village	11.0	Residential_Community	North	Rainy	36.0	10.1	64.0	580101	จองคำ	CHONG KHAM	5801	Residential_Communityแม่ฮ่องสอน	MUEANG MAE HONG SON	58	แม่ฮ่องสอน	MAE HONG SON	HIGH	HIGH	19.30167729	97.97028266	2019-09-02	2019-09-02	1	8
92153bbf-decb-47d7-bc17-6f4826eace51	1	Village	11.0	Residential_Community	North	Rainy	0.0	0.0	0.0	580104	ปางหมู	PANG MU	5801	Residential_Communityแม่ฮ่องสอน	MUEANG MAE HONG SON	58	แม่ฮ่องสอน	MAE HONG SON	SAFE	SAFE	19.29039678	97.93912075	2017-05-15	2017-05-15	13	101
92153bbf-decb-47d7-bc17-6f4826eace51	1	Village	11.0	Residential_Community	North	Rainy	9.5	1.6	9.5	580104	ปางหมู	PANG MU	5801	Residential_Communityแม่ฮ่องสอน	MUEANG MAE HONG SON	58	แม่ฮ่องสอน	MAE HONG SON	LOW	LOW	19.29039678	97.93912075	2019-08-20	2019-08-21	14	43
a80fd03c-4ef8-4074-a154-3e89522200ae	1	Village	11.0	Residential_Community	North	Rainy	46.1	13.5	69.2	571104	ป่างิ้ว	PA NGIO	5711	เวียงป่าเป้า	WIANG PA PAO	57	เชียงราย	CHIANG RAI	HIGH	HIGH	19.2902508	99.4991346	2019-06-05	2019-06-05	27	120
96b4df28-e424-45fe-950b-d50948d3b0bc	1	Village	10.0	Slum	North	Winter	8.0	2.3	8.0	550901	เชียงกลาง	CHIANG KLANG	5509	เชียงกลาง	CHIANG KLANG	55	น่าน	NAN	LOW	LOW	19.2886604	100.86776	2017-12-14	2017-12-15	0	0
f19f1d3d-578e-4278-a1f3-23b8de68e516	1	Village	11.0	Residential_Community	North	Rainy	16.7	4.9	20.0	571104	ป่างิ้ว	PA NGIO	5711	เวียงป่าเป้า	WIANG PA PAO	57	เชียงราย	CHIANG RAI	MODERATE	LOW	19.2884839	99.4985121	2019-07-08	2019-07-08	72	120
e370fca8-de6d-45d5-bfff-0108ddded47e	1	Village	11.0	Residential_Community	North	Rainy	26.7	8.1	26.7	571104	ป่างิ้ว	PA NGIO	5711	เวียงป่าเป้า	WIANG PA PAO	57	เชียงราย	CHIANG RAI	HIGH	MODERATE	19.2883856	99.4988824	2019-07-08	2019-07-08	72	120
1e2f5130-c2ba-4b8e-9163-dc1fe9968165	1	Village	10.0	Slum	North	Rainy	11.0	2.7	11.0	550901	เชียงกลาง	CHIANG KLANG	5509	เชียงกลาง	CHIANG KLANG	55	น่าน	NAN	MODERATE	LOW	19.28611829	100.8653652	2019-07-10	2019-07-10	7	16
5bef3d1a-4a67-4d85-aeea-0df6fae1175d	1	Village	11.0	Residential_Community	North	Rainy	66.7	24.7	191.7	580304	แม่ฮี้	MAE HI	5803	ปาย	PAI	58	แม่ฮ่องสอน	MAE HONG SON	HIGH	HIGH	19.28579391	98.46800141	2019-09-11	2019-09-11	2	24
0ec4cc47-acc2-4792-81a0-34bcf9eebd7e	1	Village	11.0	Residential_Community	North	Rainy	20.0	5.8	30.0	550901	เชียงกลาง	CHIANG KLANG	5509	เชียงกลาง	CHIANG KLANG	55	น่าน	NAN	MODERATE	MODERATE	19.28236	100.8648867	2018-08-23	2018-08-23	0	6
fd2d3622-4fb0-40df-9349-49c486625d01	1	Village	11.0	Residential_Community	North	Rainy	4.0	1.3	4.0	550908	พญาแก้ว	PHAYA KAEO	5509	เชียงกลาง	CHIANG KLANG	55	น่าน	NAN	LOW	LOW	19.2773287	100.8638188	2019-07-09	2019-07-09	3	5
fd437055-e707-4218-83c4-d3424301a09b	1	Village	11.0	Residential_Community	North	Winter	4.0	0.8	4.0	550909	พระพุทธบาท	PHRAPHUTTHABAT	5509	เชียงกลาง	CHIANG KLANG	55	น่าน	NAN	LOW	LOW	19.2408782	100.8312939	2017-12-15	2017-12-15	0	0
704d0eba-705c-499f-94b1-d36a83ce600f	1	Village	11.0	Residential_Community	North	Summer	6.0	2.3	6.0	550909	พระพุทธบาท	PHRAPHUTTHABAT	5509	เชียงกลาง	CHIANG KLANG	55	น่าน	NAN	LOW	LOW	19.2408135	100.8315171	2019-03-07	2019-03-07	0	0
cde9650f-9217-4004-9d57-5667a5bff9d7	1	Village	11.0	Residential_Community	North	Summer	4.0	1.5	4.0	550909	พระพุทธบาท	PHRAPHUTTHABAT	5509	เชียงกลาง	CHIANG KLANG	55	น่าน	NAN	LOW	LOW	19.2408135	100.8315171	2019-03-07	2019-03-07	0	0
cf2cb165-4acd-4458-bdd4-18399386870c	1	Village	11.0	Residential_Community	North	Rainy	50.0	13.4	125.0	560113	ท่าวังทอง	THA WANG THONG	5601	Residential_Communityพะเยา	MUEANG PHAYAO	56	พะเยา	PHAYAO	HIGH	HIGH	19.1951265	99.9448937	2018-07-23	2018-07-23	1	8
064b3788-0a06-4d21-9aba-7aacca5c9099	1	Village	10.0	Slum	North	Summer	8.0	2.3	8.0	550501	ปัว	PUA	5505	ปัว	PUA	55	น่าน	NAN	LOW	LOW	19.1873645	100.9143557	2018-04-10	2018-04-10	0	0
04b764ff-5c3a-4b8c-a850-77d72a3e6786	1	Village	11.0	Residential_Community	North	Summer	14.0	4.7	16.0	550513	ป่ากลาง	PA KLANG	5505	ปัว	PUA	55	น่าน	NAN	MODERATE	LOW	19.1749564	100.9132156	2019-03-05	2019-03-05	0	3
718c73c0-3096-4299-b0f2-03bd3af7f4d7	1	Village	11.0	Residential_Community	North	Summer	8.2	2.6	8.2	550513	ป่ากลาง	PA KLANG	5505	ปัว	PUA	55	น่าน	NAN	LOW	LOW	19.1749086	100.913302	2019-03-05	2019-03-05	0	3
11d6afd2-a299-4cdf-95e5-765893d20994	1	Village	11.0	Residential_Community	North	Summer	10.0	3.9	10.0	550513	ป่ากลาง	PA KLANG	5505	ปัว	PUA	55	น่าน	NAN	LOW	LOW	19.17157472	100.8371671	2019-04-05	2019-04-05	0	3
e66a7eaa-f303-4dbf-b0df-6c97d63df4c7	1	Village	11.0	Residential_Community	North	Rainy	2.0	0.5	2.0	550603	ผาตอ	PHA TO	5506	ท่าวังผา	THA WANG PHA	55	น่าน	NAN	LOW	LOW	19.17153909	100.7844141	2018-07-11	2018-07-11	1	6
82075ae0-8b47-46fc-b05e-645f95dbcf75	1	Village	11.0	Residential_Community	North	Summer	24.0	10.5	30.0	550513	ป่ากลาง	PA KLANG	5505	ปัว	PUA	55	น่าน	NAN	HIGH	HIGH	19.171442	100.8372426	2019-04-05	2019-04-05	0	3
5a2dc511-cd7a-4abd-a4a5-3e8886757a28	1	Village	11.0	Residential_Community	North	Summer	16.0	4.3	16.0	550502	แงง	NGAENG	5505	ปัว	PUA	55	น่าน	NAN	MODERATE	LOW	19.16740623	100.836856	2018-04-09	2018-04-09	0	0
8b7de6fb-d7fa-43f4-8a5b-5db2dd3d8239	1	Village	11.0	Residential_Community	North	Summer	4.0	1.4	4.0	550513	ป่ากลาง	PA KLANG	5505	ปัว	PUA	55	น่าน	NAN	LOW	LOW	19.16594045	100.9228377	2019-04-09	2019-04-09	0	3
c1988a40-1862-4ac5-bb11-cabb65ec3244	1	Village	11.0	Residential_Community	North	Summer	10.0	4.7	14.0	550502	แงง	NGAENG	5505	ปัว	PUA	55	น่าน	NAN	LOW	LOW	19.164102	100.8290978	2019-04-10	2019-04-10	1	1
89ac70de-6852-4bf6-a7b6-9ffae6ffbb91	1	Village	10.0	Slum	North	Summer	18.2	4.6	27.3	560101	เวียง	WIANG	5601	Residential_Communityพะเยา	MUEANG PHAYAO	56	พะเยา	PHAYAO	MODERATE	LOW	19.1626097	99.9146003	2019-04-09	2019-04-09	0	0
8388c8f3-007d-4de6-a953-0a300a491704	1	Village	12.0	Commercial_Community	North	Rainy	5.9	2.4	11.8	560101	เวียง	WIANG	5601	Residential_Communityพะเยา	MUEANG PHAYAO	56	พะเยา	PHAYAO	LOW	LOW	19.162605	99.91472	2019-07-02	2019-07-02	0	0
69798446-3495-40ad-86dc-dfbb419604db	1	Village	11.0	Residential_Community	North	Winter	9.1	2.6	9.1	560101	เวียง	WIANG	5601	Residential_Communityพะเยา	MUEANG PHAYAO	56	พะเยา	PHAYAO	LOW	LOW	19.1625166	99.9147803	2019-01-28	2019-01-28	0	0
3d82a317-f8f2-41bf-aa02-449ab7924d83	1	Village	11.0	Residential_Community	North	Summer	15.2	2.9	15.2	560101	เวียง	WIANG	5601	Residential_Communityพะเยา	MUEANG PHAYAO	56	พะเยา	PHAYAO	MODERATE	LOW	19.1625114	99.9146293	2019-04-09	2019-04-09	0	0
d445f3bd-cddf-46ed-9730-e55f36a78dbf	1	Village	11.0	Residential_Community	North	Rainy	14.7	3.0	14.7	560101	เวียง	WIANG	5601	Residential_Communityพะเยา	MUEANG PHAYAO	56	พะเยา	PHAYAO	MODERATE	LOW	19.1625017	99.9147463	2019-07-02	2019-07-02	0	0
1c11880e-7ba2-4293-9b61-e8add5dd8ddf	1	Village	12.0	Commercial_Community	North	Summer	14.7	5.6	20.6	560101	เวียง	WIANG	5601	Residential_Communityพะเยา	MUEANG PHAYAO	56	พะเยา	PHAYAO	MODERATE	MODERATE	19.1624982	99.9147078	2019-04-09	2019-04-09	0	0
03236b99-2260-4f84-a9c1-ed98d51abb41	1	Village	10.0	Slum	North	Rainy	9.1	2.3	9.1	560101	เวียง	WIANG	5601	Residential_Communityพะเยา	MUEANG PHAYAO	56	พะเยา	PHAYAO	LOW	LOW	19.1624951	99.9145335	2019-07-02	2019-07-02	0	0
e3e18044-136b-4c95-8120-f873f7b75726	1	Village	12.0	Commercial_Community	North	Winter	29.4	18.8	85.3	560101	เวียง	WIANG	5601	Residential_Communityพะเยา	MUEANG PHAYAO	56	พะเยา	PHAYAO	HIGH	HIGH	19.1624465	99.9148396	2019-01-28	2019-01-28	0	0
293d2a6c-abe9-4ef3-9a60-36aeea955ea7	1	Village	10.0	Slum	North	Winter	27.3	7.7	42.4	560101	เวียง	WIANG	5601	Residential_Communityพะเยา	MUEANG PHAYAO	56	พะเยา	PHAYAO	HIGH	MODERATE	19.16241062	99.91516671	2019-01-28	2019-01-28	0	0
561d72a6-dcf5-403f-a3ad-1291e01bd081	1	Village	11.0	Residential_Community	North	Rainy	20.0	7.7	20.0	520702	วังเหนือ	WANG NUEA	5207	วังเหนือ	WANG NUEA	52	ลำปาง	LAMPANG	MODERATE	MODERATE	19.1623823	99.6115534	2018-08-02	2018-08-02	0	4
e6a7c7b6-08b0-404a-b9ef-ae1fd540309c	1	Village	11.0	Residential_Community	North	Summer	16.0	6.8	20.0	550513	ป่ากลาง	PA KLANG	5505	ปัว	PUA	55	น่าน	NAN	MODERATE	MODERATE	19.15524018	100.9061049	2019-04-09	2019-04-09	0	3
59ed762a-5247-48c4-86c1-424ed53df92a	1	Village	11.0	Residential_Community	North	Rainy	9.1	3.4	27.3	560602	ควร	KHUAN	5606	ปง	PONG	56	พะเยา	PHAYAO	LOW	LOW	19.15414754	100.3331683	2018-07-19	2018-07-19	2	18
a7c43388-fe74-4f45-a15e-b7d23373547e	1	Village	11.0	Residential_Community	North	Summer	12.0	3.0	12.0	550513	ป่ากลาง	PA KLANG	5505	ปัว	PUA	55	น่าน	NAN	MODERATE	LOW	19.1351987	100.9336666	2019-04-10	2019-04-10	0	3
5a82f723-773b-4894-86d7-052dbe1dca6e	1	Village	19.0	Residential_Community	North	Rainy	0.0	0.0	0.0	560102	แม่ต๋ำ	MAE TAM	5601	Residential_Communityพะเยา	MUEANG PHAYAO	56	พะเยา	PHAYAO	SAFE	SAFE	19.13463715	99.91141677	2019-09-15	2019-09-15	0	5
9a41dad3-4de6-4ae8-adb5-6426c9c88ac1	1	Village	11.0	Residential_Community	North	Summer	26.0	8.4	40.0	500604	ช่อแล	CHO LAE	5006	แม่แตง	MAE TAENG	50	เชียงใหม่	CHIANG MAI	HIGH	MODERATE	19.13429307	99.0092272	2019-05-13	2019-05-13	0	0
f6519d4f-4e3a-45cf-a380-f290590f83e5	1	Village	11.0	Residential_Community	North	Rainy	0.0	0.0	0.0	550513	ป่ากลาง	PA KLANG	5505	ปัว	PUA	55	น่าน	NAN	SAFE	SAFE	19.1329767	100.9363917	2018-07-10	2018-07-10	7	23
14b0a070-36f8-48a4-b6fe-b9f49a69c64e	1	Village	11.0	Residential_Community	North	Summer	18.0	6.5	26.0	500604	ช่อแล	CHO LAE	5006	แม่แตง	MAE TAENG	50	เชียงใหม่	CHIANG MAI	MODERATE	MODERATE	19.12792294	99.00782646	2019-05-14	2019-05-14	0	0
e4ef1f3c-6a75-42a6-9865-4a5ceeedc373	1	Village	10.0	Slum	North	Rainy	5.9	2.9	10.6	550606	ศรีภูมิ	SI PHUM	5506	ท่าวังผา	THA WANG PHA	55	น่าน	NAN	LOW	LOW	19.1192362	100.8097223	2018-07-11	2018-07-11	0	4
a8fb178c-fb5a-4fb6-85bb-e2fcc9c14363	1	Village	10.0	Slum	North	Rainy	7.7	0.9	7.7	550606	ศรีภูมิ	SI PHUM	5506	ท่าวังผา	THA WANG PHA	55	น่าน	NAN	LOW	LOW	19.11921978	100.8097389	2018-07-11	2018-07-11	0	4
f655c300-cc46-4d44-b318-b8dca5777a1f	1	Village	11.0	Residential_Community	North	Rainy	0.0	0.0	0.0	580102	ห้วยโป่ง	HUAI PONG	5801	Residential_Communityแม่ฮ่องสอน	MUEANG MAE HONG SON	58	แม่ฮ่องสอน	MAE HONG SON	SAFE	SAFE	19.08074909	97.92718325	2018-07-10	2018-07-10	7	48
750b75c5-5f78-4712-823c-94f6d28a50c4	1	Village	11.0	Residential_Community	North	Summer	4.0	2.6	8.0	550506	อวน	OUAN	5505	ปัว	PUA	55	น่าน	NAN	LOW	LOW	18.9970233	100.9365217	2019-03-06	2019-03-06	0	0
b366d2f2-6626-4f35-b482-6210df3fcc82	1	Village	11.0	Residential_Community	North	Summer	6.0	2.0	6.0	550506	อวน	OUAN	5505	ปัว	PUA	55	น่าน	NAN	LOW	LOW	18.9968933	100.9365217	2019-03-06	2019-03-06	0	0
a4b24d3e-e802-442c-bef7-d8fffb9025c7	1	Village	11.0	Residential_Community	North	Winter	19.7	6.0	27.9	500703	สันโป่ง	SAN PONG	5007	แม่ริม	MAE RIM	50	เชียงใหม่	CHIANG MAI	MODERATE	MODERATE	18.96627753	98.9477165	2019-10-22	2019-10-22	1	5
4fdff758-e438-424c-9142-8b047db2a688	1	Village	11.0	Residential_Community	North	Rainy	20.0	15.4	40.0	520504	บ้านร้อง	BAN RONG	5205	งาว	NGAO	52	ลำปาง	LAMPANG	MODERATE	HIGH	18.961194	99.9206633	2018-08-01	2018-08-01	0	4
2c8d864f-54fc-47cc-858a-23aeb8913a28	1	Village	11.0	Residential_Community	North	Rainy	18.4	5.6	26.3	560403	สระ	SA	5604	เชียงม่วน	CHIANG MUAN	56	พะเยา	PHAYAO	MODERATE	MODERATE	18.9544032	100.2584351	2019-08-15	2019-08-15	0	0
a7413681-bf57-4489-ad01-2dd0f18ba2e7	1	Village	11.0	Residential_Community	North	Rainy	8.9	2.0	8.9	560403	สระ	SA	5604	เชียงม่วน	CHIANG MUAN	56	พะเยา	PHAYAO	LOW	LOW	18.9417899	100.2618058	2019-05-16	2019-05-16	0	0
75bd481a-8028-4ef7-ac8b-57d768a2793f	1	Village	11.0	Residential_Community	North	Rainy	21.9	5.2	21.9	560403	สระ	SA	5604	เชียงม่วน	CHIANG MUAN	56	พะเยา	PHAYAO	HIGH	MODERATE	18.936283	100.2431899	2019-09-05	2019-09-05	0	0
b7dd0cfa-1c1d-4f1c-968e-b547b4ae150d	1	Village	11.0	Residential_Community	North	Rainy	10.0	2.5	10.0	560403	สระ	SA	5604	เชียงม่วน	CHIANG MUAN	56	พะเยา	PHAYAO	LOW	LOW	18.9362508	100.2435654	2019-06-20	2019-06-20	0	0
e5f25f47-3e77-422c-8933-6d6712aac938	1	Village	11.0	Residential_Community	North	Summer	0.0	0.0	0.0	551101	ดู่พงษ์	DU PHONG	5511	สันติสุข	SANTI SUK	55	น่าน	NAN	SAFE	SAFE	18.924218	100.9231316	2018-04-03	2018-04-03	0	0
79f91dfd-6ef5-4229-9187-f80488fc49bd	1	Village	11.0	Residential_Community	North	Summer	3.3	1.0	3.3	551103	พงษ์	PHONG	5511	สันติสุข	SANTI SUK	55	น่าน	NAN	LOW	LOW	18.922735	100.9402433	2018-02-27	2018-02-27	0	0
2b66e5e1-606a-47a7-aeff-3f6603bd49f3	1	Village	11.0	Residential_Community	North	Summer	0.0	0.0	0.0	551103	พงษ์	PHONG	5511	สันติสุข	SANTI SUK	55	น่าน	NAN	SAFE	SAFE	18.9215033	100.9459569	2018-04-04	2018-04-04	0	0
487a6df4-319b-40f3-a81d-2c59839546f9	1	Village	21.0	Residential_Community	North	Rainy	6.7	4.3	10.0	551101	ดู่พงษ์	DU PHONG	5511	สันติสุข	SANTI SUK	55	น่าน	NAN	LOW	LOW	18.9173183	100.8763683	2018-07-09	2018-07-09	1	12
d056dadc-a27b-403e-b9fd-69a17983b8c2	1	Village	11.0	Residential_Community	North	Summer	23.3	6.2	26.7	551101	ดู่พงษ์	DU PHONG	5511	สันติสุข	SANTI SUK	55	น่าน	NAN	HIGH	MODERATE	18.9114333	100.9322983	2018-02-26	2018-02-26	0	0
d056dadc-a27b-403e-b9fd-69a17983b8c2	1	Village	11.0	Residential_Community	North	Rainy	0.0	0.0	0.0	551101	ดู่พงษ์	DU PHONG	5511	สันติสุข	SANTI SUK	55	น่าน	NAN	SAFE	SAFE	18.9114333	100.9322983	2018-08-16	2018-08-16	0	12
2f70864b-527d-4bcf-805c-66252aac8d48	1	Village	11.0	Residential_Community	North	Summer	0.0	0.0	0.0	500701	ริมใต้	RIM TAI	5007	แม่ริม	MAE RIM	50	เชียงใหม่	CHIANG MAI	SAFE	SAFE	18.91067664	98.94282348	2017-03-02	2017-03-02	1	2
5f8a5fbb-806c-4b72-88fb-aaeae367b570	1	Village	11.0	Residential_Community	North	Rainy	6.7	2.1	8.9	560402	บ้านมาง	BAN MANG	5604	เชียงม่วน	CHIANG MUAN	56	พะเยา	PHAYAO	LOW	LOW	18.8944678	100.2776922	2019-05-16	2019-05-16	0	1
cd7bffe1-ec82-4319-9db7-f7027ad6a142	1	Village	11.0	Residential_Community	North	Rainy	21.0	6.2	29.0	560402	บ้านมาง	BAN MANG	5604	เชียงม่วน	CHIANG MUAN	56	พะเยา	PHAYAO	HIGH	MODERATE	18.89432457	100.311936	2019-06-18	2019-06-18	0	1
f608efe4-de4a-4c57-b0a0-420fdbd1c546	1	Village	11.0	Residential_Community	North	Summer	18.0	3.5	22.9	560401	เชียงม่วน	CHIANG MUAN	5604	เชียงม่วน	CHIANG MUAN	56	พะเยา	PHAYAO	MODERATE	LOW	18.8934383	100.3126108	2019-05-14	2019-05-14	0	0
76dfe130-977d-405a-9172-0a4b85157a8c	1	Village	11.0	Residential_Community	North	Rainy	13.3	2.2	13.3	560402	บ้านมาง	BAN MANG	5604	เชียงม่วน	CHIANG MUAN	56	พะเยา	PHAYAO	MODERATE	LOW	18.8932369	100.277236	2019-08-15	2019-08-15	0	1
9c1f7128-0d4b-4218-a31d-dac4c48b6197	1	Village	11.0	Residential_Community	North	Rainy	16.7	3.8	16.7	560401	เชียงม่วน	CHIANG MUAN	5604	เชียงม่วน	CHIANG MUAN	56	พะเยา	PHAYAO	MODERATE	LOW	18.89243721	100.3098346	2019-09-03	2019-09-03	1	4
db17b0e3-ad80-4196-8e93-f57c9e4cd3a5	1	Village	11.0	Residential_Community	North	Rainy	18.0	7.5	31.1	560401	เชียงม่วน	CHIANG MUAN	5604	เชียงม่วน	CHIANG MUAN	56	พะเยา	PHAYAO	MODERATE	MODERATE	18.8923578	100.3105988	2019-08-13	2019-08-13	0	4
3c465f76-b7ed-44ec-a09d-9fb767f0c2ec	1	Village	21.0	Residential_Community	North	Summer	25.0	5.5	33.3	560401	เชียงม่วน	CHIANG MUAN	5604	เชียงม่วน	CHIANG MUAN	56	พะเยา	PHAYAO	HIGH	MODERATE	18.8913551	100.3099749	2019-02-27	2019-02-27	0	0
73e8bbaa-1cfc-4269-8426-9efac165e22a	1	Village	11.0	Residential_Community	North	Rainy	30.0	8.2	36.7	560401	เชียงม่วน	CHIANG MUAN	5604	เชียงม่วน	CHIANG MUAN	56	พะเยา	PHAYAO	HIGH	MODERATE	18.8909136	100.3068229	2019-08-15	2019-08-15	0	4
3a57f19a-4ba5-4a13-bec8-58814ecea46c	1	Village	11.0	Residential_Community	North	Rainy	11.1	2.9	11.1	560401	เชียงม่วน	CHIANG MUAN	5604	เชียงม่วน	CHIANG MUAN	56	พะเยา	PHAYAO	MODERATE	LOW	18.8906651	100.306824	2019-05-16	2019-05-16	0	4
065cd106-90ea-4000-921a-5c2bda7b3c14	1	Village	11.0	Residential_Community	North	Rainy	41.9	14.8	67.7	560401	เชียงม่วน	CHIANG MUAN	5604	เชียงม่วน	CHIANG MUAN	56	พะเยา	PHAYAO	HIGH	HIGH	18.8901061	100.31569	2019-06-20	2019-06-20	3	4
038b22e1-1f16-4a39-8455-2fbb9e7f3b23	1	Village	11.0	Residential_Community	North	Rainy	26.7	8.6	36.7	560401	เชียงม่วน	CHIANG MUAN	5604	เชียงม่วน	CHIANG MUAN	56	พะเยา	PHAYAO	HIGH	MODERATE	18.8899209	100.3152509	2019-09-05	2019-09-05	1	4
6138b765-da95-4277-a955-8515fe622079	1	Village	11.0	Residential_Community	North	Rainy	23.3	7.8	33.3	560402	บ้านมาง	BAN MANG	5604	เชียงม่วน	CHIANG MUAN	56	พะเยา	PHAYAO	HIGH	MODERATE	18.8860151	100.2731715	2019-09-05	2019-09-05	0	1
9484a3c6-e2e8-4a80-b215-fcc5115af714	1	Village	11.0	Residential_Community	North	Rainy	10.0	4.4	16.7	560402	บ้านมาง	BAN MANG	5604	เชียงม่วน	CHIANG MUAN	56	พะเยา	PHAYAO	LOW	LOW	18.8860097	100.2729132	2019-06-20	2019-06-20	0	1
75c8605f-d299-4693-8e34-db1985202260	1	Village	11.0	Residential_Community	North	Winter	14.6	4.1	25.0	500710	ดอนแก้ว	DON KAEO	5007	แม่ริม	MAE RIM	50	เชียงใหม่	CHIANG MAI	MODERATE	LOW	18.8855462	98.96699321	2019-10-21	2019-10-21	5	8
f50fc130-052b-4fb9-82f2-1c0c19726881	1	Village	11.0	Residential_Community	North	Winter	33.3	9.7	48.9	560401	เชียงม่วน	CHIANG MUAN	5604	เชียงม่วน	CHIANG MUAN	56	พะเยา	PHAYAO	HIGH	MODERATE	18.8847357	100.3036623	2018-11-20	2018-11-20	0	0
d6c2da34-672c-4f4d-b983-daafad759273	1	Village	21.0	Residential_Community	North	Summer	13.3	6.7	16.7	550103	ผาสิงห์	PHA SING	5501	Residential_Communityน่าน	MUEANG NAN	55	น่าน	NAN	MODERATE	MODERATE	18.8829555	100.7491915	2018-03-26	2018-03-26	1	2
37a688f0-43fb-4bd9-a3b3-e802b998f7f9	1	Village	10.0	Slum	North	Summer	0.0	0.0	0.0	550103	ผาสิงห์	PHA SING	5501	Residential_Communityน่าน	MUEANG NAN	55	น่าน	NAN	SAFE	SAFE	18.8803759	100.7476608	2018-03-26	2018-03-26	1	2
80ea185c-88e5-4935-af59-a60392709079	1	Village	11.0	Residential_Community	North	Rainy	20.0	7.3	30.0	560402	บ้านมาง	BAN MANG	5604	เชียงม่วน	CHIANG MUAN	56	พะเยา	PHAYAO	MODERATE	MODERATE	18.8786455	100.2812212	2019-06-18	2019-06-18	0	1
16a78725-bd7e-4409-9a6f-f5c628233829	1	Village	11.0	Residential_Community	North	Rainy	25.8	5.5	29.0	560402	บ้านมาง	BAN MANG	5604	เชียงม่วน	CHIANG MUAN	56	พะเยา	PHAYAO	HIGH	MODERATE	18.8720512	100.2715181	2019-08-13	2019-08-13	0	1
c39771f7-116c-4b7c-a133-dfbbb828d94c	1	Village	21.0	Residential_Community	North	Summer	3.2	0.5	3.2	560402	บ้านมาง	BAN MANG	5604	เชียงม่วน	CHIANG MUAN	56	พะเยา	PHAYAO	LOW	LOW	18.8717449	100.2714551	2019-02-27	2019-02-27	0	0
7ef55650-c08d-46b3-be42-f2b276808e3d	1	Village	11.0	Residential_Community	North	Summer	16.7	2.8	16.7	560402	บ้านมาง	BAN MANG	5604	เชียงม่วน	CHIANG MUAN	56	พะเยา	PHAYAO	MODERATE	LOW	18.8717222	100.2712619	2019-05-14	2019-05-14	0	0
01b5b704-371f-469b-a451-f3871a0dd558	1	Village	11.0	Residential_Community	North	Rainy	23.3	5.3	26.7	560402	บ้านมาง	BAN MANG	5604	เชียงม่วน	CHIANG MUAN	56	พะเยา	PHAYAO	HIGH	MODERATE	18.8716309	100.2713111	2019-09-03	2019-09-03	0	1
67c26c0b-911e-4b79-bd90-1636ebba8834	1	Village	11.0	Residential_Community	North	Winter	18.3	4.7	31.7	501407	หนองจ๊อม	NONG CHOM	5014	สันทราย	SAN SAI	50	เชียงใหม่	CHIANG MAI	MODERATE	LOW	18.85711404	99.02567484	2019-10-18	2019-10-18	1	4
10d0bb57-e11c-49bf-a098-035ebe50a865	1	Village	11.0	Residential_Community	North	Winter	4.0	0.6	4.0	550117	สะเนียน	SANIAN	5501	Residential_Communityน่าน	MUEANG NAN	55	น่าน	NAN	LOW	LOW	18.8554731	100.5531582	2019-12-12	2019-12-12	0	7
384bc2dd-13c1-4bc8-bd80-78b0cf66f0b9	1	Village	21.0	Residential_Community	North	Winter	2.0	0.7	2.0	550302	ป่าคาหลวง	PA KHA LUANG	5503	บ้านหลวง	BAN LUANG	55	น่าน	NAN	LOW	LOW	18.8494008	100.4268485	2019-02-04	2019-02-04	0	0
f3a9cc46-2e42-4281-8773-553ca258ad0a	1	Village	12.0	Commercial_Community	North	Rainy	22.6	2.6	25.8	580201	ขุนยวม	KHUN YUAM	5802	ขุนยวม	KHUN YUAM	58	แม่ฮ่องสอน	MAE HONG SON	HIGH	LOW	18.828375	97.934145	2019-06-26	2019-06-26	1	5
f3a9cc46-2e42-4281-8773-553ca258ad0a	1	Village	12.0	Commercial_Community	North	Rainy	19.1	3.7	38.1	580201	ขุนยวม	KHUN YUAM	5802	ขุนยวม	KHUN YUAM	58	แม่ฮ่องสอน	MAE HONG SON	MODERATE	LOW	18.828375	97.934145	2019-07-25	2019-07-26	1	5
ff2ade16-e0c3-4c8a-8439-909abc11fe93	1	Village	10.0	Slum	North	Rainy	42.5	8.4	85.0	580201	ขุนยวม	KHUN YUAM	5802	ขุนยวม	KHUN YUAM	58	แม่ฮ่องสอน	MAE HONG SON	HIGH	MODERATE	18.8250567	97.9303767	2019-06-27	2019-06-27	1	5
bec4d9d9-5039-4e51-8569-9632ed46e1e5	1	Village	10.0	Slum	North	Rainy	10.0	3.5	40.0	580201	ขุนยวม	KHUN YUAM	5802	ขุนยวม	KHUN YUAM	58	แม่ฮ่องสอน	MAE HONG SON	LOW	LOW	18.82498261	97.93253258	2019-06-26	2019-06-26	1	5
618532ce-1cd0-45aa-9d18-fe22821e4b51	1	Village	11.0	Residential_Community	North	Rainy	15.0	1.5	15.0	580201	ขุนยวม	KHUN YUAM	5802	ขุนยวม	KHUN YUAM	58	แม่ฮ่องสอน	MAE HONG SON	MODERATE	LOW	18.81842811	97.9348889	2018-07-25	2018-07-25	3	4
618532ce-1cd0-45aa-9d18-fe22821e4b51	1	Village	11.0	Residential_Community	North	Winter	33.3	10.5	100.0	580201	ขุนยวม	KHUN YUAM	5802	ขุนยวม	KHUN YUAM	58	แม่ฮ่องสอน	MAE HONG SON	HIGH	HIGH	18.81842811	97.9348889	2018-02-06	2018-02-06	0	1
2b2c2bf8-f2af-44ad-983e-0406fc56cf00	1	Village	11.0	Residential_Community	North	Winter	3.3	1.0	3.3	550117	สะเนียน	SANIAN	5501	Residential_Communityน่าน	MUEANG NAN	55	น่าน	NAN	LOW	LOW	18.8130862	100.696665	2019-11-27	2019-11-27	0	7
5fb8a380-d811-4b68-872f-fbef5e5ed5c2	1	Village	21.0	Residential_Community	North	Winter	0.0	0.0	0.0	550117	สะเนียน	SANIAN	5501	Residential_Communityน่าน	MUEANG NAN	55	น่าน	NAN	SAFE	SAFE	18.8093823	100.7016546	2019-11-27	2019-11-27	0	7
138e83df-5d71-4c63-8679-1802bbde1aa1	1	Village	11.0	Residential_Community	North	Summer	0.0	0.0	0.0	580202	แม่เงา	MAE NGAO	5802	ขุนยวม	KHUN YUAM	58	แม่ฮ่องสอน	MAE HONG SON	SAFE	SAFE	18.80491812	97.90410485	2018-03-07	2018-03-07	0	0
138e83df-5d71-4c63-8679-1802bbde1aa1	1	Village	11.0	Residential_Community	North	Winter	15.5	2.8	24.1	580202	แม่เงา	MAE NGAO	5802	ขุนยวม	KHUN YUAM	58	แม่ฮ่องสอน	MAE HONG SON	MODERATE	LOW	18.80491812	97.90410485	2018-02-07	2018-02-07	0	0
ae88bdb0-1dff-4c73-9f2a-47af9c0eb91b	1	Village	11.0	Residential_Community	North	Rainy	87.5	25.9	462.5	550104	ไชยสถาน	CHAIYA SATHAN	5501	Residential_Communityน่าน	MUEANG NAN	55	น่าน	NAN	HIGH	HIGH	18.7988224	100.7271172	2018-07-04	2018-07-04	3	11
7ed72fed-1273-4f8d-8f69-8ca32f055742	1	Village	11.0	Residential_Community	North	Rainy	25.0	0.7	37.5	550101	ในเวียง	NAI WIANG	5501	Residential_Communityน่าน	MUEANG NAN	55	น่าน	NAN	HIGH	LOW	18.7971811	100.7893787	2018-06-08	2018-06-08	15	38
7ed72fed-1273-4f8d-8f69-8ca32f055742	1	Village	11.0	Residential_Community	North	Rainy	0.0	0.0	0.0	550101	ในเวียง	NAI WIANG	5501	Residential_Communityน่าน	MUEANG NAN	55	น่าน	NAN	SAFE	SAFE	18.7971811	100.7893787	2018-06-15	2018-06-15	16	38
7ed72fed-1273-4f8d-8f69-8ca32f055742	1	Village	11.0	Residential_Community	North	Winter	0.0	0.0	0.0	550101	ในเวียง	NAI WIANG	5501	Residential_Communityน่าน	MUEANG NAN	55	น่าน	NAN	SAFE	SAFE	18.7971811	100.7893787	2018-11-20	2018-11-21	0	0
0c34dff2-a01d-4826-a830-5195629cb183	1	Village	10.0	Slum	North	Summer	2.0	0.4	2.0	550101	ในเวียง	NAI WIANG	5501	Residential_Communityน่าน	MUEANG NAN	55	น่าน	NAN	LOW	LOW	18.7864717	100.7801683	2018-04-03	2018-04-03	1	5
3b21dd23-d1ee-4f42-8670-7617c7e95b85	1	Village	10.0	Slum	North	Winter	0.0	0.0	0.0	550101	ในเวียง	NAI WIANG	5501	Residential_Communityน่าน	MUEANG NAN	55	น่าน	NAN	SAFE	SAFE	18.78250001	100.7696768	2018-01-10	2018-01-10	0	0
3b21dd23-d1ee-4f42-8670-7617c7e95b85	1	Village	10.0	Slum	North	Winter	0.0	0.0	0.0	550101	ในเวียง	NAI WIANG	5501	Residential_Communityน่าน	MUEANG NAN	55	น่าน	NAN	SAFE	SAFE	18.78250001	100.7696768	2018-01-12	2018-01-12	0	0
a776e1ec-866d-4791-8210-4da274d39bdc	1	Village	10.0	Slum	North	Rainy	4.0	1.1	4.0	550101	ในเวียง	NAI WIANG	5501	Residential_Communityน่าน	MUEANG NAN	55	น่าน	NAN	LOW	LOW	18.781321	100.7780492	2019-07-02	2019-07-02	0	3
646141df-1353-43e5-9b38-256688952b3b	1	Village	11.0	Residential_Community	North	Summer	2.0	0.6	2.0	550101	ในเวียง	NAI WIANG	5501	Residential_Communityน่าน	MUEANG NAN	55	น่าน	NAN	LOW	LOW	18.7809938	100.7783926	2019-03-08	2019-03-08	0	0
646141df-1353-43e5-9b38-256688952b3b	1	Village	11.0	Residential_Community	North	Rainy	2.0	0.9	2.0	550101	ในเวียง	NAI WIANG	5501	Residential_Communityน่าน	MUEANG NAN	55	น่าน	NAN	LOW	LOW	18.7809938	100.7783926	2019-06-06	2019-06-06	0	3
58dce201-3f2f-4853-8f81-d0ce125f3a6b	1	Village	11.0	Residential_Community	North	Winter	0.0	0.0	0.0	550101	ในเวียง	NAI WIANG	5501	Residential_Communityน่าน	MUEANG NAN	55	น่าน	NAN	SAFE	SAFE	18.7796812	100.7731906	2019-12-13	2019-12-13	0	4
11c5602a-a2ff-4f32-9ff0-b90b8040a011	1	Village	12.0	Commercial_Community	North	Summer	0.0	0.0	0.0	550101	ในเวียง	NAI WIANG	5501	Residential_Communityน่าน	MUEANG NAN	55	น่าน	NAN	SAFE	SAFE	18.7769919	100.7727811	2018-04-03	2018-04-03	1	5
11c5602a-a2ff-4f32-9ff0-b90b8040a011	1	Village	12.0	Commercial_Community	North	Winter	0.0	0.0	0.0	550101	ในเวียง	NAI WIANG	5501	Residential_Communityน่าน	MUEANG NAN	55	น่าน	NAN	SAFE	SAFE	18.7769919	100.7727811	2019-12-13	2019-12-13	0	4
5e2069b1-8f1a-4b5d-b819-9b65136277db	1	Village	19.0	Residential_Community	North	Summer	0.0	0.0	0.0	550101	ในเวียง	NAI WIANG	5501	Residential_Communityน่าน	MUEANG NAN	55	น่าน	NAN	SAFE	SAFE	18.7769879	100.7703644	2018-04-03	2018-04-03	1	5
50fd4a34-5c0d-49d4-a022-99089cf9e9e9	1	Village	11.0	Residential_Community	North	Rainy	3.3	0.9	3.3	550104	ไชยสถาน	CHAIYA SATHAN	5501	Residential_Communityน่าน	MUEANG NAN	55	น่าน	NAN	LOW	LOW	18.776155	100.7006383	2018-07-11	2018-07-11	2	11
ba8b0da5-36e3-4370-af60-b0150c78a54c	1	Village	21.0	Residential_Community	North	Winter	0.0	0.0	0.0	551407	ฝายแก้ว	FAI KAEO	5514	ภูเพียง	PHU PHIANG	55	น่าน	NAN	SAFE	SAFE	18.7761117	100.8251433	2017-12-13	2017-12-13	0	2
13dc0038-1495-4c09-a5bc-efac6404fca1	1	Village	10.0	Slum	North	Winter	0.0	0.0	0.0	550101	ในเวียง	NAI WIANG	5501	Residential_Communityน่าน	MUEANG NAN	55	น่าน	NAN	SAFE	SAFE	18.7760425	100.7722664	2019-12-13	2019-12-13	0	4
bdc7b1da-86b6-4551-9de2-b4532f10cc76	1	Village	11.0	Residential_Community	North	Winter	16.0	6.4	28.0	501312	ต้นเปา	TON PAO	5013	สันกำแพง	SAN KAMPHAENG	50	เชียงใหม่	CHIANG MAI	MODERATE	MODERATE	18.77439073	99.07688566	2019-12-09	2019-12-09	3	15
9d2022c8-38c0-402a-a789-a3e7f7f861ab	1	Village	21.0	Residential_Community	North	Winter	6.7	1.2	10.0	551407	ฝายแก้ว	FAI KAEO	5514	ภูเพียง	PHU PHIANG	55	น่าน	NAN	LOW	LOW	18.7740251	100.8264692	2017-12-13	2017-12-13	0	2
adf0bf46-bcf9-43aa-8537-ffeac93dcf05	1	Village	11.0	Residential_Community	North	Winter	30.0	9.7	44.0	501312	ต้นเปา	TON PAO	5013	สันกำแพง	SAN KAMPHAENG	50	เชียงใหม่	CHIANG MAI	HIGH	MODERATE	18.77125569	99.08236675	2019-02-07	2019-02-07	0	15
6d24896f-41bd-4da4-97a4-f68b1e01b7db	1	Village	11.0	Residential_Community	North	Winter	11.8	3.7	17.6	551401	ม่วงตึ๊ด	MUANG TUET	5514	ภูเพียง	PHU PHIANG	55	น่าน	NAN	MODERATE	LOW	18.7642268	100.7728739	2019-12-06	2019-12-06	0	1
a997af2f-f707-4b4f-ae80-21a43dde689b	1	Village	11.0	Residential_Community	North	Summer	0.0	0.0	0.0	550108	ดู่ใต้	DU TAI	5501	Residential_Communityน่าน	MUEANG NAN	55	น่าน	NAN	SAFE	SAFE	18.7637467	100.7651733	2018-03-26	2018-03-26	2	4
2b33903a-ddb0-4323-9e2a-b0f1d9534dea	1	Village	10.0	Slum	North	Winter	3.3	1.9	3.3	550108	ดู่ใต้	DU TAI	5501	Residential_Communityน่าน	MUEANG NAN	55	น่าน	NAN	LOW	LOW	18.7629884	100.7610571	2019-02-06	2019-02-06	0	0
4b3d7547-48c6-45c4-870d-b7348310c7cf	1	Village	12.0	Commercial_Community	North	Winter	3.3	2.0	3.3	550108	ดู่ใต้	DU TAI	5501	Residential_Communityน่าน	MUEANG NAN	55	น่าน	NAN	LOW	LOW	18.7625402	100.7599765	2019-02-06	2019-02-06	0	0
93483cb8-d94e-462f-9df4-50c65fa2ca8a	1	Village	10.0	Slum	North	Winter	5.9	1.1	5.9	550101	ในเวียง	NAI WIANG	5501	Residential_Communityน่าน	MUEANG NAN	55	น่าน	NAN	LOW	LOW	18.76029294	100.7953938	2017-12-14	2017-12-14	0	3
1c72b2b5-64de-403a-a975-eb22a58232d2	1	Village	21.0	Residential_Community	North	Winter	66.7	77.8	700.0	551407	ฝายแก้ว	FAI KAEO	5514	ภูเพียง	PHU PHIANG	55	น่าน	NAN	HIGH	HIGH	18.7602887	100.7953844	2017-11-20	2017-11-20	0	2
d59d521e-cf0a-4f45-864a-a9907aa4820a	1	Village	11.0	Residential_Community	North	Winter	0.0	0.0	0.0	550101	ในเวียง	NAI WIANG	5501	Residential_Communityน่าน	MUEANG NAN	55	น่าน	NAN	SAFE	SAFE	18.7602787	100.7954092	2017-12-14	2017-12-14	0	3
b4b0a26e-9537-4a0a-b48e-4ba14ce67410	1	Village	10.0	Slum	North	Winter	0.0	0.0	0.0	550101	ในเวียง	NAI WIANG	5501	Residential_Communityน่าน	MUEANG NAN	55	น่าน	NAN	SAFE	SAFE	18.7602787	100.7954092	2017-12-14	2017-12-14	0	3
2d180f1d-9c7f-4a42-92bb-5506a4b3e84f	1	Village	21.0	Residential_Community	North	Summer	0.0	0.0	0.0	551101	ดู่พงษ์	DU PHONG	5511	สันติสุข	SANTI SUK	55	น่าน	NAN	SAFE	SAFE	18.7602243	100.7954035	2018-04-03	2018-04-03	0	0
928e273c-c769-4fe6-b29f-caf22ab0a77a	1	Village	12.0	Commercial_Community	North	Winter	2.3	0.5	2.3	550101	ในเวียง	NAI WIANG	5501	Residential_Communityน่าน	MUEANG NAN	55	น่าน	NAN	LOW	LOW	18.76022007	100.795585	2017-12-14	2017-12-14	0	3
6126c4fc-aeb1-469f-868d-c085613ab1f4	1	Village	11.0	Residential_Community	North	Winter	5.0	2.2	5.0	550108	ดู่ใต้	DU TAI	5501	Residential_Communityน่าน	MUEANG NAN	55	น่าน	NAN	LOW	LOW	18.76002455	100.7609393	2019-02-06	2019-02-06	0	0
f7aeded9-b6f6-4c86-9ba5-f7ab4393375a	1	Village	21.0	Residential_Community	North	Rainy	0.0	0.0	0.0	550116	บ่อสวก	BO SUAK	5501	Residential_Communityน่าน	MUEANG NAN	55	น่าน	NAN	SAFE	SAFE	18.75453248	100.6923281	2018-07-11	2018-07-12	0	1
c5775f18-dcb0-40c7-914b-08e068c8b653	1	Village	11.0	Residential_Community	North	Winter	26.0	9.0	36.0	501312	ต้นเปา	TON PAO	5013	สันกำแพง	SAN KAMPHAENG	50	เชียงใหม่	CHIANG MAI	HIGH	MODERATE	18.7535335	99.07458633	2019-02-08	2019-02-08	0	15
1f4c2ef5-00c6-4582-9171-407643785662	1	Village	11.0	Residential_Community	North	Rainy	38.0	13.9	60.0	500109	แม่เหียะ	MAE HIA	5001	Residential_Communityเชียงใหม่	MUEANG CHIANG MAI	50	เชียงใหม่	CHIANG MAI	HIGH	HIGH	18.7511983	98.9353213	2019-07-23	2019-07-23	3	27
dc7c2189-0553-48eb-97fa-c0f9ce9a7f98	1	Village	10.0	Slum	North	Summer	16.7	2.6	16.7	580203	Residential_Communityปอน	MUEANG PON	5802	ขุนยวม	KHUN YUAM	58	แม่ฮ่องสอน	MAE HONG SON	MODERATE	LOW	18.74534939	97.92956136	2018-05-03	2018-05-03	0	0
da967efb-2895-42c2-8456-911f3851df48	1	Village	11.0	Residential_Community	North	Summer	7.3	1.0	7.3	580203	Residential_Communityปอน	MUEANG PON	5802	ขุนยวม	KHUN YUAM	58	แม่ฮ่องสอน	MAE HONG SON	LOW	LOW	18.74076697	97.92817533	2018-05-03	2018-05-03	0	0
4b761880-5cdf-4581-9ebc-07063659a47a	1	Village	21.0	Residential_Community	North	Winter	0.0	0.0	0.0	551404	น้ำเกี๋ยน	NAM KIAN	5514	ภูเพียง	PHU PHIANG	55	น่าน	NAN	SAFE	SAFE	18.7381085	100.8376593	2019-10-28	2019-10-28	0	1
7820b627-7868-40e3-89eb-ff13bc71c097	1	Village	11.0	Residential_Community	North	Rainy	20.0	4.3	20.0	500109	แม่เหียะ	MAE HIA	5001	Residential_Communityเชียงใหม่	MUEANG CHIANG MAI	50	เชียงใหม่	CHIANG MAI	MODERATE	LOW	18.7348052	98.9576127	2019-07-24	2019-07-24	4	27
b5e32f92-6ebe-4207-9864-9480db2bfdf1	1	Village	11.0	Residential_Community	North	Rainy	0.0	0.0	0.0	501306	ออนใต้	ON TAI	5013	สันกำแพง	SAN KAMPHAENG	50	เชียงใหม่	CHIANG MAI	SAFE	SAFE	18.7331499	99.208056	2019-08-09	2019-08-09	0	2
e1e86eb1-f435-4d5e-94e7-82f69a5364a3	1	Village	11.0	Residential_Community	North	Winter	0.0	0.0	0.0	551404	น้ำเกี๋ยน	NAM KIAN	5514	ภูเพียง	PHU PHIANG	55	น่าน	NAN	SAFE	SAFE	18.732167	100.8393658	2019-10-28	2019-10-28	0	1
70e175f5-0e94-4550-885f-b17f164d2a52	1	Village	11.0	Residential_Community	North	Summer	2.1	0.7	2.1	550116	บ่อสวก	BO SUAK	5501	Residential_Communityน่าน	MUEANG NAN	55	น่าน	NAN	LOW	LOW	18.7248713	100.6424582	2019-05-03	2019-05-03	2	18
66843ad6-22d9-4d32-86d4-0ac210ba2f8d	1	Village	11.0	Residential_Community	North	Summer	21.8	7.2	21.8	550116	บ่อสวก	BO SUAK	5501	Residential_Communityน่าน	MUEANG NAN	55	น่าน	NAN	HIGH	MODERATE	18.7176077	100.6277769	2019-04-09	2019-04-09	9	18
66843ad6-22d9-4d32-86d4-0ac210ba2f8d	1	Village	11.0	Residential_Community	North	Summer	0.0	0.0	0.0	550116	บ่อสวก	BO SUAK	5501	Residential_Communityน่าน	MUEANG NAN	55	น่าน	NAN	SAFE	SAFE	18.7176077	100.6277769	2019-05-02	2019-05-02	2	18
4901a416-c37f-4b1e-b47c-c59fbc392c03	1	Village	11.0	Residential_Community	North	Rainy	6.7	1.5	6.7	520503	บ้านโป่ง	BAN PONG	5205	งาว	NGAO	52	ลำปาง	LAMPANG	LOW	LOW	18.7166381	99.9414947	2019-09-19	2019-09-19	0	14
4edfd36e-a9c8-4b45-9d27-3fa650328838	1	Village	11.0	Residential_Community	North	Summer	0.0	0.0	0.0	520607	วิเชตนคร	WICHET NAKHON	5206	แจ้ห่ม	CHAE HOM	52	ลำปาง	LAMPANG	SAFE	SAFE	18.7085049	99.5544623	2018-03-06	2018-03-06	0	0
4761972d-aed0-4e16-9614-582abe5b30a5	1	Village	11.0	Residential_Community	North	Rainy	0.0	0.0	0.0	550202	หนองแดง	NONG DAENG	5502	แม่จริม	MAE CHARIM	55	น่าน	NAN	SAFE	SAFE	18.7069251	101.0056724	2018-05-16	2018-05-16	1	1
8ee67ed8-c493-4469-b638-3e6490396906	1	Village	11.0	Residential_Community	North	Rainy	38.0	16.4	70.0	501901	ยางเนิ้ง	YANG NOENG	5019	สารภี	SARAPHI	50	เชียงใหม่	CHIANG MAI	HIGH	HIGH	18.70521589	99.04071137	2019-07-12	2019-07-12	1	17
6cc72116-5bb7-4e87-836e-5dbecdc27303	1	Village	11.0	Residential_Community	North	Summer	0.0	0.0	0.0	551403	น้ำแก่น	NAM KAEN	5514	ภูเพียง	PHU PHIANG	55	น่าน	NAN	SAFE	SAFE	18.7036915	100.831214	2018-03-27	2018-03-27	0	0
fb2d6643-b409-46cc-bd02-329728516064	1	Village	11.0	Residential_Community	North	Winter	14.0	6.7	30.0	510702	ห้วยยาบ	HUAI YAP	5107	บ้านธิ	BAN THI	51	ลำพูน	LAMPHUN	MODERATE	MODERATE	18.6947983	99.1592717	2019-12-04	2019-12-04	0	1
5a5094b5-5220-4617-85ce-3a46323e04a4	1	Village	21.0	Residential_Community	North	Winter	0.0	0.0	0.0	540606	สะเอียบ	SA-IAP	5406	สอง	SONG	54	แพร่	PHRAE	SAFE	SAFE	18.683142	100.2814715	2017-12-06	2017-12-06	0	0
173d9d15-382b-4c87-8a7f-19371661ccf4	1	Village	21.0	Residential_Community	North	Winter	38.5	10.4	53.9	540606	สะเอียบ	SA-IAP	5406	สอง	SONG	54	แพร่	PHRAE	HIGH	HIGH	18.6831055	100.2813437	2017-12-06	2017-12-06	0	0
b4b094c3-36cb-45c8-9a52-510384e2c3b3	1	Village	11.0	Residential_Community	North	Rainy	3.3	0.7	3.3	550203	หมอResidential_Community	MO MUEANG	5502	แม่จริม	MAE CHARIM	55	น่าน	NAN	LOW	LOW	18.6819461	100.990062	2018-07-10	2018-07-10	13	24
381b542d-ac10-4422-b869-e9d3edf36570	1	Village	21.0	Residential_Community	North	Winter	37.5	20.2	100.0	540606	สะเอียบ	SA-IAP	5406	สอง	SONG	54	แพร่	PHRAE	HIGH	HIGH	18.679815	100.2815718	2017-12-06	2017-12-06	0	0
387da972-0c49-48ef-acc7-50b0ec0f5dd2	1	Village	11.0	Residential_Community	North	Winter	10.0	5.9	12.0	501511	น้ำแพร่	NAM PHRAE	5015	หางดง	HANG DONG	50	เชียงใหม่	CHIANG MAI	LOW	MODERATE	18.6783728	98.9098211	2019-01-28	2019-01-28	3	11
4a1cbdc4-1f2b-426f-a541-33a0a96ad49b	1	Village	11.0	Residential_Community	North	Rainy	0.0	0.0	0.0	550203	หมอResidential_Community	MO MUEANG	5502	แม่จริม	MAE CHARIM	55	น่าน	NAN	SAFE	SAFE	18.6777817	100.9938544	2018-05-16	2018-05-16	1	24
4a1cbdc4-1f2b-426f-a541-33a0a96ad49b	1	Village	11.0	Residential_Community	North	Rainy	60.0	12.7	100.0	550203	หมอResidential_Community	MO MUEANG	5502	แม่จริม	MAE CHARIM	55	น่าน	NAN	HIGH	HIGH	18.6777817	100.9938544	2018-07-18	2018-07-18	10	24
c3ced6ba-114a-4af5-a883-0fa7e94e144a	1	Village	11.0	Residential_Community	North	Winter	6.0	1.3	6.0	501506	สบแม่ข่า	SOP MAE KHA	5015	หางดง	HANG DONG	50	เชียงใหม่	CHIANG MAI	LOW	LOW	18.677198	98.9743132	2019-12-11	2019-12-11	1	8
8c1211c8-5dd3-4ee2-a262-9a3e977a1999	1	Village	11.0	Residential_Community	North	Winter	29.0	9.2	41.9	510103	อุโมงค์	UMONG	5101	Residential_Communityลำพูน	MUEANG LAMPHUN	51	ลำพูน	LAMPHUN	HIGH	MODERATE	18.6661034	99.0532136	2019-12-25	2019-12-25	0	2
b7bac7e5-97a7-4689-9ac0-371909bc02b7	1	Village	11.0	Residential_Community	North	Rainy	20.0	4.5	20.0	550205	น้ำปาย	NAM PAI	5502	แม่จริม	MAE CHARIM	55	น่าน	NAN	MODERATE	LOW	18.6625384	100.9625679	2019-07-03	2019-07-03	0	1
63461c06-f1cd-45bd-b7e3-db252cc8db76	1	Village	11.0	Residential_Community	North	Rainy	19.2	8.0	34.6	550205	น้ำปาย	NAM PAI	5502	แม่จริม	MAE CHARIM	55	น่าน	NAN	MODERATE	MODERATE	18.6625128	100.9624901	2019-06-05	2019-06-05	0	1
df1f22e5-7d63-4b68-a136-3addbc38a32e	1	Village	11.0	Residential_Community	North	Winter	6.0	1.1	8.0	510701	บ้านธิ	BAN THI	5107	บ้านธิ	BAN THI	51	ลำพูน	LAMPHUN	LOW	LOW	18.64963791	99.10865743	2019-01-29	2019-01-29	0	4
23fe6e1d-8d15-4b03-829b-054d2512d56e	1	Village	11.0	Residential_Community	North	Winter	31.2	13.0	65.6	510103	อุโมงค์	UMONG	5101	Residential_Communityลำพูน	MUEANG LAMPHUN	51	ลำพูน	LAMPHUN	HIGH	HIGH	18.6480866	99.0374963	2019-12-26	2019-12-26	0	2
6b88ffe7-590a-4563-b832-7551c3c29b7b	1	Village	11.0	Residential_Community	North	Winter	23.9	5.8	26.1	510103	อุโมงค์	UMONG	5101	Residential_Communityลำพูน	MUEANG LAMPHUN	51	ลำพูน	LAMPHUN	HIGH	MODERATE	18.64359823	99.04774982	2019-12-27	2019-12-27	0	2
3ac90b53-45da-45d3-a676-f8e09768dece	1	Village	11.0	Residential_Community	North	Rainy	30.0	12.5	30.0	520602	บ้านสา	BAN SA	5206	แจ้ห่ม	CHAE HOM	52	ลำปาง	LAMPANG	HIGH	HIGH	18.6427347	99.5382105	2018-08-02	2018-08-02	1	2
fb8a2d82-3646-44a2-afe3-b237cdf4d47f	1	Village	11.0	Residential_Community	North	Winter	12.8	4.5	15.4	501504	หนองตอง	NONG TONG	5015	หางดง	HANG DONG	50	เชียงใหม่	CHIANG MAI	MODERATE	LOW	18.616431	98.9353544	2019-12-23	2019-12-23	0	2
e0b2f1ce-e4ee-45ea-a752-ee96dadf0f75	1	Village	11.0	Residential_Community	North	Rainy	28.0	8.5	36.0	550205	น้ำปาย	NAM PAI	5502	แม่จริม	MAE CHARIM	55	น่าน	NAN	HIGH	MODERATE	18.6135921	100.9577747	2019-07-03	2019-07-03	0	1
f946ed23-ecc4-4c7b-8580-81fcaa7da88b	1	Village	11.0	Residential_Community	North	Rainy	28.0	6.4	28.0	550205	น้ำปาย	NAM PAI	5502	แม่จริม	MAE CHARIM	55	น่าน	NAN	HIGH	MODERATE	18.6071157	100.9678073	2019-06-05	2019-06-05	0	1
a55f4460-f1d9-4b2e-991e-572afab29a92	1	Village	11.0	Residential_Community	North	Rainy	100.0	12.2	500.0	550701	กลางเวียง	KLANG WIANG	5507	เวียงสา	WIANG SA	55	น่าน	NAN	HIGH	HIGH	18.6068318	100.7439282	2019-09-02	2019-09-02	0	0
821b9e42-acf2-4da1-bc36-1bfdea15ba63	1	Village	11.0	Residential_Community	North	Winter	7.5	2.1	7.5	501509	หนองควาย	NONG KHWAI	5015	หางดง	HANG DONG	50	เชียงใหม่	CHIANG MAI	LOW	LOW	18.6067941	98.93390286	2019-12-23	2019-12-23	0	7
8dcc9053-1dd1-4cec-a9e9-856a553d71a9	1	Village	11.0	Residential_Community	North	Winter	17.5	5.1	17.5	501504	หนองตอง	NONG TONG	5015	หางดง	HANG DONG	50	เชียงใหม่	CHIANG MAI	MODERATE	MODERATE	18.60195446	98.94401036	2019-12-24	2019-12-24	0	2
126f111c-5451-4308-80d1-d2217424630a	1	Village	27.0	Residential_Community	North	Winter	0.0	0.0	0.0	501504	หนองตอง	NONG TONG	5015	หางดง	HANG DONG	50	เชียงใหม่	CHIANG MAI	SAFE	SAFE	18.60178224	98.9435802	2019-12-24	2019-12-25	0	2
89a45536-309d-43dc-b518-81eb857dbbcb	1	Village	11.0	Residential_Community	North	Winter	14.6	4.5	19.5	501504	หนองตอง	NONG TONG	5015	หางดง	HANG DONG	50	เชียงใหม่	CHIANG MAI	MODERATE	LOW	18.60021376	98.94088391	2019-12-24	2019-12-24	0	2
5fe5ffa1-41ad-4d60-82b9-90887418eb10	1	Village	11.0	Residential_Community	North	Winter	22.5	9.0	32.5	501504	หนองตอง	NONG TONG	5015	หางดง	HANG DONG	50	เชียงใหม่	CHIANG MAI	HIGH	MODERATE	18.59888106	98.94605756	2019-12-16	2019-12-16	0	2
5c3a246d-518c-450a-b1e5-0c99d04ac13b	1	Village	11.0	Residential_Community	North	Winter	12.5	4.7	17.5	501504	หนองตอง	NONG TONG	5015	หางดง	HANG DONG	50	เชียงใหม่	CHIANG MAI	MODERATE	LOW	18.5979299	98.9438408	2019-12-16	2019-12-16	0	2
bb11e5b2-cf67-4705-8f2b-cd3834c6d83d	1	Village	11.0	Residential_Community	North	Summer	10.0	4.5	14.0	510101	ในResidential_Community	NAI MUEANG	5101	Residential_Communityลำพูน	MUEANG LAMPHUN	51	ลำพูน	LAMPHUN	LOW	LOW	18.59309103	99.02226628	2019-05-07	2019-05-07	0	0
2aaef600-02f0-4784-ba6b-d96876fd285f	1	Village	11.0	Residential_Community	North	Rainy	44.0	15.6	74.0	510101	ในResidential_Community	NAI MUEANG	5101	Residential_Communityลำพูน	MUEANG LAMPHUN	51	ลำพูน	LAMPHUN	HIGH	HIGH	18.58774807	99.01540272	2019-07-25	2019-07-25	0	1
731c18ff-6b03-4e76-8960-bc2b99203f65	1	Village	11.0	Residential_Community	North	Winter	26.0	7.4	32.0	510101	ในResidential_Community	NAI MUEANG	5101	Residential_Communityลำพูน	MUEANG LAMPHUN	51	ลำพูน	LAMPHUN	HIGH	MODERATE	18.58532366	99.01278455	2019-12-06	2019-12-06	0	4
b207bcb2-651c-4688-b672-5e2c97a5f27d	1	Village	11.0	Residential_Community	North	Winter	18.0	5.3	22.0	510101	ในResidential_Community	NAI MUEANG	5101	Residential_Communityลำพูน	MUEANG LAMPHUN	51	ลำพูน	LAMPHUN	MODERATE	MODERATE	18.5826775	99.0146763	2019-02-06	2019-02-06	0	4
bde7ad3f-7854-4430-acf8-2866c2348342	1	Village	11.0	Residential_Community	North	Rainy	18.0	5.8	24.0	510101	ในResidential_Community	NAI MUEANG	5101	Residential_Communityลำพูน	MUEANG LAMPHUN	51	ลำพูน	LAMPHUN	MODERATE	MODERATE	18.58136323	99.00940605	2019-07-26	2019-07-26	0	1
4c20bbe9-2024-4c74-beed-03fc4a6184dd	1	Village	11.0	Residential_Community	North	Winter	0.0	0.0	0.0	550716	แม่สา	MAE SA	5507	เวียงสา	WIANG SA	55	น่าน	NAN	SAFE	SAFE	18.5726579	100.6823706	2018-01-10	2018-01-11	0	0
026ffb1c-f27f-493c-a6ac-6fe1d54a9748	1	Village	10.0	Slum	North	Winter	30.0	17.2	52.0	510101	ในResidential_Community	NAI MUEANG	5101	Residential_Communityลำพูน	MUEANG LAMPHUN	51	ลำพูน	LAMPHUN	HIGH	HIGH	18.57152841	99.00587283	2019-02-05	2019-02-05	0	4
130bf5c8-4b8a-407f-92db-a6d4c5a38f00	1	Village	11.0	Residential_Community	North	Summer	12.0	5.7	24.0	510101	ในResidential_Community	NAI MUEANG	5101	Residential_Communityลำพูน	MUEANG LAMPHUN	51	ลำพูน	LAMPHUN	MODERATE	MODERATE	18.57133965	99.0080679	2019-05-08	2019-05-08	0	0
96e759eb-57f9-40cf-b806-4e66961b9603	1	Village	11.0	Residential_Community	North	Rainy	40.0	13.2	70.0	550702	ขึ่ง	KHUENG	5507	เวียงสา	WIANG SA	55	น่าน	NAN	HIGH	HIGH	18.553145	100.7795567	2018-08-17	2018-08-17	1	7
6984d479-9489-44f8-a519-3f20a98bd6a7	1	Village	11.0	Residential_Community	North	Rainy	40.0	14.6	70.0	521303	ทุ่งกว๋าว	THUNG KHWAO	5213	Residential_Communityปาน	MUEANG PAN	52	ลำปาง	LAMPANG	HIGH	HIGH	18.5339391	99.4783239	2018-08-07	2018-08-07	0	1
b011b75f-b701-4a79-a1c6-51be2ed6a0e1	1	Village	11.0	Residential_Community	North	Rainy	23.8	3.0	28.6	580503	ท่าผาปุ้ม	THA PHA PUM	5805	แม่ลาน้อย	MAE LA NOI	58	แม่ฮ่องสอน	MAE HONG SON	HIGH	LOW	18.5183425	97.9296487	2019-06-27	2019-06-27	0	0
3287a681-163f-4974-920e-d8230b6d6473	1	Village	11.0	Residential_Community	North	Rainy	12.5	2.2	12.5	580502	แม่ลาหลวง	MAE LA LUANG	5805	แม่ลาน้อย	MAE LA NOI	58	แม่ฮ่องสอน	MAE HONG SON	MODERATE	LOW	18.5183405	97.9296438	2019-06-27	2019-06-27	0	1
5d26ae42-2615-4ea0-a606-f4b246ed24bb	1	Village	11.0	Residential_Community	North	Rainy	7.0	1.0	7.0	580507	สันติคีรี	SANTI KHIRI	5805	แม่ลาน้อย	MAE LA NOI	58	แม่ฮ่องสอน	MAE HONG SON	LOW	LOW	18.5176925	97.92995649	2019-07-26	2019-07-26	1	1
df076485-ded0-49a9-8af6-beca5a9da6f2	1	Village	11.0	Residential_Community	North	Rainy	18.0	7.8	26.0	510109	เหมืองจี้	MUEANG CHI	5101	Residential_Communityลำพูน	MUEANG LAMPHUN	51	ลำพูน	LAMPHUN	MODERATE	MODERATE	18.4448234	98.9529588	2019-07-08	2019-07-08	0	2
bfbfcd80-19dc-4eb0-8ed7-213a75eccfe0	1	Village	11.0	Residential_Community	North	Winter	3.9	1.0	3.9	540603	ห้วยหม้าย	HUAI MAI	5406	สอง	SONG	54	แพร่	PHRAE	LOW	LOW	18.4416198	100.1640554	2018-01-03	2018-01-03	0	0
a26da0f4-4d4d-4f64-a7a5-81c7afa4ade3	1	Village	11.0	Residential_Community	Northeast	Summer	37.5	18.5	67.5	380104	หอคำ	HO KHAM	3801	Residential_Communityบึงกาฬ	MUEANG BUENG KAN	38	บึงกาฬ	BUENG KAN	HIGH	HIGH	18.43465714	103.4337879	2017-03-22	2017-03-22	0	0
a26da0f4-4d4d-4f64-a7a5-81c7afa4ade3	1	Village	11.0	Residential_Community	Northeast	Summer	15.6	6.2	17.8	380104	หอคำ	HO KHAM	3801	Residential_Communityบึงกาฬ	MUEANG BUENG KAN	38	บึงกาฬ	BUENG KAN	MODERATE	MODERATE	18.43465714	103.4337879	2018-03-19	2018-03-19	1	1
fbb24d93-377a-429c-b061-d2829e205107	1	Village	11.0	Residential_Community	North	Summer	4.0	1.4	4.0	510802	หนองยวง	NONG YUANG	5108	เวียงหนองล่อง	WIANG NONG LONG	51	ลำพูน	LAMPHUN	LOW	LOW	18.4292966	98.78757253	2019-04-03	2019-04-03	0	3
f044c4e8-03f6-4eda-8365-a9cdf7669103	1	Village	11.0	Residential_Community	Northeast	Summer	44.4	21.6	95.6	380104	หอคำ	HO KHAM	3801	Residential_Communityบึงกาฬ	MUEANG BUENG KAN	38	บึงกาฬ	BUENG KAN	HIGH	HIGH	18.42824215	103.412697	2017-04-19	2017-04-19	0	0
6b538b4a-9a29-45ef-88b0-6b8027912f5c	1	Village	11.0	Residential_Community	North	Summer	14.0	4.8	20.0	510202	ทาสบเส้า	THA SOPSAO	5102	แม่ทา	MAE THA	51	ลำพูน	LAMPHUN	MODERATE	LOW	18.42719629	99.0895078	2019-03-08	2019-03-08	0	0
6b538b4a-9a29-45ef-88b0-6b8027912f5c	1	Village	11.0	Residential_Community	North	Rainy	4.0	2.6	8.0	510202	ทาสบเส้า	THA SOPSAO	5102	แม่ทา	MAE THA	51	ลำพูน	LAMPHUN	LOW	LOW	18.42719629	99.0895078	2019-06-13	2019-06-13	0	18
6b538b4a-9a29-45ef-88b0-6b8027912f5c	1	Village	11.0	Residential_Community	North	Rainy	22.0	8.3	28.0	510202	ทาสบเส้า	THA SOPSAO	5102	แม่ทา	MAE THA	51	ลำพูน	LAMPHUN	HIGH	MODERATE	18.42719629	99.0895078	2019-07-22	2019-07-22	1	18
bcd84a87-cacd-4e46-b791-46f1decf1821	1	Village	11.0	Residential_Community	Northeast	Summer	13.3	3.9	17.8	380108	ไคสี	KHAI SI	3801	Residential_Communityบึงกาฬ	MUEANG BUENG KAN	38	บึงกาฬ	BUENG KAN	MODERATE	LOW	18.4184939	103.4905062	2018-03-20	2018-03-20	0	0
ef5f47fa-6a69-4358-8bb9-251356e8f27f	1	Village	11.0	Residential_Community	Northeast	Summer	24.4	15.6	68.9	380108	ไคสี	KHAI SI	3801	Residential_Communityบึงกาฬ	MUEANG BUENG KAN	38	บึงกาฬ	BUENG KAN	HIGH	HIGH	18.414314	103.5456839	2017-04-19	2017-04-19	0	1
5fdba83a-7e2f-4331-9946-6e8cb4f54db8	1	Village	11.0	Residential_Community	Northeast	Summer	51.1	22.3	82.2	380104	หอคำ	HO KHAM	3801	Residential_Communityบึงกาฬ	MUEANG BUENG KAN	38	บึงกาฬ	BUENG KAN	HIGH	HIGH	18.41311408	103.3843923	2017-04-19	2017-04-19	0	0
fb725b59-81dc-4e61-a973-002cf8ade22d	1	Village	11.0	Residential_Community	Northeast	Summer	19.6	6.7	23.9	380108	ไคสี	KHAI SI	3801	Residential_Communityบึงกาฬ	MUEANG BUENG KAN	38	บึงกาฬ	BUENG KAN	MODERATE	MODERATE	18.41087838	103.5290807	2017-04-19	2017-04-19	0	1
fb725b59-81dc-4e61-a973-002cf8ade22d	1	Village	11.0	Residential_Community	Northeast	Winter	20.0	10.0	26.7	380108	ไคสี	KHAI SI	3801	Residential_Communityบึงกาฬ	MUEANG BUENG KAN	38	บึงกาฬ	BUENG KAN	MODERATE	MODERATE	18.41087838	103.5290807	2019-11-21	2019-11-21	0	7
fb725b59-81dc-4e61-a973-002cf8ade22d	1	Village	11.0	Residential_Community	Northeast	Winter	22.5	9.1	30.0	380108	ไคสี	KHAI SI	3801	Residential_Communityบึงกาฬ	MUEANG BUENG KAN	38	บึงกาฬ	BUENG KAN	HIGH	MODERATE	18.41087838	103.5290807	2017-02-10	2017-02-10	1	1
868c3ff1-8bfe-40a7-bcc6-3401798e7824	1	Village	11.0	Residential_Community	Northeast	Summer	44.4	24.5	80.0	380104	หอคำ	HO KHAM	3801	Residential_Communityบึงกาฬ	MUEANG BUENG KAN	38	บึงกาฬ	BUENG KAN	HIGH	HIGH	18.40850332	103.37842	2017-04-19	2017-04-19	0	0
b324f386-1a26-4814-9056-233b5ea47dfd	1	Village	11.0	Residential_Community	Northeast	Summer	13.3	5.1	17.8	380108	ไคสี	KHAI SI	3801	Residential_Communityบึงกาฬ	MUEANG BUENG KAN	38	บึงกาฬ	BUENG KAN	MODERATE	MODERATE	18.4075795	103.5382291	2017-04-19	2017-04-19	0	1
b324f386-1a26-4814-9056-233b5ea47dfd	1	Village	11.0	Residential_Community	Northeast	Summer	11.1	4.9	15.6	380108	ไคสี	KHAI SI	3801	Residential_Communityบึงกาฬ	MUEANG BUENG KAN	38	บึงกาฬ	BUENG KAN	MODERATE	LOW	18.4075795	103.5382291	2019-03-04	2019-03-04	11	19
b324f386-1a26-4814-9056-233b5ea47dfd	1	Village	11.0	Residential_Community	Northeast	Winter	20.0	6.4	20.0	380108	ไคสี	KHAI SI	3801	Residential_Communityบึงกาฬ	MUEANG BUENG KAN	38	บึงกาฬ	BUENG KAN	MODERATE	MODERATE	18.4075795	103.5382291	2019-11-21	2019-11-21	0	7
fe984d9b-41d8-4d42-9807-8714a18189b0	1	Village	11.0	Residential_Community	Northeast	Summer	33.3	15.8	46.7	380110	วิศิษฐ์	WISIT	3801	Residential_Communityบึงกาฬ	MUEANG BUENG KAN	38	บึงกาฬ	BUENG KAN	HIGH	HIGH	18.39942649	103.6062425	2017-04-20	2017-04-20	2	2
b890f865-1d8b-4f3c-9793-f618bdee5b35	1	Village	11.0	Residential_Community	Northeast	Summer	20.0	10.9	35.6	380108	ไคสี	KHAI SI	3801	Residential_Communityบึงกาฬ	MUEANG BUENG KAN	38	บึงกาฬ	BUENG KAN	MODERATE	HIGH	18.39837764	103.5826014	2017-04-20	2017-04-20	0	1
7b7c6632-13dc-43c2-a6b7-711b2db6468f	1	Village	11.0	Residential_Community	Northeast	Summer	35.6	19.4	71.1	380110	วิศิษฐ์	WISIT	3801	Residential_Communityบึงกาฬ	MUEANG BUENG KAN	38	บึงกาฬ	BUENG KAN	HIGH	HIGH	18.39829551	103.6083852	2017-04-20	2017-04-20	2	2
ca2e0029-9ba2-4b2f-b055-2279e1581573	1	Village	11.0	Residential_Community	Northeast	Summer	13.3	6.9	22.2	380104	หอคำ	HO KHAM	3801	Residential_Communityบึงกาฬ	MUEANG BUENG KAN	38	บึงกาฬ	BUENG KAN	MODERATE	MODERATE	18.39317244	103.3392745	2018-03-19	2018-03-19	1	1
8293cbfe-60de-4f45-be59-67898b604cb9	1	Village	11.0	Residential_Community	Northeast	Summer	9.1	2.6	9.1	380103	โนนสว่าง	NON SAWANG	3801	Residential_Communityบึงกาฬ	MUEANG BUENG KAN	38	บึงกาฬ	BUENG KAN	LOW	LOW	18.38823821	103.4311157	2018-03-19	2018-03-19	1	1
8293cbfe-60de-4f45-be59-67898b604cb9	1	Village	11.0	Residential_Community	Northeast	Summer	6.7	1.7	6.7	380103	โนนสว่าง	NON SAWANG	3801	Residential_Communityบึงกาฬ	MUEANG BUENG KAN	38	บึงกาฬ	BUENG KAN	LOW	LOW	18.38823821	103.4311157	2018-03-21	2018-03-21	0	1
3fc07065-2ad6-4c71-bf1e-3b2a1410b719	1	Village	12.0	Commercial_Community	Northeast	Winter	0.0	0.0	0.0	380110	วิศิษฐ์	WISIT	3801	Residential_Communityบึงกาฬ	MUEANG BUENG KAN	38	บึงกาฬ	BUENG KAN	SAFE	SAFE	18.36995148	103.6517596	2018-10-18	2018-10-18	1	2
3073fcc5-6909-4fa6-a45d-21c560cb86fe	1	Village	11.0	Residential_Community	Northeast	Summer	28.9	14.2	44.4	380103	โนนสว่าง	NON SAWANG	3801	Residential_Communityบึงกาฬ	MUEANG BUENG KAN	38	บึงกาฬ	BUENG KAN	HIGH	HIGH	18.36820015	103.4854811	2018-03-19	2018-03-19	1	1
908cf47b-710b-4394-9dd5-fdde56fed085	1	Village	11.0	Residential_Community	Northeast	Winter	11.1	5.0	11.1	380101	บึงกาฬ	BUENG KAN	3801	Residential_Communityบึงกาฬ	MUEANG BUENG KAN	38	บึงกาฬ	BUENG KAN	MODERATE	LOW	18.36731556	103.6546949	2018-11-08	2018-11-08	5	6
30879ff3-448f-4fba-a6b9-e7ef8b96b79e	1	Village	11.0	Residential_Community	Northeast	Winter	6.7	2.6	8.9	380101	บึงกาฬ	BUENG KAN	3801	Residential_Communityบึงกาฬ	MUEANG BUENG KAN	38	บึงกาฬ	BUENG KAN	LOW	LOW	18.36587318	103.6570543	2018-11-07	2018-11-07	5	6
31f65309-a257-4bd7-a3ce-a103b9a5e61f	1	Village	11.0	Residential_Community	Northeast	Winter	2.2	0.7	2.2	380101	บึงกาฬ	BUENG KAN	3801	Residential_Communityบึงกาฬ	MUEANG BUENG KAN	38	บึงกาฬ	BUENG KAN	LOW	LOW	18.3608637	103.6628871	2018-11-07	2018-11-07	5	6
16240a5b-9edd-492d-8b6f-be4447c7d4a1	1	Village	21.0	Residential_Community	North	Summer	34.0	16.9	60.0	520111	พิชัย	PHICHAI	5201	Residential_Communityลำปาง	MUEANG LAMPANG	52	ลำปาง	LAMPANG	HIGH	HIGH	18.3556494	99.5589598	2018-05-09	2018-05-09	0	1
d59ae850-025e-4786-94fc-75b825b7db42	1	Village	11.0	Residential_Community	Northeast	Summer	22.2	7.9	24.4	380105	หนองเลิง	NONG LOENG	3801	Residential_Communityบึงกาฬ	MUEANG BUENG KAN	38	บึงกาฬ	BUENG KAN	HIGH	MODERATE	18.35227029	103.3611929	2017-04-21	2017-04-21	0	1
fd9cfef0-af64-4dab-bd3c-7b8d2300b4e0	1	Village	12.0	Commercial_Community	North	Rainy	37.1	16.2	48.6	520111	พิชัย	PHICHAI	5201	Residential_Communityลำปาง	MUEANG LAMPANG	52	ลำปาง	LAMPANG	HIGH	HIGH	18.3512714	99.5499935	2018-07-16	2018-07-16	3	5
5d97905d-523d-4087-9485-438be504ea89	1	Village	11.0	Residential_Community	Northeast	Winter	6.5	4.2	10.9	380112	โป่งเปือย	PONG PUEAI	3801	Residential_Communityบึงกาฬ	MUEANG BUENG KAN	38	บึงกาฬ	BUENG KAN	LOW	LOW	18.35109827	103.5107032	2019-12-17	2019-12-17	0	1
d6cdeb56-c91c-490b-b244-88f385208704	1	Village	11.0	Residential_Community	Northeast	Winter	17.8	7.8	20.0	380110	วิศิษฐ์	WISIT	3801	Residential_Communityบึงกาฬ	MUEANG BUENG KAN	38	บึงกาฬ	BUENG KAN	MODERATE	MODERATE	18.34937956	103.5786156	2019-12-17	2019-12-17	0	0
d6cdeb56-c91c-490b-b244-88f385208704	1	Village	11.0	Residential_Community	Northeast	Winter	16.0	5.3	20.0	380110	วิศิษฐ์	WISIT	3801	Residential_Communityบึงกาฬ	MUEANG BUENG KAN	38	บึงกาฬ	BUENG KAN	MODERATE	MODERATE	18.34937956	103.5786156	2017-01-04	2017-01-04	0	1
ce2f1729-8500-42ec-a410-5183260cc113	1	Village	11.0	Residential_Community	North	Summer	6.7	1.5	6.7	550403	ศรีษะเกษ	SISA KET	5504	นาน้อย	NA NOI	55	น่าน	NAN	LOW	LOW	18.3483283	100.7235767	2018-04-27	2018-04-27	0	3
6895e5bc-8aa6-4e09-9fac-fb04d877fd96	1	Village	11.0	Residential_Community	Northeast	Summer	20.0	10.7	31.1	380105	หนองเลิง	NONG LOENG	3801	Residential_Communityบึงกาฬ	MUEANG BUENG KAN	38	บึงกาฬ	BUENG KAN	MODERATE	HIGH	18.3441585	103.3917224	2018-03-19	2018-03-19	0	0
90868e58-0fe5-4ebb-b0e8-52a875a7b357	1	Village	11.0	Residential_Community	Northeast	Summer	12.8	7.5	29.8	380105	หนองเลิง	NONG LOENG	3801	Residential_Communityบึงกาฬ	MUEANG BUENG KAN	38	บึงกาฬ	BUENG KAN	MODERATE	MODERATE	18.34185516	103.4012949	2017-04-21	2017-04-21	0	1
b3d44fe1-10a9-4bdd-8e60-635a46268f71	1	Village	11.0	Residential_Community	North	Summer	0.0	0.0	0.0	550403	ศรีษะเกษ	SISA KET	5504	นาน้อย	NA NOI	55	น่าน	NAN	SAFE	SAFE	18.341655	100.7295117	2018-05-09	2018-05-09	0	3
1d663475-5bdd-4c1b-ba6e-c232799b730b	1	Village	11.0	Residential_Community	North	Rainy	9.1	1.7	9.1	580406	เสาหิน	SAO HIN	5804	แม่สะเรียง	MAE SARIANG	58	แม่ฮ่องสอน	MAE HONG SON	LOW	LOW	18.3407265	97.6869466	2019-10-03	2019-10-03	0	5
4ee1b1fb-bf09-482b-aa77-bd410fd9a945	1	Village	11.0	Residential_Community	Northeast	Summer	17.8	6.8	22.2	380110	วิศิษฐ์	WISIT	3801	Residential_Communityบึงกาฬ	MUEANG BUENG KAN	38	บึงกาฬ	BUENG KAN	MODERATE	MODERATE	18.3395011	103.6187959	2018-03-21	2018-03-21	0	0
ac394e86-d8c8-4df1-b892-86142f856b01	1	Village	11.0	Residential_Community	North	Summer	5.0	1.3	5.0	550403	ศรีษะเกษ	SISA KET	5504	นาน้อย	NA NOI	55	น่าน	NAN	LOW	LOW	18.33581214	100.7275562	2018-05-09	2018-05-09	0	3
a6863b12-01bc-4e1f-aee5-ebc952d0e945	1	Village	10.0	Slum	North	Winter	14.3	2.7	14.3	540210	ไผ่โทน	PHAI THON	5402	ร้องกวาง	RONG KWANG	54	แพร่	PHRAE	MODERATE	LOW	18.3324242	100.4355392	2017-12-07	2017-12-07	0	0
6d37b2df-5128-480f-9bf9-2bf1cfda84c1	1	Village	10.0	Slum	North	Winter	0.0	0.0	0.0	540210	ไผ่โทน	PHAI THON	5402	ร้องกวาง	RONG KWANG	54	แพร่	PHRAE	SAFE	SAFE	18.3323795	100.4356496	2017-12-07	2017-12-07	0	0
5ba2b988-5286-4327-8329-d61cea83c9a2	1	Village	21.0	Residential_Community	North	Winter	12.9	3.4	16.1	540210	ไผ่โทน	PHAI THON	5402	ร้องกวาง	RONG KWANG	54	แพร่	PHRAE	MODERATE	LOW	18.33213807	100.4303634	2017-12-07	2017-12-07	0	0
cba0e2af-e43b-4397-93d4-3e647df31091	1	Village	11.0	Residential_Community	North	Rainy	3.3	0.6	3.3	550401	นาน้อย	NA NOI	5504	นาน้อย	NA NOI	55	น่าน	NAN	LOW	LOW	18.3315086	100.6877739	2018-08-28	2018-08-28	0	3
ac0017ac-4740-4a05-bc7e-9b95f7c80240	1	Village	11.0	Residential_Community	North	Rainy	27.3	16.4	100.0	521205	เวียงตาล	WIANG TAN	5212	ห้างฉัตร	HANG CHAT	52	ลำปาง	LAMPANG	HIGH	HIGH	18.3297257	99.3403689	2018-07-24	2018-07-24	0	2
bb2f603e-255c-4b24-a255-614ec77ee9f3	1	Village	21.0	Residential_Community	North	Rainy	18.0	9.0	24.0	550401	นาน้อย	NA NOI	5504	นาน้อย	NA NOI	55	น่าน	NAN	MODERATE	MODERATE	18.3279833	100.715111	2019-07-01	2019-07-01	0	0
c626ef81-c247-450f-85fd-61c8fed4f825	1	Village	27.0	Residential_Community	North	Rainy	0.0	0.0	0.0	540201	ร้องกวาง	RONG KWANG	5402	ร้องกวาง	RONG KWANG	54	แพร่	PHRAE	SAFE	SAFE	18.32656674	100.3253115	2019-06-21	2019-06-21	6	17
9a02b824-a78b-48a7-b157-5341f34fc6ed	1	Village	11.0	Residential_Community	Northeast	Rainy	80.0	21.2	140.0	380112	โป่งเปือย	PONG PUEAI	3801	Residential_Communityบึงกาฬ	MUEANG BUENG KAN	38	บึงกาฬ	BUENG KAN	HIGH	HIGH	18.32577074	103.5202854	2018-10-02	2018-10-02	0	2
4505aa55-39ef-4e83-8ee4-a03374544207	1	Village	12.0	Commercial_Community	North	Rainy	0.0	0.0	0.0	550401	นาน้อย	NA NOI	5504	นาน้อย	NA NOI	55	น่าน	NAN	SAFE	SAFE	18.3251004	100.7148231	2018-07-03	2018-07-03	0	3
41c1cdd4-cc86-4e7f-97ba-e4e491357b61	1	Village	11.0	Residential_Community	North	Summer	22.2	7.4	33.3	550401	นาน้อย	NA NOI	5504	นาน้อย	NA NOI	55	น่าน	NAN	HIGH	MODERATE	18.3237131	100.715149	2019-03-07	2019-03-07	0	0
c757b5cb-da97-4139-a7a8-541fb2fa5737	1	Village	11.0	Residential_Community	North	Rainy	6.0	2.3	8.0	550401	นาน้อย	NA NOI	5504	นาน้อย	NA NOI	55	น่าน	NAN	LOW	LOW	18.3228698	100.7184469	2019-06-07	2019-06-07	0	0
db22f53a-80b0-4d4b-aa43-7209885adb18	1	Village	11.0	Residential_Community	Northeast	Summer	33.3	18.4	55.6	380112	โป่งเปือย	PONG PUEAI	3801	Residential_Communityบึงกาฬ	MUEANG BUENG KAN	38	บึงกาฬ	BUENG KAN	HIGH	HIGH	18.32110926	103.5303102	2018-03-20	2018-03-20	0	0
c8e1d850-d68d-402f-a59e-29048d0a01cd	1	Village	10.0	Slum	North	Rainy	0.0	0.0	0.0	550401	นาน้อย	NA NOI	5504	นาน้อย	NA NOI	55	น่าน	NAN	SAFE	SAFE	18.3147783	100.696205	2018-07-03	2018-07-03	0	3
33523173-ec4b-4d96-a50e-81e56375760a	1	Village	11.0	Residential_Community	North	Rainy	0.0	0.0	0.0	550401	นาน้อย	NA NOI	5504	นาน้อย	NA NOI	55	น่าน	NAN	SAFE	SAFE	18.3142717	100.6945033	2018-06-29	2018-06-29	0	3
556732c4-7cb3-4eb6-8fed-a385e0ed5b28	1	Village	10.0	Slum	North	Rainy	23.3	7.8	30.0	520111	พิชัย	PHICHAI	5201	Residential_Communityลำปาง	MUEANG LAMPANG	52	ลำปาง	LAMPANG	HIGH	MODERATE	18.3142567	99.5258684	2018-07-16	2018-07-16	3	5
7d6e6002-4c57-4b4e-9c32-51448101370d	1	Village	11.0	Residential_Community	Northeast	Winter	13.3	5.1	15.6	380501	ปากคาด	PAK KHAT	3805	ปากคาด	PAK KHAT	38	บึงกาฬ	BUENG KAN	MODERATE	MODERATE	18.30699325	103.3016364	2019-11-26	2019-11-26	0	0
5c2c6a9e-32a0-4157-95ac-2d0c49d132d0	1	Village	12.0	Commercial_Community	North	Winter	2.9	0.9	2.9	540201	ร้องกวาง	RONG KWANG	5402	ร้องกวาง	RONG KWANG	54	แพร่	PHRAE	LOW	LOW	18.3063631	100.2925559	2019-12-16	2019-12-16	0	0
f77c9204-7f91-4f9c-ac43-fc04df49001a	1	Village	11.0	Residential_Community	Northeast	Summer	22.2	9.2	33.3	380106	โคกก่อง	KHOK KONG	3801	Residential_Communityบึงกาฬ	MUEANG BUENG KAN	38	บึงกาฬ	BUENG KAN	HIGH	MODERATE	18.30595939	103.8120524	2018-03-20	2018-03-20	0	10
11e49e1d-fd4c-4a77-b92f-b3286ec85bb8	1	Village	10.0	Slum	North	Winter	16.7	9.8	60.0	520101	เวียงเหนือ	WIANG NUEA	5201	Residential_Communityลำปาง	MUEANG LAMPANG	52	ลำปาง	LAMPANG	MODERATE	MODERATE	18.3056585	99.50911249	2019-01-14	2019-01-14	0	5
40191228-fbc3-4150-ab3b-5758adf0b1aa	1	Village	11.0	Residential_Community	Northeast	Summer	31.5	21.2	55.9	380102	โนนสมบูรณ์	NON SOMBUN	3801	Residential_Communityบึงกาฬ	MUEANG BUENG KAN	38	บึงกาฬ	BUENG KAN	HIGH	HIGH	18.30499014	103.6454987	2018-03-15	2018-03-15	0	0
40191228-fbc3-4150-ab3b-5758adf0b1aa	1	Village	11.0	Residential_Community	Northeast	Rainy	50.0	5.6	50.0	380102	โนนสมบูรณ์	NON SOMBUN	3801	Residential_Communityบึงกาฬ	MUEANG BUENG KAN	38	บึงกาฬ	BUENG KAN	HIGH	MODERATE	18.30499014	103.6454987	2018-06-06	2018-06-06	0	3
09ac373b-51ab-44a5-a90c-06c57e98161e	1	Village	11.0	Residential_Community	Northeast	Summer	31.0	10.9	37.9	380105	หนองเลิง	NONG LOENG	3801	Residential_Communityบึงกาฬ	MUEANG BUENG KAN	38	บึงกาฬ	BUENG KAN	HIGH	HIGH	18.30496578	103.4366909	2017-04-21	2017-04-21	0	1
b82ea148-0bdf-4687-880d-c0b4e58c2173	1	Village	11.0	Residential_Community	North	Rainy	45.7	23.8	111.4	520111	พิชัย	PHICHAI	5201	Residential_Communityลำปาง	MUEANG LAMPANG	52	ลำปาง	LAMPANG	HIGH	HIGH	18.3043907	99.5195586	2018-07-16	2018-07-16	3	5
5be87e02-3130-4aec-b517-10324e3ec749	1	Village	11.0	Residential_Community	North	Rainy	23.3	16.4	33.3	520111	พิชัย	PHICHAI	5201	Residential_Communityลำปาง	MUEANG LAMPANG	52	ลำปาง	LAMPANG	HIGH	HIGH	18.3042776	99.5207645	2019-09-26	2019-09-26	1	9
92c7fd96-b164-41eb-871b-a602a3f68011	1	Village	11.0	Residential_Community	Northeast	Summer	32.0	17.0	54.0	380106	โคกก่อง	KHOK KONG	3801	Residential_Communityบึงกาฬ	MUEANG BUENG KAN	38	บึงกาฬ	BUENG KAN	HIGH	HIGH	18.30376527	103.7468013	2017-04-21	2017-04-21	0	0
7d2d234b-8504-4b57-b512-5597ee7de277	1	Village	11.0	Residential_Community	Northeast	Summer	15.1	8.7	25.6	380102	โนนสมบูรณ์	NON SOMBUN	3801	Residential_Communityบึงกาฬ	MUEANG BUENG KAN	38	บึงกาฬ	BUENG KAN	MODERATE	MODERATE	18.3031313	103.6483007	2018-03-17	2018-03-17	0	0
5d04abea-51d2-4e4f-a42c-4c976f5c5ddb	1	Village	11.0	Residential_Community	Northeast	Summer	38.6	16.8	61.4	380106	โคกก่อง	KHOK KONG	3801	Residential_Communityบึงกาฬ	MUEANG BUENG KAN	38	บึงกาฬ	BUENG KAN	HIGH	HIGH	18.30221317	103.8055212	2017-04-21	2017-04-21	0	0
587e60b2-4776-44e1-83e0-141b85ac21fc	1	Village	10.0	Slum	North	Winter	0.0	0.0	0.0	540204	ร้องเข็ม	RONG KHEM	5402	ร้องกวาง	RONG KWANG	54	แพร่	PHRAE	SAFE	SAFE	18.3015019	100.2962979	2019-12-16	2019-12-16	0	0
6e8957e1-b5be-4a76-b07f-6188ce84e4d5	1	Village	11.0	Residential_Community	North	Winter	0.0	0.0	0.0	540204	ร้องเข็ม	RONG KHEM	5402	ร้องกวาง	RONG KWANG	54	แพร่	PHRAE	SAFE	SAFE	18.3015015	100.3003249	2019-12-16	2019-12-16	0	0
e3a8e198-80f7-4ae3-92c2-6670f016d13e	1	Village	11.0	Residential_Community	Northeast	Summer	38.5	20.5	57.1	380102	โนนสมบูรณ์	NON SOMBUN	3801	Residential_Communityบึงกาฬ	MUEANG BUENG KAN	38	บึงกาฬ	BUENG KAN	HIGH	HIGH	18.3010456	103.6534132	2018-04-20	2018-04-20	1	0
e3a8e198-80f7-4ae3-92c2-6670f016d13e	1	Village	11.0	Residential_Community	Northeast	Summer	39.3	16.3	52.8	380102	โนนสมบูรณ์	NON SOMBUN	3801	Residential_Communityบึงกาฬ	MUEANG BUENG KAN	38	บึงกาฬ	BUENG KAN	HIGH	HIGH	18.3010456	103.6534132	2018-03-15	2018-03-15	0	0
752ec46a-0ec2-4264-b758-8d5aec9f564a	1	Village	21.0	Residential_Community	North	Winter	6.0	1.6	6.0	540201	ร้องกวาง	RONG KWANG	5402	ร้องกวาง	RONG KWANG	54	แพร่	PHRAE	LOW	LOW	18.29994807	100.2955006	2019-12-17	2019-12-17	0	0
31a30e23-d935-46db-afd7-2f2233158595	1	Village	21.0	Residential_Community	North	Rainy	3.3	1.2	3.3	520204	แม่เมาะ	MAE MO	5202	แม่เมาะ	MAE MO	52	ลำปาง	LAMPANG	LOW	LOW	18.2998721	99.69752	2019-07-23	2019-07-23	5	18
cce886f1-3020-4189-b5a8-d7eb4c6de8aa	1	Village	11.0	Residential_Community	Northeast	Summer	11.1	5.6	17.8	380504	โนนศิลา	NON SILA	3805	ปากคาด	PAK KHAT	38	บึงกาฬ	BUENG KAN	MODERATE	MODERATE	18.29808743	103.3033691	2019-03-05	2019-03-05	0	1
43bbac2a-d40f-4dc5-b3ea-fa575b163b83	1	Village	11.0	Residential_Community	North	Winter	17.1	8.8	31.4	520101	เวียงเหนือ	WIANG NUEA	5201	Residential_Communityลำปาง	MUEANG LAMPANG	52	ลำปาง	LAMPANG	MODERATE	MODERATE	18.2972241	99.4904415	2019-01-15	2019-01-15	0	5
23db5f37-987b-4883-a7e4-61f62ef5bbc7	1	Village	11.0	Residential_Community	Northeast	Summer	26.7	14.8	36.7	380102	โนนสมบูรณ์	NON SOMBUN	3801	Residential_Communityบึงกาฬ	MUEANG BUENG KAN	38	บึงกาฬ	BUENG KAN	HIGH	HIGH	18.29700564	103.6544023	2018-03-15	2018-03-15	0	0
23db5f37-987b-4883-a7e4-61f62ef5bbc7	1	Village	11.0	Residential_Community	Northeast	Summer	31.1	15.9	40.0	380102	โนนสมบูรณ์	NON SOMBUN	3801	Residential_Communityบึงกาฬ	MUEANG BUENG KAN	38	บึงกาฬ	BUENG KAN	HIGH	HIGH	18.29700564	103.6544023	2018-03-21	2018-03-21	0	0
de30f423-28db-493c-8485-af23dda31772	1	Village	11.0	Residential_Community	Northeast	Summer	15.7	6.6	17.6	380102	โนนสมบูรณ์	NON SOMBUN	3801	Residential_Communityบึงกาฬ	MUEANG BUENG KAN	38	บึงกาฬ	BUENG KAN	MODERATE	MODERATE	18.29646077	103.6530928	2018-03-14	2018-03-15	0	0
de30f423-28db-493c-8485-af23dda31772	1	Village	11.0	Residential_Community	Northeast	Rainy	0.0	0.0	0.0	380102	โนนสมบูรณ์	NON SOMBUN	3801	Residential_Communityบึงกาฬ	MUEANG BUENG KAN	38	บึงกาฬ	BUENG KAN	SAFE	SAFE	18.29646077	103.6530928	2018-06-24	2018-06-24	0	3
de30f423-28db-493c-8485-af23dda31772	1	Village	11.0	Residential_Community	Northeast	Rainy	53.3	38.5	246.7	380102	โนนสมบูรณ์	NON SOMBUN	3801	Residential_Communityบึงกาฬ	MUEANG BUENG KAN	38	บึงกาฬ	BUENG KAN	HIGH	HIGH	18.29646077	103.6530928	2018-06-06	2018-06-07	0	3
48d0168c-89e3-41a7-81f1-2729a9acb7a4	1	Village	11.0	Residential_Community	North	Rainy	2.0	0.4	2.0	550405	สันทะ	SANTHA	5504	นาน้อย	NA NOI	55	น่าน	NAN	LOW	LOW	18.295395	100.5806133	2018-07-03	2018-07-04	0	10
ef50f970-c47e-49c4-a6a2-3e5388629165	1	Village	11.0	Residential_Community	Northeast	Winter	13.3	4.6	13.3	380801	บุ่งคล้า	BUNG KHLA	3808	บุ่งคล้า	BUNG KHLA	38	บึงกาฬ	BUENG KAN	MODERATE	LOW	18.29535588	103.9975329	2019-11-26	2019-11-26	0	1
22070193-6f61-4c18-b810-e6b8b93c0584	1	Village	11.0	Residential_Community	Northeast	Summer	16.0	6.9	18.7	380102	โนนสมบูรณ์	NON SOMBUN	3801	Residential_Communityบึงกาฬ	MUEANG BUENG KAN	38	บึงกาฬ	BUENG KAN	MODERATE	MODERATE	18.29474223	103.6559802	2018-03-17	2018-03-17	0	0
22070193-6f61-4c18-b810-e6b8b93c0584	1	Village	11.0	Residential_Community	Northeast	Summer	0.0	0.0	0.0	380102	โนนสมบูรณ์	NON SOMBUN	3801	Residential_Communityบึงกาฬ	MUEANG BUENG KAN	38	บึงกาฬ	BUENG KAN	SAFE	SAFE	18.29474223	103.6559802	2018-03-14	2018-03-14	0	0
22070193-6f61-4c18-b810-e6b8b93c0584	1	Village	11.0	Residential_Community	Northeast	Rainy	80.0	33.3	210.0	380102	โนนสมบูรณ์	NON SOMBUN	3801	Residential_Communityบึงกาฬ	MUEANG BUENG KAN	38	บึงกาฬ	BUENG KAN	HIGH	HIGH	18.29474223	103.6559802	2018-06-06	2018-06-06	0	3
0baeffb8-71d8-44af-89f4-31ed7e94ab23	1	Village	11.0	Residential_Community	North	Winter	16.7	8.0	26.7	520101	เวียงเหนือ	WIANG NUEA	5201	Residential_Communityลำปาง	MUEANG LAMPANG	52	ลำปาง	LAMPANG	MODERATE	MODERATE	18.29463868	99.50990248	2019-10-24	2019-10-24	3	5
58905e0c-4e58-4751-810c-70da6956a574	1	Village	11.0	Residential_Community	North	Rainy	66.7	16.7	133.3	580503	ท่าผาปุ้ม	THA PHA PUM	5805	แม่ลาน้อย	MAE LA NOI	58	แม่ฮ่องสอน	MAE HONG SON	HIGH	HIGH	18.29401794	97.91733954	2017-05-26	2017-05-26	0	5
24ec281f-7679-44e1-9316-0643c0afae99	1	Village	11.0	Residential_Community	North	Rainy	23.3	14.3	53.3	520102	หัวเวียง	HUA WIANG	5201	Residential_Communityลำปาง	MUEANG LAMPANG	52	ลำปาง	LAMPANG	HIGH	HIGH	18.2933022	99.5130635	2019-05-24	2019-05-24	0	5
a094a965-7e4d-4b96-b999-cf5f15c1ef32	1	Village	21.0	Residential_Community	North	Rainy	12.0	3.8	20.0	520111	พิชัย	PHICHAI	5201	Residential_Communityลำปาง	MUEANG LAMPANG	52	ลำปาง	LAMPANG	MODERATE	LOW	18.2927808	99.5172895	2019-05-23	2019-05-23	0	9
03716f52-0163-4727-86a4-a68dd15361dd	1	Village	12.0	Commercial_Community	North	Summer	10.0	3.8	10.0	520102	หัวเวียง	HUA WIANG	5201	Residential_Communityลำปาง	MUEANG LAMPANG	52	ลำปาง	LAMPANG	LOW	LOW	18.2925877	99.5009367	2018-05-08	2018-05-08	0	1
33166909-fe58-4c98-97c5-0d134a231254	1	Village	12.0	Commercial_Community	North	Winter	20.0	11.4	37.1	520102	หัวเวียง	HUA WIANG	5201	Residential_Communityลำปาง	MUEANG LAMPANG	52	ลำปาง	LAMPANG	MODERATE	HIGH	18.29202003	99.50028289	2019-01-15	2019-01-15	0	1
adda3ce0-6f51-47c9-b96d-9bc81f7fa460	1	Village	11.0	Residential_Community	North	Rainy	23.3	10.8	36.7	521204	ปงยางคก	PONG YANG KHOK	5212	ห้างฉัตร	HANG CHAT	52	ลำปาง	LAMPANG	HIGH	HIGH	18.289679	99.3987684	2019-08-15	2019-08-15	0	2
19b00865-396b-4652-ab7d-88387382b577	1	Village	11.0	Residential_Community	North	Rainy	40.0	10.0	60.0	520108	ปงแสนทอง	PONG SAEN THONG	5201	Residential_Communityลำปาง	MUEANG LAMPANG	52	ลำปาง	LAMPANG	HIGH	MODERATE	18.2864224	99.4448907	2018-08-07	2018-08-07	1	13
d4a36bbb-73d6-4443-b9ef-0c55d9c8b054	1	Village	10.0	Slum	North	Summer	30.0	15.9	46.7	520102	หัวเวียง	HUA WIANG	5201	Residential_Communityลำปาง	MUEANG LAMPANG	52	ลำปาง	LAMPANG	HIGH	HIGH	18.28637743	99.49245735	2018-05-08	2018-05-08	0	1
d4a36bbb-73d6-4443-b9ef-0c55d9c8b054	1	Village	10.0	Slum	North	Rainy	17.1	6.5	20.0	520102	หัวเวียง	HUA WIANG	5201	Residential_Communityลำปาง	MUEANG LAMPANG	52	ลำปาง	LAMPANG	MODERATE	MODERATE	18.28637743	99.49245735	2019-05-24	2019-05-24	0	5
d4a36bbb-73d6-4443-b9ef-0c55d9c8b054	1	Village	10.0	Slum	North	Winter	17.5	5.6	17.5	520102	หัวเวียง	HUA WIANG	5201	Residential_Communityลำปาง	MUEANG LAMPANG	52	ลำปาง	LAMPANG	MODERATE	MODERATE	18.28637743	99.49245735	2018-12-06	2018-12-07	0	0
0edfd27d-ddd7-437b-9968-8b8a339dd807	1	Village	11.0	Residential_Community	Northeast	Summer	76.9	24.6	123.1	380102	โนนสมบูรณ์	NON SOMBUN	3801	Residential_Communityบึงกาฬ	MUEANG BUENG KAN	38	บึงกาฬ	BUENG KAN	HIGH	HIGH	18.28428693	103.6807466	2018-03-15	2018-03-15	0	0
5ea46ddd-0155-4a2f-8d4b-bed98a18160c	1	Village	11.0	Residential_Community	Northeast	Summer	23.5	8.8	37.2	380106	โคกก่อง	KHOK KONG	3801	Residential_Communityบึงกาฬ	MUEANG BUENG KAN	38	บึงกาฬ	BUENG KAN	HIGH	MODERATE	18.28379318	103.7315583	2017-04-21	2017-04-21	0	0
78ed8897-c956-4078-a560-c638d1605c5e	1	Village	12.0	Commercial_Community	North	Rainy	21.9	17.4	37.5	520104	สบตุ๋ย	SOP TUI	5201	Residential_Communityลำปาง	MUEANG LAMPANG	52	ลำปาง	LAMPANG	HIGH	HIGH	18.2835922	99.4659517	2019-07-04	2019-07-04	3	11
b8612a1a-647c-4530-a91c-753443973fe2	1	Village	12.0	Commercial_Community	North	Winter	20.0	8.0	20.0	520103	สวนดอก	SUAN DOK	5201	Residential_Communityลำปาง	MUEANG LAMPANG	52	ลำปาง	LAMPANG	MODERATE	MODERATE	18.28333751	99.49914124	2019-12-02	2019-12-02	0	1
35811c96-f957-4e9c-b5ea-5f32cc68a3df	1	Village	11.0	Residential_Community	North	Summer	36.8	24.3	94.7	520104	สบตุ๋ย	SOP TUI	5201	Residential_Communityลำปาง	MUEANG LAMPANG	52	ลำปาง	LAMPANG	HIGH	HIGH	18.281808	99.4674619	2018-05-08	2018-05-08	1	0
35811c96-f957-4e9c-b5ea-5f32cc68a3df	1	Village	11.0	Residential_Community	North	Winter	37.1	15.7	77.1	520104	สบตุ๋ย	SOP TUI	5201	Residential_Communityลำปาง	MUEANG LAMPANG	52	ลำปาง	LAMPANG	HIGH	HIGH	18.281808	99.4674619	2018-12-06	2018-12-07	0	2
d474a050-a595-4bea-b2ee-79984872ff9d	1	Village	12.0	Commercial_Community	North	Rainy	6.1	3.1	6.1	520104	สบตุ๋ย	SOP TUI	5201	Residential_Communityลำปาง	MUEANG LAMPANG	52	ลำปาง	LAMPANG	LOW	LOW	18.2817308	99.4710393	2019-07-04	2019-07-04	3	11
d8bba1fd-1cd3-436e-82ce-54a403d9ac8a	1	Village	11.0	Residential_Community	Northeast	Summer	22.5	12.7	35.0	380109	ชัยพร	CHAIYAPHON	3801	Residential_Communityบึงกาฬ	MUEANG BUENG KAN	38	บึงกาฬ	BUENG KAN	HIGH	HIGH	18.2813893	103.8294911	2017-04-21	2017-04-21	0	0
036dba65-fcbb-421b-86fb-0cfd1dd1d573	1	Village	21.0	Residential_Community	North	Winter	12.0	6.3	16.0	520105	พระบาท	PHRABAT	5201	Residential_Communityลำปาง	MUEANG LAMPANG	52	ลำปาง	LAMPANG	MODERATE	MODERATE	18.28101428	99.51324787	2019-12-04	2019-12-04	0	2
af0b47b8-04fe-4d29-9d3d-c5c117fb5785	1	Village	11.0	Residential_Community	Northeast	Summer	8.6	2.9	14.3	380109	ชัยพร	CHAIYAPHON	3801	Residential_Communityบึงกาฬ	MUEANG BUENG KAN	38	บึงกาฬ	BUENG KAN	LOW	LOW	18.28089362	103.8738914	2018-03-20	2018-03-20	0	0
5ecd3033-b9f3-4155-b6d9-f0bd5dfaa8f2	1	Village	21.0	Residential_Community	North	Rainy	10.0	3.1	10.0	521204	ปงยางคก	PONG YANG KHOK	5212	ห้างฉัตร	HANG CHAT	52	ลำปาง	LAMPANG	LOW	LOW	18.28074654	99.38436538	2019-07-31	2019-07-31	1	2
4ec9829b-cf2d-4590-8d4b-bab0e9ba0566	1	Village	12.0	Commercial_Community	North	Rainy	11.4	12.8	37.1	520105	พระบาท	PHRABAT	5201	Residential_Communityลำปาง	MUEANG LAMPANG	52	ลำปาง	LAMPANG	MODERATE	HIGH	18.27998351	99.50849738	2019-05-24	2019-05-24	4	43
79918149-eb2b-449e-8a72-28db00f36c95	1	Village	10.0	Slum	North	Winter	14.3	7.4	20.0	520105	พระบาท	PHRABAT	5201	Residential_Communityลำปาง	MUEANG LAMPANG	52	ลำปาง	LAMPANG	MODERATE	MODERATE	18.27819236	99.50096369	2019-12-02	2019-12-02	0	2
15f77464-f129-45d0-9006-60b9f4a027bb	1	Village	10.0	Slum	North	Winter	28.0	11.8	32.0	520104	สบตุ๋ย	SOP TUI	5201	Residential_Communityลำปาง	MUEANG LAMPANG	52	ลำปาง	LAMPANG	HIGH	HIGH	18.2778227	99.4820287	2018-12-06	2018-12-07	0	2
7e159211-8ee1-4e23-b608-8db5e5ca36a6	1	Village	11.0	Residential_Community	North	Rainy	30.0	7.8	50.0	520204	แม่เมาะ	MAE MO	5202	แม่เมาะ	MAE MO	52	ลำปาง	LAMPANG	HIGH	MODERATE	18.2771505	99.6391758	2018-08-01	2018-08-01	2	12
7e159211-8ee1-4e23-b608-8db5e5ca36a6	1	Village	11.0	Residential_Community	North	Winter	3.2	2.7	3.2	520204	แม่เมาะ	MAE MO	5202	แม่เมาะ	MAE MO	52	ลำปาง	LAMPANG	LOW	LOW	18.2771505	99.6391758	2019-11-01	2019-11-01	0	2
e19cfe0f-36c9-481a-a365-8b79edff5393	1	Village	11.0	Residential_Community	Northeast	Summer	9.6	5.3	15.4	380109	ชัยพร	CHAIYAPHON	3801	Residential_Communityบึงกาฬ	MUEANG BUENG KAN	38	บึงกาฬ	BUENG KAN	LOW	MODERATE	18.27510202	103.8565281	2017-04-21	2017-04-21	0	0
131cae3a-ed79-4020-a1b1-30e4834444d8	1	Village	11.0	Residential_Community	Northeast	Summer	60.0	19.2	100.0	380303	ศรีชมภู	SI CHOMPHU	3803	โซ่พิสัย	SO PHISAI	38	บึงกาฬ	BUENG KAN	HIGH	HIGH	18.27268656	103.4148216	2019-04-09	2019-04-09	7	19
2b011255-5852-4133-a78e-e829d8bd8b4d	1	Village	21.0	Residential_Community	North	Rainy	54.0	25.1	112.0	520204	แม่เมาะ	MAE MO	5202	แม่เมาะ	MAE MO	52	ลำปาง	LAMPANG	HIGH	HIGH	18.2724363	99.6549311	2018-07-04	2018-07-04	1	12
7aa5a8a5-0d3e-4808-9e94-903f1c0fbc10	1	Village	11.0	Residential_Community	North	Rainy	33.3	17.8	53.3	520204	แม่เมาะ	MAE MO	5202	แม่เมาะ	MAE MO	52	ลำปาง	LAMPANG	HIGH	HIGH	18.2718616	99.6504101	2019-08-27	2019-08-27	3	18
4159b7e1-f10b-4f16-8e29-61070e72cb57	1	Village	11.0	Residential_Community	North	Rainy	14.3	9.6	28.6	520106	ชมพู	CHOMPHU	5201	Residential_Communityลำปาง	MUEANG LAMPANG	52	ลำปาง	LAMPANG	MODERATE	MODERATE	18.2717291	99.4677643	2019-07-04	2019-07-04	13	24
d1fdfe7c-4d5d-43ae-9c39-3b7564e259b5	1	Village	11.0	Residential_Community	Northeast	Summer	14.3	8.6	26.8	380102	โนนสมบูรณ์	NON SOMBUN	3801	Residential_Communityบึงกาฬ	MUEANG BUENG KAN	38	บึงกาฬ	BUENG KAN	MODERATE	MODERATE	18.26931054	103.6915237	2018-03-17	2018-03-17	0	0
d1fdfe7c-4d5d-43ae-9c39-3b7564e259b5	1	Village	11.0	Residential_Community	Northeast	Rainy	100.0	45.1	230.0	380102	โนนสมบูรณ์	NON SOMBUN	3801	Residential_Communityบึงกาฬ	MUEANG BUENG KAN	38	บึงกาฬ	BUENG KAN	HIGH	HIGH	18.26931054	103.6915237	2018-06-07	2018-06-07	0	3
7ac383e6-9cf9-41b6-82df-b5b3f0b43162	1	Village	11.0	Residential_Community	Northeast	Summer	3.9	1.4	3.9	380102	โนนสมบูรณ์	NON SOMBUN	3801	Residential_Communityบึงกาฬ	MUEANG BUENG KAN	38	บึงกาฬ	BUENG KAN	LOW	LOW	18.26830733	103.6899851	2018-03-16	2018-03-16	0	0
7ac383e6-9cf9-41b6-82df-b5b3f0b43162	1	Village	11.0	Residential_Community	Northeast	Rainy	100.0	48.7	336.4	380102	โนนสมบูรณ์	NON SOMBUN	3801	Residential_Communityบึงกาฬ	MUEANG BUENG KAN	38	บึงกาฬ	BUENG KAN	HIGH	HIGH	18.26830733	103.6899851	2018-06-07	2018-06-07	0	3
a70f26da-f3a7-48fa-888b-e8b18f486b67	1	Village	11.0	Residential_Community	North	Winter	11.4	12.7	28.6	520105	พระบาท	PHRABAT	5201	Residential_Communityลำปาง	MUEANG LAMPANG	52	ลำปาง	LAMPANG	MODERATE	HIGH	18.26734201	99.50103074	2019-12-02	2019-12-02	0	2
78275f95-21b9-471f-bd3a-0f6fc7348fd2	1	Village	11.0	Residential_Community	Northeast	Summer	28.3	12.3	37.0	380109	ชัยพร	CHAIYAPHON	3801	Residential_Communityบึงกาฬ	MUEANG BUENG KAN	38	บึงกาฬ	BUENG KAN	HIGH	HIGH	18.26489906	103.853861	2017-04-21	2017-04-21	0	0
b49e3857-4fa6-4e18-ad0a-9cc9206e064d	1	Village	11.0	Residential_Community	Northeast	Winter	34.8	19.1	54.4	431605	โพนแพง	PHON PHAENG	4316	รัตนวาปี	RATTANA WAPI	43	หนองคาย	NONG KHAI	HIGH	HIGH	18.26441161	103.2138903	2019-11-27	2019-11-27	0	0
d3037c97-6483-42a0-b79f-75e137d76a17	1	Village	21.0	Residential_Community	North	Rainy	18.0	6.3	26.0	520106	ชมพู	CHOMPHU	5201	Residential_Communityลำปาง	MUEANG LAMPANG	52	ลำปาง	LAMPANG	MODERATE	MODERATE	18.2639821	99.4603979	2019-07-05	2019-07-05	14	24
b0181a2b-828c-47e2-8f99-7f82839c15d1	1	Village	12.0	Commercial_Community	North	Rainy	0.0	0.0	0.0	520105	พระบาท	PHRABAT	5201	Residential_Communityลำปาง	MUEANG LAMPANG	52	ลำปาง	LAMPANG	SAFE	SAFE	18.2637672	99.49450426	2018-08-11	2018-08-11	2	12
6c0f8f12-5277-4479-b399-6beded2f2c1a	1	Village	10.0	Slum	North	Winter	36.7	12.6	50.0	520105	พระบาท	PHRABAT	5201	Residential_Communityลำปาง	MUEANG LAMPANG	52	ลำปาง	LAMPANG	HIGH	HIGH	18.2629316	99.5022621	2018-01-25	2018-01-25	0	0
452913e3-ab77-4ee1-825f-444b02b08daa	1	Village	11.0	Residential_Community	North	Rainy	40.0	22.0	86.7	520204	แม่เมาะ	MAE MO	5202	แม่เมาะ	MAE MO	52	ลำปาง	LAMPANG	HIGH	HIGH	18.2622249	99.6420975	2019-08-27	2019-08-27	3	18
e2066250-ed3f-4c36-b8ac-eb3e41dba82d	1	Village	11.0	Residential_Community	North	Rainy	33.3	20.8	50.0	520106	ชมพู	CHOMPHU	5201	Residential_Communityลำปาง	MUEANG LAMPANG	52	ลำปาง	LAMPANG	HIGH	HIGH	18.2609851	99.4790854	2019-09-04	2019-09-04	3	24
e84836df-4268-419d-8eca-85cfea2201b8	1	Village	11.0	Residential_Community	North	Rainy	26.0	10.0	48.0	540304	เวียงต้า	WIANG TA	5403	ลอง	LONG	54	แพร่	PHRAE	HIGH	MODERATE	18.26054988	99.99821071	2019-07-02	2019-07-02	0	1
4369345d-0d9e-4ed4-8453-7b78feb9d282	1	Village	11.0	Residential_Community	North	Rainy	40.0	24.0	60.0	540803	น้ำรัด	NAM RAT	5408	หนองม่วงไข่	NONG MUANG KHAI	54	แพร่	PHRAE	HIGH	HIGH	18.2602967	100.1740217	2018-07-23	2018-07-23	0	6
f97f1bcd-b6fc-4faf-9f4d-9d5ef7b40047	1	Village	11.0	Residential_Community	Northeast	Winter	11.1	4.7	13.3	380107	นาสวรรค์	NA SAWAN	3801	Residential_Communityบึงกาฬ	MUEANG BUENG KAN	38	บึงกาฬ	BUENG KAN	MODERATE	LOW	18.25940748	103.5546914	2019-12-17	2019-12-17	0	0
4e76e7e6-4dcc-40a7-8ff6-f43e05f643c7	1	Village	11.0	Residential_Community	North	Winter	16.7	3.0	16.7	520205	สบป้าด	SOP PAT	5202	แม่เมาะ	MAE MO	52	ลำปาง	LAMPANG	MODERATE	LOW	18.258889	99.7098511	2019-11-18	2019-11-18	0	0
c997bd15-61a1-45fc-aad6-a5738b649c2a	1	Village	11.0	Residential_Community	Northeast	Summer	31.0	9.8	34.0	380102	โนนสมบูรณ์	NON SOMBUN	3801	Residential_Communityบึงกาฬ	MUEANG BUENG KAN	38	บึงกาฬ	BUENG KAN	HIGH	MODERATE	18.25752099	103.7017654	2018-03-18	2018-03-18	0	0
c997bd15-61a1-45fc-aad6-a5738b649c2a	1	Village	11.0	Residential_Community	Northeast	Summer	45.6	19.0	71.7	380102	โนนสมบูรณ์	NON SOMBUN	3801	Residential_Communityบึงกาฬ	MUEANG BUENG KAN	38	บึงกาฬ	BUENG KAN	HIGH	HIGH	18.25752099	103.7017654	2017-04-20	2017-04-20	1	5
c997bd15-61a1-45fc-aad6-a5738b649c2a	1	Village	11.0	Residential_Community	Northeast	Summer	0.0	0.0	0.0	380102	โนนสมบูรณ์	NON SOMBUN	3801	Residential_Communityบึงกาฬ	MUEANG BUENG KAN	38	บึงกาฬ	BUENG KAN	SAFE	SAFE	18.25752099	103.7017654	2018-03-14	2018-03-14	0	0
4bf7fed1-6093-428a-ad86-bfe2a3f25fcf	1	Village	11.0	Residential_Community	Northeast	Summer	52.2	19.1	73.9	380102	โนนสมบูรณ์	NON SOMBUN	3801	Residential_Communityบึงกาฬ	MUEANG BUENG KAN	38	บึงกาฬ	BUENG KAN	HIGH	HIGH	18.25484484	103.7022123	2017-04-20	2017-04-20	1	5
4bf7fed1-6093-428a-ad86-bfe2a3f25fcf	1	Village	11.0	Residential_Community	Northeast	Rainy	20.0	20.0	40.0	380102	โนนสมบูรณ์	NON SOMBUN	3801	Residential_Communityบึงกาฬ	MUEANG BUENG KAN	38	บึงกาฬ	BUENG KAN	MODERATE	HIGH	18.25484484	103.7022123	2018-10-03	2018-10-03	0	3
9be7a4b3-dcd8-4257-aaf3-efc83ba41e8a	1	Village	11.0	Residential_Community	Northeast	Summer	11.1	6.0	22.2	380107	นาสวรรค์	NA SAWAN	3801	Residential_Communityบึงกาฬ	MUEANG BUENG KAN	38	บึงกาฬ	BUENG KAN	MODERATE	MODERATE	18.25365305	103.6211512	2018-03-20	2018-03-20	0	3
723c3033-a457-4d20-b6f4-10d23b3ff3fb	1	Village	11.0	Residential_Community	North	Rainy	56.7	40.3	173.3	520105	พระบาท	PHRABAT	5201	Residential_Communityลำปาง	MUEANG LAMPANG	52	ลำปาง	LAMPANG	HIGH	HIGH	18.2531466	99.4982209	2019-09-04	2019-09-04	2	43
5571bc1f-0523-45b4-ac50-fae4d066fdfe	1	Village	11.0	Residential_Community	Northeast	Summer	20.0	7.5	28.9	380107	นาสวรรค์	NA SAWAN	3801	Residential_Communityบึงกาฬ	MUEANG BUENG KAN	38	บึงกาฬ	BUENG KAN	MODERATE	MODERATE	18.25192633	103.6215143	2017-04-20	2017-04-20	0	0
84ffb978-dc93-4bb3-9641-2ba12f2f16a7	1	Village	12.0	Commercial_Community	North	Winter	29.4	9.3	38.2	520106	ชมพู	CHOMPHU	5201	Residential_Communityลำปาง	MUEANG LAMPANG	52	ลำปาง	LAMPANG	HIGH	MODERATE	18.2501592	99.4899442	2018-01-25	2018-01-25	1	1
eb87fbd8-d55c-43c6-98a7-6b069f34caa5	1	Village	11.0	Residential_Community	Northeast	Summer	32.6	12.7	47.8	380107	นาสวรรค์	NA SAWAN	3801	Residential_Communityบึงกาฬ	MUEANG BUENG KAN	38	บึงกาฬ	BUENG KAN	HIGH	HIGH	18.24810731	103.6168288	2017-04-20	2017-04-20	0	0
2653f04a-48a6-4bbb-8626-3b7121282d98	1	Village	11.0	Residential_Community	Northeast	Summer	35.6	11.6	44.4	380107	นาสวรรค์	NA SAWAN	3801	Residential_Communityบึงกาฬ	MUEANG BUENG KAN	38	บึงกาฬ	BUENG KAN	HIGH	HIGH	18.24747239	103.6186638	2017-04-20	2017-04-20	0	0
60f0e4ff-2559-44ed-944d-bb8b1047bf0f	1	Village	11.0	Residential_Community	North	Rainy	20.0	5.7	20.0	540205	น้ำเลา	NAM LAO	5402	ร้องกวาง	RONG KWANG	54	แพร่	PHRAE	MODERATE	MODERATE	18.24743258	100.2982654	2019-08-29	2019-08-29	1	1
8aee54a5-f2e0-49ba-a55b-c9478854b230	1	Village	11.0	Residential_Community	North	Winter	0.0	0.0	0.0	520106	ชมพู	CHOMPHU	5201	Residential_Communityลำปาง	MUEANG LAMPANG	52	ลำปาง	LAMPANG	SAFE	SAFE	18.2471945	99.4830784	2018-01-29	2018-01-29	1	1
8aee54a5-f2e0-49ba-a55b-c9478854b230	1	Village	11.0	Residential_Community	North	Winter	11.4	2.4	14.3	520106	ชมพู	CHOMPHU	5201	Residential_Communityลำปาง	MUEANG LAMPANG	52	ลำปาง	LAMPANG	MODERATE	LOW	18.2471945	99.4830784	2018-01-25	2018-01-25	1	1
4fe36f18-3f6d-44aa-8c79-f85290bc9247	1	Village	11.0	Residential_Community	Northeast	Rainy	14.3	2.4	14.3	431601	รัตนวาปี	RATTANA WAPI	4316	รัตนวาปี	RATTANA WAPI	43	หนองคาย	NONG KHAI	MODERATE	LOW	18.246773	103.1648326	2019-08-22	2019-08-22	1	5
4fe36f18-3f6d-44aa-8c79-f85290bc9247	1	Village	11.0	Residential_Community	Northeast	Rainy	33.3	6.6	41.7	431601	รัตนวาปี	RATTANA WAPI	4316	รัตนวาปี	RATTANA WAPI	43	หนองคาย	NONG KHAI	HIGH	MODERATE	18.246773	103.1648326	2019-06-10	2019-06-10	2	5
4fe36f18-3f6d-44aa-8c79-f85290bc9247	1	Village	11.0	Residential_Community	Northeast	Rainy	38.0	11.7	80.0	431601	รัตนวาปี	RATTANA WAPI	4316	รัตนวาปี	RATTANA WAPI	43	หนองคาย	NONG KHAI	HIGH	HIGH	18.246773	103.1648326	2019-07-01	2019-07-01	2	5
4fe36f18-3f6d-44aa-8c79-f85290bc9247	1	Village	11.0	Residential_Community	Northeast	Rainy	100.0	22.0	275.0	431601	รัตนวาปี	RATTANA WAPI	4316	รัตนวาปี	RATTANA WAPI	43	หนองคาย	NONG KHAI	HIGH	HIGH	18.246773	103.1648326	2019-06-26	2019-06-26	3	5
4fe36f18-3f6d-44aa-8c79-f85290bc9247	1	Village	11.0	Residential_Community	Northeast	Rainy	25.0	5.5	33.3	431601	รัตนวาปี	RATTANA WAPI	4316	รัตนวาปี	RATTANA WAPI	43	หนองคาย	NONG KHAI	HIGH	MODERATE	18.246773	103.1648326	2019-07-10	2019-07-10	1	5
4fe36f18-3f6d-44aa-8c79-f85290bc9247	1	Village	11.0	Residential_Community	Northeast	Rainy	45.5	12.2	87.9	431601	รัตนวาปี	RATTANA WAPI	4316	รัตนวาปี	RATTANA WAPI	43	หนองคาย	NONG KHAI	HIGH	HIGH	18.246773	103.1648326	2019-09-03	2019-09-03	0	5
0742ff7c-f8c8-4e17-a315-2ca007e77837	1	Village	11.0	Residential_Community	North	Rainy	23.3	14.4	43.3	520105	พระบาท	PHRABAT	5201	Residential_Communityลำปาง	MUEANG LAMPANG	52	ลำปาง	LAMPANG	HIGH	HIGH	18.244008	99.5958542	2019-09-26	2019-09-26	0	43
244c5e8a-aebe-444e-b36a-7e1a4267b176	1	Village	11.0	Residential_Community	North	Winter	20.0	3.3	20.0	520106	ชมพู	CHOMPHU	5201	Residential_Communityลำปาง	MUEANG LAMPANG	52	ลำปาง	LAMPANG	MODERATE	LOW	18.2412949	99.4360453	2019-12-06	2019-12-06	0	1
55c63fa2-dc45-47d2-8091-dbd6cb4caac7	1	Village	11.0	Residential_Community	Northeast	Rainy	61.5	23.3	153.8	431601	รัตนวาปี	RATTANA WAPI	4316	รัตนวาปี	RATTANA WAPI	43	หนองคาย	NONG KHAI	HIGH	HIGH	18.2383855	103.178918	2019-07-05	2019-07-05	2	5
2cca6443-15a0-4f67-9c77-76ce54fbe2f9	1	Village	11.0	Residential_Community	Northeast	Summer	23.9	11.3	34.8	380102	โนนสมบูรณ์	NON SOMBUN	3801	Residential_Communityบึงกาฬ	MUEANG BUENG KAN	38	บึงกาฬ	BUENG KAN	HIGH	HIGH	18.23478336	103.7113321	2017-04-20	2017-04-20	1	5
2cca6443-15a0-4f67-9c77-76ce54fbe2f9	1	Village	11.0	Residential_Community	Northeast	Rainy	66.7	48.1	277.8	380102	โนนสมบูรณ์	NON SOMBUN	3801	Residential_Communityบึงกาฬ	MUEANG BUENG KAN	38	บึงกาฬ	BUENG KAN	HIGH	HIGH	18.23478336	103.7113321	2018-06-11	2018-06-11	0	3
79df1374-1123-4bc4-86e2-219132fee163	1	Village	12.0	Commercial_Community	North	Rainy	5.6	1.4	5.6	540113	วังหงส์	WANG HONG	5401	Residential_Communityแพร่	MUEANG PHRAE	54	แพร่	PHRAE	LOW	LOW	18.23018122	100.1757894	2018-07-31	2018-07-31	1	1
fc1d1c95-2fcb-4ac3-a9c5-128edcd040a7	1	Village	11.0	Residential_Community	Northeast	Summer	26.4	11.6	30.2	380102	โนนสมบูรณ์	NON SOMBUN	3801	Residential_Communityบึงกาฬ	MUEANG BUENG KAN	38	บึงกาฬ	BUENG KAN	HIGH	HIGH	18.22599995	103.6721139	2018-03-17	2018-03-17	0	0
fafa36f5-2710-47d8-b889-afbf90fd64b5	1	Village	11.0	Residential_Community	Northeast	Rainy	78.3	39.2	308.7	431601	รัตนวาปี	RATTANA WAPI	4316	รัตนวาปี	RATTANA WAPI	43	หนองคาย	NONG KHAI	HIGH	HIGH	18.2254155	103.1862092	2019-07-12	2019-07-12	1	5
fafa36f5-2710-47d8-b889-afbf90fd64b5	1	Village	11.0	Residential_Community	Northeast	Rainy	61.9	14.9	152.4	431601	รัตนวาปี	RATTANA WAPI	4316	รัตนวาปี	RATTANA WAPI	43	หนองคาย	NONG KHAI	HIGH	HIGH	18.2254155	103.1862092	2019-06-25	2019-06-25	3	5
7a8cdad5-55e9-4c5b-a80d-cfbb790a0686	1	Village	11.0	Residential_Community	North	Rainy	3.3	0.7	3.3	551002	บ่อแก้ว	BO KAEO	5510	นาหมื่น	NA MUEN	55	น่าน	NAN	LOW	LOW	18.22131	100.6623483	2018-08-28	2018-08-29	0	1
09bab16f-a891-444b-a5fb-e64dcff85f96	1	Village	11.0	Residential_Community	North	Rainy	20.0	7.9	30.0	540206	บ้านเวียง	BAN WIANG	5402	ร้องกวาง	RONG KWANG	54	แพร่	PHRAE	MODERATE	MODERATE	18.21932	100.2797317	2018-08-02	2018-08-02	0	18
9fe98afd-43ad-43b2-91e5-f5587e88a2bf	1	Village	11.0	Residential_Community	Northeast	Rainy	50.0	18.5	583.3	431601	รัตนวาปี	RATTANA WAPI	4316	รัตนวาปี	RATTANA WAPI	43	หนองคาย	NONG KHAI	HIGH	HIGH	18.2131063	103.1802989	2019-06-17	2019-06-17	2	5
9fe98afd-43ad-43b2-91e5-f5587e88a2bf	1	Village	11.0	Residential_Community	Northeast	Rainy	75.0	33.8	260.0	431601	รัตนวาปี	RATTANA WAPI	4316	รัตนวาปี	RATTANA WAPI	43	หนองคาย	NONG KHAI	HIGH	HIGH	18.2131063	103.1802989	2019-06-25	2019-06-25	3	5
6cc36cab-c71d-4010-b336-7fcd52470e79	1	Village	11.0	Residential_Community	Northeast	Summer	22.2	8.4	31.1	380306	ถ้ำเจริญ	THAM CHAROEN	3803	โซ่พิสัย	SO PHISAI	38	บึงกาฬ	BUENG KAN	HIGH	MODERATE	18.2121675	103.5131041	2019-03-05	2019-03-05	1	6
ce45ec7c-32c5-4229-9fb7-af6c5dab6903	1	Village	11.0	Residential_Community	Northeast	Rainy	30.8	28.9	284.6	431601	รัตนวาปี	RATTANA WAPI	4316	รัตนวาปี	RATTANA WAPI	43	หนองคาย	NONG KHAI	HIGH	HIGH	18.2120522	103.1801179	2019-06-28	2019-06-28	3	5
ce45ec7c-32c5-4229-9fb7-af6c5dab6903	1	Village	11.0	Residential_Community	Northeast	Rainy	35.3	20.9	129.4	431601	รัตนวาปี	RATTANA WAPI	4316	รัตนวาปี	RATTANA WAPI	43	หนองคาย	NONG KHAI	HIGH	HIGH	18.2120522	103.1801179	2019-06-17	2019-06-17	2	5
ce45ec7c-32c5-4229-9fb7-af6c5dab6903	1	Village	11.0	Residential_Community	Northeast	Rainy	62.5	26.8	425.0	431601	รัตนวาปี	RATTANA WAPI	4316	รัตนวาปี	RATTANA WAPI	43	หนองคาย	NONG KHAI	HIGH	HIGH	18.2120522	103.1801179	2019-06-12	2019-06-12	2	5
21875714-a0db-4a73-8c79-c81cf8b10036	1	Village	11.0	Residential_Community	North	Rainy	0.0	0.0	0.0	540404	ดอนมูล	DON MUN	5404	สูงเม่น	SUNG MEN	54	แพร่	PHRAE	SAFE	SAFE	18.21156006	100.2009765	2018-06-06	2018-06-06	18	38
e46a18a8-28db-4d04-9d76-a2f9a6b974a1	1	Village	11.0	Residential_Community	North	Winter	0.0	0.0	0.0	540108	แม่หล่าย	MAE LAI	5401	Residential_Communityแพร่	MUEANG PHRAE	54	แพร่	PHRAE	SAFE	SAFE	18.2115501	100.2010674	2017-12-07	2017-12-07	0	0
aa790530-2cda-4cff-8ced-cb64e8882c9e	1	Village	21.0	Residential_Community	North	Rainy	0.0	0.0	0.0	540108	แม่หล่าย	MAE LAI	5401	Residential_Communityแพร่	MUEANG PHRAE	54	แพร่	PHRAE	SAFE	SAFE	18.2115213	100.2004427	2017-08-01	2017-08-01	0	0
aa790530-2cda-4cff-8ced-cb64e8882c9e	1	Village	21.0	Residential_Community	North	Rainy	100.0	27.3	300.0	540108	แม่หล่าย	MAE LAI	5401	Residential_Communityแพร่	MUEANG PHRAE	54	แพร่	PHRAE	HIGH	HIGH	18.2115213	100.2004427	2017-09-20	2017-09-20	0	0
aa790530-2cda-4cff-8ced-cb64e8882c9e	1	Village	21.0	Residential_Community	North	Winter	100.0	25.0	300.0	540108	แม่หล่าย	MAE LAI	5401	Residential_Communityแพร่	MUEANG PHRAE	54	แพร่	PHRAE	HIGH	HIGH	18.2115213	100.2004427	2017-11-13	2017-11-13	0	0
0f4c079d-81d5-4da1-86ea-17ec5c14eb37	1	Village	11.0	Residential_Community	North	Rainy	0.0	0.0	0.0	540404	ดอนมูล	DON MUN	5404	สูงเม่น	SUNG MEN	54	แพร่	PHRAE	SAFE	SAFE	18.2114867	100.2009948	2018-06-06	2018-06-06	18	38
ee7b87e5-87fd-4cf6-a5b1-ff1050c04ec1	1	Village	11.0	Residential_Community	North	Rainy	0.0	0.0	0.0	540404	ดอนมูล	DON MUN	5404	สูงเม่น	SUNG MEN	54	แพร่	PHRAE	SAFE	SAFE	18.2114867	100.2009948	2018-06-06	2018-06-06	18	38
0bf576cd-3454-4491-887a-6e273724b806	1	Village	11.0	Residential_Community	North	Rainy	1.9	0.3	1.9	540404	ดอนมูล	DON MUN	5404	สูงเม่น	SUNG MEN	54	แพร่	PHRAE	LOW	LOW	18.21148602	100.201	2018-06-06	2018-06-06	18	38
97750509-d85c-4362-9771-e4e66a681169	1	Village	11.0	Residential_Community	North	Rainy	5.0	1.2	5.0	540404	ดอนมูล	DON MUN	5404	สูงเม่น	SUNG MEN	54	แพร่	PHRAE	LOW	LOW	18.2113431	100.2011489	2018-06-06	2018-06-06	18	38
a1a75b72-5f02-4e34-af92-5389db71faff	1	Village	11.0	Residential_Community	Northeast	Rainy	50.0	17.2	150.0	431601	รัตนวาปี	RATTANA WAPI	4316	รัตนวาปี	RATTANA WAPI	43	หนองคาย	NONG KHAI	HIGH	HIGH	18.21079176	103.1594452	2019-06-10	2019-06-10	2	5
a1a75b72-5f02-4e34-af92-5389db71faff	1	Village	11.0	Residential_Community	Northeast	Rainy	65.6	26.2	156.2	431601	รัตนวาปี	RATTANA WAPI	4316	รัตนวาปี	RATTANA WAPI	43	หนองคาย	NONG KHAI	HIGH	HIGH	18.21079176	103.1594452	2019-06-06	2019-06-07	1	5
a1a75b72-5f02-4e34-af92-5389db71faff	1	Village	11.0	Residential_Community	Northeast	Rainy	41.4	10.0	58.6	431601	รัตนวาปี	RATTANA WAPI	4316	รัตนวาปี	RATTANA WAPI	43	หนองคาย	NONG KHAI	HIGH	MODERATE	18.21079176	103.1594452	2019-09-03	2019-09-03	0	5
db663e5a-317a-4999-8d75-105a3aebf1c8	1	Village	11.0	Residential_Community	Northeast	Summer	31.1	16.7	46.7	380111	คำนาดี	KHAM NA DI	3801	Residential_Communityบึงกาฬ	MUEANG BUENG KAN	38	บึงกาฬ	BUENG KAN	HIGH	HIGH	18.2054166	103.6326075	2018-03-20	2018-03-20	0	1
ed54934b-a663-4990-9611-3937e504d693	1	Village	11.0	Residential_Community	Northeast	Rainy	56.8	19.1	145.9	431601	รัตนวาปี	RATTANA WAPI	4316	รัตนวาปี	RATTANA WAPI	43	หนองคาย	NONG KHAI	HIGH	HIGH	18.2039732	103.1953817	2019-06-13	2019-06-13	2	5
ed54934b-a663-4990-9611-3937e504d693	1	Village	11.0	Residential_Community	Northeast	Rainy	25.0	7.6	41.1	431601	รัตนวาปี	RATTANA WAPI	4316	รัตนวาปี	RATTANA WAPI	43	หนองคาย	NONG KHAI	HIGH	MODERATE	18.2039732	103.1953817	2019-06-26	2019-06-26	3	5
ed54934b-a663-4990-9611-3937e504d693	1	Village	11.0	Residential_Community	Northeast	Rainy	42.9	12.2	85.7	431601	รัตนวาปี	RATTANA WAPI	4316	รัตนวาปี	RATTANA WAPI	43	หนองคาย	NONG KHAI	HIGH	HIGH	18.2039732	103.1953817	2019-08-01	2019-08-01	0	5
ed54934b-a663-4990-9611-3937e504d693	1	Village	11.0	Residential_Community	Northeast	Rainy	26.4	4.9	36.4	431601	รัตนวาปี	RATTANA WAPI	4316	รัตนวาปี	RATTANA WAPI	43	หนองคาย	NONG KHAI	HIGH	LOW	18.2039732	103.1953817	2019-07-24	2019-07-24	0	5
af598997-1cb6-4e66-9a5e-fbe9af398310	1	Village	10.0	Slum	North	Rainy	0.0	0.0	0.0	540802	หนองม่วงไข่	NONG MUANG KHAI	5408	หนองม่วงไข่	NONG MUANG KHAI	54	แพร่	PHRAE	SAFE	SAFE	18.2036452	100.2139897	2018-07-31	2018-07-31	0	0
e7be14de-1d6b-4686-99b8-45013a992d87	1	Village	21.0	Residential_Community	North	Winter	30.0	11.7	54.0	520107	กล้วยแพะ	KLUAI PHAE	5201	Residential_Communityลำปาง	MUEANG LAMPANG	52	ลำปาง	LAMPANG	HIGH	HIGH	18.201417	99.4928885	2018-01-26	2018-01-26	0	0
5ef49058-00d4-41a5-90f1-e98fc6453398	1	Village	21.0	Residential_Community	North	Rainy	3.3	1.0	3.3	520202	นาสัก	NA SAK	5202	แม่เมาะ	MAE MO	52	ลำปาง	LAMPANG	LOW	LOW	18.20074905	99.41017515	2019-08-02	2019-08-02	6	8
17163f0d-5ecc-4db2-a506-89ec238965eb	1	Village	11.0	Residential_Community	North	Rainy	33.3	11.5	43.3	520305	ศาลา	SALA	5203	เกาะคา	KO KHA	52	ลำปาง	LAMPANG	HIGH	HIGH	18.19968781	99.40127067	2019-10-09	2019-10-09	0	6
30be3544-be4e-4a12-ac3d-78f264b7cd45	1	Village	11.0	Residential_Community	Northeast	Rainy	11.3	2.4	15.1	431602	นาทับไฮ	NA THAP HAI	4316	รัตนวาปี	RATTANA WAPI	43	หนองคาย	NONG KHAI	MODERATE	LOW	18.19966297	103.267228	2017-07-25	2017-07-25	0	6
30be3544-be4e-4a12-ac3d-78f264b7cd45	1	Village	11.0	Residential_Community	Northeast	Rainy	23.1	5.6	28.9	431602	นาทับไฮ	NA THAP HAI	4316	รัตนวาปี	RATTANA WAPI	43	หนองคาย	NONG KHAI	HIGH	MODERATE	18.19966297	103.267228	2017-07-11	2017-07-11	0	6
ee5e8830-7d97-4682-9757-9a4d1270c2f8	1	Village	11.0	Residential_Community	North	Winter	10.0	2.2	12.0	540705	แม่พุง	MAE PHUNG	5407	วังชิ้น	WANG CHIN	54	แพร่	PHRAE	LOW	LOW	18.19898895	100.1930525	2017-12-08	2017-12-08	0	0
726ef704-89aa-4b79-8e1d-0c17148198bd	1	Village	11.0	Residential_Community	Northeast	Rainy	0.0	0.0	0.0	431604	พระบาทนาสิงห์	PHRABAT NA SING	4316	รัตนวาปี	RATTANA WAPI	43	หนองคาย	NONG KHAI	SAFE	SAFE	18.1883317	103.1982817	2019-06-29	2019-06-29	7	13
6577cded-85a2-4a8e-9faa-6da88708f6e8	1	Village	11.0	Residential_Community	Northeast	Rainy	9.3	3.3	11.1	431604	พระบาทนาสิงห์	PHRABAT NA SING	4316	รัตนวาปี	RATTANA WAPI	43	หนองคาย	NONG KHAI	LOW	LOW	18.18633754	103.2485485	2017-07-11	2017-07-11	2	7
6577cded-85a2-4a8e-9faa-6da88708f6e8	1	Village	11.0	Residential_Community	Northeast	Rainy	37.2	12.1	52.9	431604	พระบาทนาสิงห์	PHRABAT NA SING	4316	รัตนวาปี	RATTANA WAPI	43	หนองคาย	NONG KHAI	HIGH	HIGH	18.18633754	103.2485485	2017-06-23	2017-06-23	1	7
3b8d37cd-9379-488c-b8ab-2363451789fc	1	Village	11.0	Residential_Community	Northeast	Summer	7.5	2.4	7.5	431604	พระบาทนาสิงห์	PHRABAT NA SING	4316	รัตนวาปี	RATTANA WAPI	43	หนองคาย	NONG KHAI	LOW	LOW	18.18451428	103.2527116	2017-02-23	2017-02-23	0	0
25129423-6007-440c-9d9c-0a36e778a0e4	1	Village	21.0	Residential_Community	North	Rainy	27.3	10.0	36.4	520402	เสริมขวา	SOEM KHWA	5204	เสริมงาม	SOEM NGAM	52	ลำปาง	LAMPANG	HIGH	MODERATE	18.1794485	99.165919	2018-07-17	2018-07-17	0	1
7b41aa86-570a-4179-add5-ba99f88462de	1	Village	11.0	Residential_Community	North	Winter	3.3	0.6	3.3	551004	ปิงหลวง	PING LUANG	5510	นาหมื่น	NA MUEN	55	น่าน	NAN	LOW	LOW	18.178079	100.5270957	2019-10-28	2019-10-28	0	0
1e3754ae-923c-484c-aaba-deaf024a83f8	1	Village	11.0	Residential_Community	North	Rainy	0.0	0.0	0.0	551004	ปิงหลวง	PING LUANG	5510	นาหมื่น	NA MUEN	55	น่าน	NAN	SAFE	SAFE	18.1774917	100.5114767	2018-08-28	2018-08-28	0	2
9cf9b8b5-6ed8-482c-8134-bc64c3e0a901	1	Village	11.0	Residential_Community	Northeast	Summer	7.5	3.4	10.0	431604	พระบาทนาสิงห์	PHRABAT NA SING	4316	รัตนวาปี	RATTANA WAPI	43	หนองคาย	NONG KHAI	LOW	LOW	18.17637848	103.2519629	2017-02-23	2017-02-23	0	0
8f7145cb-3b18-4c3d-8d75-3e1910ba287f	1	Village	11.0	Residential_Community	Northeast	Winter	30.4	12.4	37.0	430803	บ้านม่วง	BAN MUANG	4308	สังคม	SANGKHOM	43	หนองคาย	NONG KHAI	HIGH	HIGH	18.17624533	102.1703843	2019-11-28	2019-11-28	0	1
62915549-0090-47a3-a484-eb56240c8e75	1	Village	11.0	Residential_Community	North	Summer	50.0	20.4	76.0	501603	บ้านตาล	BAN TAN	5016	ฮอด	HOT	50	เชียงใหม่	CHIANG MAI	HIGH	HIGH	18.17357748	98.63176636	2019-04-09	2019-04-09	0	1
dc9f8b23-1fc2-41c1-9041-ea16fb710e6a	1	Village	10.0	Slum	North	Summer	0.0	0.0	0.0	550403	ศรีษะเกษ	SISA KET	5504	นาน้อย	NA NOI	55	น่าน	NAN	SAFE	SAFE	18.17090849	100.5028606	2018-05-10	2018-05-10	0	3
ee639202-1fdd-48f5-965d-8241e0e3d3df	1	Village	11.0	Residential_Community	North	Winter	3.3	1.7	10.0	551004	ปิงหลวง	PING LUANG	5510	นาหมื่น	NA MUEN	55	น่าน	NAN	LOW	LOW	18.1707184	100.5024904	2019-11-27	2019-11-27	0	0
557a2041-c22f-428b-b9f9-f6ae8a95aa59	1	Village	10.0	Slum	North	Summer	10.0	2.7	10.0	550403	ศรีษะเกษ	SISA KET	5504	นาน้อย	NA NOI	55	น่าน	NAN	LOW	LOW	18.170655	100.502515	2018-05-10	2018-05-10	0	3
c5c75f8b-1438-421c-b45b-24c3b02d3320	1	Village	11.0	Residential_Community	Northeast	Summer	17.8	8.8	26.7	380803	โคกกว้าง	KHOK KWANG	3808	บุ่งคล้า	BUNG KHLA	38	บึงกาฬ	BUENG KAN	MODERATE	MODERATE	18.17043113	104.0525594	2019-03-04	2019-03-04	0	1
a902d9d3-6c12-4288-a349-40eb85f781cf	1	Village	27.0	Residential_Community	North	Rainy	0.0	0.0	0.0	580402	แม่สะเรียง	MAE SARIANG	5804	แม่สะเรียง	MAE SARIANG	58	แม่ฮ่องสอน	MAE HONG SON	SAFE	SAFE	18.1691295	97.9321098	2019-06-19	2019-06-19	1	15
559d8ba6-4e94-41e8-8608-ff7ad8f26bd1	1	Village	11.0	Residential_Community	Northeast	Rainy	14.0	6.2	24.0	431602	นาทับไฮ	NA THAP HAI	4316	รัตนวาปี	RATTANA WAPI	43	หนองคาย	NONG KHAI	MODERATE	MODERATE	18.1678457	103.2986401	2017-06-23	2017-06-23	1	6
559d8ba6-4e94-41e8-8608-ff7ad8f26bd1	1	Village	11.0	Residential_Community	Northeast	Rainy	64.7	27.9	182.3	431602	นาทับไฮ	NA THAP HAI	4316	รัตนวาปี	RATTANA WAPI	43	หนองคาย	NONG KHAI	HIGH	HIGH	18.1678457	103.2986401	2017-06-05	2017-06-05	2	6
751e6f6a-06f1-4692-bab5-10658b6732ad	1	Village	11.0	Residential_Community	North	Rainy	4.0	0.5	4.0	580606	แม่สามแลบ	MAE SAM LAEP	5806	สบเมย	SOP MOEI	58	แม่ฮ่องสอน	MAE HONG SON	LOW	LOW	18.16591882	97.93542026	2019-06-27	2019-06-27	0	2
b55028f5-1806-4f8c-b0f9-902caf876b15	1	Village	21.0	Residential_Community	North	Rainy	16.7	6.0	16.7	521001	แม่ทะ	MAE THA	5210	แม่ทะ	MAE THA	52	ลำปาง	LAMPANG	MODERATE	MODERATE	18.1633503	99.556048	2019-07-26	2019-07-26	1	4
28162ba7-d97e-4d0b-9393-c5f42fca7f02	1	Village	11.0	Residential_Community	Northeast	Summer	0.0	0.0	0.0	431604	พระบาทนาสิงห์	PHRABAT NA SING	4316	รัตนวาปี	RATTANA WAPI	43	หนองคาย	NONG KHAI	SAFE	SAFE	18.16323924	103.2483936	2017-02-23	2017-02-23	0	0
28162ba7-d97e-4d0b-9393-c5f42fca7f02	1	Village	11.0	Residential_Community	Northeast	Winter	6.8	2.4	10.2	431604	พระบาทนาสิงห์	PHRABAT NA SING	4316	รัตนวาปี	RATTANA WAPI	43	หนองคาย	NONG KHAI	LOW	LOW	18.16323924	103.2483936	2017-02-04	2017-02-04	0	0
c49f5b68-f59e-4564-9e63-e784199529e5	1	Village	11.0	Residential_Community	North	Rainy	20.0	8.6	80.0	580402	แม่สะเรียง	MAE SARIANG	5804	แม่สะเรียง	MAE SARIANG	58	แม่ฮ่องสอน	MAE HONG SON	MODERATE	MODERATE	18.16208473	97.93769684	2018-08-16	2018-08-16	6	72
80f760e2-c274-4915-9496-d6b5782e3ad0	1	Village	11.0	Residential_Community	Northeast	Summer	37.8	21.1	62.2	380704	นาสะแบง	NA SABAENG	3807	ศรีวิไล	SI WILAI	38	บึงกาฬ	BUENG KAN	HIGH	HIGH	18.15893212	103.8123334	2019-03-06	2019-03-06	0	0
3d7b31e4-4e3f-49e7-b07f-8eade42cf5ec	1	Village	10.0	Slum	North	Rainy	0.0	0.0	0.0	540115	ทุ่งกวาว	THUNG KWAO	5401	Residential_Communityแพร่	MUEANG PHRAE	54	แพร่	PHRAE	SAFE	SAFE	18.15637073	100.1601129	2018-06-13	2018-06-14	0	5
a453c224-7e7c-475a-a31b-0d323fa8d2d4	1	Village	11.0	Residential_Community	Northeast	Summer	15.4	8.8	28.9	380109	ชัยพร	CHAIYAPHON	3801	Residential_Communityบึงกาฬ	MUEANG BUENG KAN	38	บึงกาฬ	BUENG KAN	MODERATE	MODERATE	18.15121439	103.9031707	2018-03-20	2018-03-20	0	0
2975f08b-e111-4c18-b6ac-f40b0e8ccea0	1	Village	11.0	Residential_Community	North	Rainy	19.4	3.2	25.8	580402	แม่สะเรียง	MAE SARIANG	5804	แม่สะเรียง	MAE SARIANG	58	แม่ฮ่องสอน	MAE HONG SON	MODERATE	LOW	18.1496809	97.9403205	2019-06-18	2019-06-18	1	15
8ce35d3f-1c44-4f82-bdf9-74219c31ec46	1	Village	11.0	Residential_Community	North	Rainy	20.0	6.6	40.0	540110	ป่าแมต	PA MAET	5401	Residential_Communityแพร่	MUEANG PHRAE	54	แพร่	PHRAE	MODERATE	MODERATE	18.143775	100.1250383	2018-08-24	2018-08-24	0	4
7155ca87-da90-4485-aa89-4b62c2d0ee54	1	Village	21.0	Residential_Community	North	Rainy	18.0	7.2	26.0	540303	ต้าผามอก	TA PHA MOK	5403	ลอง	LONG	54	แพร่	PHRAE	MODERATE	MODERATE	18.1410835	99.9358249	2018-05-16	2018-05-16	8	10
2cfc5346-7e81-44e6-bc3a-c62ae8d3b8a6	1	Village	10.0	Slum	North	Winter	8.6	3.1	11.4	540101	ในเวียง	NAI WIANG	5401	Residential_Communityแพร่	MUEANG PHRAE	54	แพร่	PHRAE	LOW	LOW	18.13974802	100.153666	2017-12-14	2017-12-14	0	0
94b8fe10-d438-41d3-a7a2-1a84d744eda9	1	Village	11.0	Residential_Community	North	Winter	0.0	0.0	0.0	540101	ในเวียง	NAI WIANG	5401	Residential_Communityแพร่	MUEANG PHRAE	54	แพร่	PHRAE	SAFE	SAFE	18.13857937	100.1406183	2017-12-20	2017-12-20	0	0
3568a1a1-aca4-46e0-b82e-b599673de6eb	1	Village	10.0	Slum	North	Winter	8.6	7.7	34.3	540101	ในเวียง	NAI WIANG	5401	Residential_Communityแพร่	MUEANG PHRAE	54	แพร่	PHRAE	LOW	MODERATE	18.1378934	100.1499804	2018-01-04	2018-01-04	0	0
f60e64bd-6699-4c90-a64b-f7ae0c24d599	1	Village	12.0	Commercial_Community	North	Winter	5.7	1.6	5.7	540101	ในเวียง	NAI WIANG	5401	Residential_Communityแพร่	MUEANG PHRAE	54	แพร่	PHRAE	LOW	LOW	18.1378813	100.150156	2018-01-04	2018-01-04	0	0
3b7525c4-8f84-47c7-9070-e28b6fcb3649	1	Village	11.0	Residential_Community	North	Winter	8.3	4.2	11.1	540101	ในเวียง	NAI WIANG	5401	Residential_Communityแพร่	MUEANG PHRAE	54	แพร่	PHRAE	LOW	LOW	18.13677601	100.1499707	2018-01-04	2018-01-04	0	0
c1dbef3a-bbcb-40ec-965f-8a720ffa4ef6	1	Village	10.0	Slum	North	Rainy	6.0	1.8	6.0	540805	ตำหนักธรรม	TAMNAK THAM	5408	หนองม่วงไข่	NONG MUANG KHAI	54	แพร่	PHRAE	LOW	LOW	18.13512916	100.1543241	2018-07-31	2018-08-01	0	0
a59261d1-81c7-440d-8a87-2c49912246ee	1	Village	11.0	Residential_Community	Northeast	Winter	31.1	12.9	37.8	430804	นางิ้ว	NA NGIO	4308	สังคม	SANGKHOM	43	หนองคาย	NONG KHAI	HIGH	HIGH	18.13457577	102.1347377	2019-02-12	2019-02-12	0	0
4ff05e36-4c77-4853-88c7-5ac37de9198d	1	Village	11.0	Residential_Community	North	Summer	21.1	3.9	21.1	540112	สวนเขื่อน	SUAN KHUEAN	5401	Residential_Communityแพร่	MUEANG PHRAE	54	แพร่	PHRAE	HIGH	LOW	18.1322783	100.2463633	2019-04-22	2019-04-22	0	5
037b7573-ac75-4bdd-bab9-c05054f08f23	1	Village	11.0	Residential_Community	North	Rainy	26.7	4.3	73.3	580405	แม่ยวม	MAE YUAM	5804	แม่สะเรียง	MAE SARIANG	58	แม่ฮ่องสอน	MAE HONG SON	HIGH	LOW	18.1309227	97.9164172	2019-06-20	2019-06-20	2	13
c16b6157-4a5f-4364-8e11-4b3c47719eb6	1	Village	11.0	Residential_Community	Northeast	Summer	40.0	16.6	51.1	380207	ศรีสำราญ	SI SAMRAN	3802	พรเจริญ	PHON CHAROEN	38	บึงกาฬ	BUENG KAN	HIGH	HIGH	18.12175968	103.6456773	2018-03-22	2018-03-22	0	1
50861f0d-2333-453a-b250-cf856e5e8da1	1	Village	11.0	Residential_Community	North	Summer	31.4	17.1	54.3	540411	เวียงทอง	WIANG THONG	5404	สูงเม่น	SUNG MEN	54	แพร่	PHRAE	HIGH	HIGH	18.1167135	100.1117466	2018-05-07	2018-05-07	21	10
a5c5082c-fa78-49a8-96cc-78dac5e7e3ad	1	Village	12.0	Commercial_Community	North	Summer	25.7	16.1	57.1	540411	เวียงทอง	WIANG THONG	5404	สูงเม่น	SUNG MEN	54	แพร่	PHRAE	HIGH	HIGH	18.1159512	100.1122252	2018-05-07	2018-05-07	21	10
39c483ae-333a-442f-81e9-c00290616fcc	1	Village	12.0	Commercial_Community	North	Summer	0.0	0.0	0.0	540411	เวียงทอง	WIANG THONG	5404	สูงเม่น	SUNG MEN	54	แพร่	PHRAE	SAFE	SAFE	18.1156954	100.1120757	2018-05-07	2018-05-07	21	10
39c483ae-333a-442f-81e9-c00290616fcc	1	Village	12.0	Commercial_Community	North	Rainy	10.0	3.9	10.0	540411	เวียงทอง	WIANG THONG	5404	สูงเม่น	SUNG MEN	54	แพร่	PHRAE	LOW	LOW	18.1156954	100.1120757	2018-06-05	2018-06-05	7	22
77a7386a-91d7-4544-8987-1edb15e62c0f	1	Village	11.0	Residential_Community	North	Rainy	20.0	6.3	20.0	540411	เวียงทอง	WIANG THONG	5404	สูงเม่น	SUNG MEN	54	แพร่	PHRAE	MODERATE	MODERATE	18.11525785	100.113658	2018-06-05	2018-06-05	7	22
083b13ff-ed09-4b63-9ccd-fbb47d4189aa	1	Village	11.0	Residential_Community	Northeast	Rainy	8.7	3.3	10.9	430804	นางิ้ว	NA NGIO	4308	สังคม	SANGKHOM	43	หนองคาย	NONG KHAI	LOW	LOW	18.11372077	102.1439531	2018-08-28	2018-08-28	1	4
509d8a36-9fef-4c50-ab5a-221f3199953f	1	Village	10.0	Slum	North	Summer	14.3	4.3	20.0	540411	เวียงทอง	WIANG THONG	5404	สูงเม่น	SUNG MEN	54	แพร่	PHRAE	MODERATE	LOW	18.1136145	100.1131605	2018-05-07	2018-05-07	21	10
509d8a36-9fef-4c50-ab5a-221f3199953f	1	Village	10.0	Slum	North	Rainy	0.0	0.0	0.0	540411	เวียงทอง	WIANG THONG	5404	สูงเม่น	SUNG MEN	54	แพร่	PHRAE	SAFE	SAFE	18.1136145	100.1131605	2018-06-05	2018-06-05	7	22
64fa8616-b6e7-406f-ba40-80172c7b1c0b	1	Village	11.0	Residential_Community	North	Rainy	0.0	0.0	0.0	521002	นาครัว	NA KHRUA	5210	แม่ทะ	MAE THA	52	ลำปาง	LAMPANG	SAFE	SAFE	18.10983017	99.51668938	2018-07-24	2018-07-24	0	23
cf01ddbc-bc18-454d-b403-7bef9259c90e	1	Village	11.0	Residential_Community	Northeast	Rainy	12.8	6.1	17.0	430805	สังคม	SANGKHOM	4308	สังคม	SANGKHOM	43	หนองคาย	NONG KHAI	MODERATE	MODERATE	18.10751882	102.2263264	2018-08-28	2018-08-28	0	0
3463e853-fb55-4653-a6f7-dfd3652eb0ff	1	Village	11.0	Residential_Community	North	Rainy	63.6	13.9	154.6	580402	แม่สะเรียง	MAE SARIANG	5804	แม่สะเรียง	MAE SARIANG	58	แม่ฮ่องสอน	MAE HONG SON	HIGH	HIGH	18.10718103	97.93878414	2018-08-08	2018-08-08	7	72
3463e853-fb55-4653-a6f7-dfd3652eb0ff	1	Village	11.0	Residential_Community	North	Rainy	40.0	12.2	60.0	580402	แม่สะเรียง	MAE SARIANG	5804	แม่สะเรียง	MAE SARIANG	58	แม่ฮ่องสอน	MAE HONG SON	HIGH	HIGH	18.10718103	97.93878414	2019-07-04	2019-07-04	2	15
2f375695-3777-4eae-a6c0-111a737956b0	1	Village	21.0	Residential_Community	North	Rainy	13.3	4.8	13.3	521004	บ้านกิ่ว	BAN KIO	5210	แม่ทะ	MAE THA	52	ลำปาง	LAMPANG	MODERATE	LOW	18.10499619	99.50121651	2019-07-25	2019-07-25	0	2
1745c3f5-51b6-4977-9d85-0662fab8123f	1	Village	11.0	Residential_Community	North	Summer	18.0	7.7	22.0	540409	ร่องกาศ	RONG KAT	5404	สูงเม่น	SUNG MEN	54	แพร่	PHRAE	MODERATE	MODERATE	18.09958	100.1434383	2019-03-04	2019-03-04	0	0
1745c3f5-51b6-4977-9d85-0662fab8123f	1	Village	11.0	Residential_Community	North	Rainy	4.0	1.9	6.0	540409	ร่องกาศ	RONG KAT	5404	สูงเม่น	SUNG MEN	54	แพร่	PHRAE	LOW	LOW	18.09958	100.1434383	2019-06-05	2019-06-05	0	3
1745c3f5-51b6-4977-9d85-0662fab8123f	1	Village	11.0	Residential_Community	North	Rainy	0.0	0.0	0.0	540409	ร่องกาศ	RONG KAT	5404	สูงเม่น	SUNG MEN	54	แพร่	PHRAE	SAFE	SAFE	18.09958	100.1434383	2019-07-03	2019-07-03	0	3
60bddcf4-318a-414e-ab14-6619172b0d94	1	Village	11.0	Residential_Community	Northeast	Winter	0.0	0.0	0.0	430804	นางิ้ว	NA NGIO	4308	สังคม	SANGKHOM	43	หนองคาย	NONG KHAI	SAFE	SAFE	18.09335681	102.1477786	2019-02-12	2019-02-12	0	0
a93777c5-30c5-4854-a501-a0eada36a689	1	Village	11.0	Residential_Community	Northeast	Summer	28.9	16.7	46.7	380204	หนองหัวช้าง	NONG HUA CHANG	3802	พรเจริญ	PHON CHAROEN	38	บึงกาฬ	BUENG KAN	HIGH	HIGH	18.08644412	103.5656607	2018-03-22	2018-03-22	0	0
0d7450e8-38db-411e-8624-fcfeff3cd04b	1	Village	11.0	Residential_Community	Northeast	Rainy	10.9	4.3	10.9	431504	วังหลวง	WANG LUANG	4315	เฝ้าไร่	FAO RAI	43	หนองคาย	NONG KHAI	MODERATE	LOW	18.08554185	103.2600357	2018-08-29	2018-08-29	1	4
791d3948-bff6-4dc7-9ab0-bb296c617160	1	Village	11.0	Residential_Community	North	Summer	10.2	2.9	10.2	540408	บ้านกาศ	BAN KAT	5404	สูงเม่น	SUNG MEN	54	แพร่	PHRAE	MODERATE	LOW	18.08410382	100.1705728	2019-05-08	2019-05-08	0	0
04a91e68-b496-4974-941c-462558cded6a	1	Village	11.0	Residential_Community	Northeast	Summer	27.4	16.8	54.9	380206	ป่าแฝก	PA FAEK	3802	พรเจริญ	PHON CHAROEN	38	บึงกาฬ	BUENG KAN	HIGH	HIGH	18.08275629	103.7472258	2018-03-21	2018-03-21	0	0
d9ee4de1-0950-401a-afa0-75bb0743a4db	1	Village	11.0	Residential_Community	Northeast	Summer	21.7	7.6	21.7	380206	ป่าแฝก	PA FAEK	3802	พรเจริญ	PHON CHAROEN	38	บึงกาฬ	BUENG KAN	HIGH	MODERATE	18.08217655	103.7304177	2019-03-06	2019-03-06	0	1
a470402f-0ee4-4347-bf6e-da75aa00bdca	1	Village	11.0	Residential_Community	North	Rainy	13.3	5.8	13.3	521004	บ้านกิ่ว	BAN KIO	5210	แม่ทะ	MAE THA	52	ลำปาง	LAMPANG	MODERATE	MODERATE	18.0799433	99.5055327	2019-07-24	2019-07-24	0	2
3fdaf5dc-f8b5-42eb-92db-eb231d3f39e8	1	Village	10.0	Slum	North	Rainy	16.7	5.0	23.3	540301	ห้วยอ้อ	HUAI O	5403	ลอง	LONG	54	แพร่	PHRAE	MODERATE	LOW	18.07559522	99.8284765	2019-07-01	2019-07-01	2	6
500e0697-dae6-4e2f-bfef-8db88e9f231e	1	Village	12.0	Commercial_Community	North	Rainy	16.7	7.6	20.0	540301	ห้วยอ้อ	HUAI O	5403	ลอง	LONG	54	แพร่	PHRAE	MODERATE	MODERATE	18.0723023	99.8272233	2019-07-01	2019-07-01	2	6
ed7ec6f5-d076-454f-a0e6-f9e3a2897255	1	Village	11.0	Residential_Community	Northeast	Winter	11.1	4.3	15.6	380404	บ้านต้อง	BAN TONG	3804	เซกา	SEKA	38	บึงกาฬ	BUENG KAN	MODERATE	LOW	18.07022296	103.9794521	2019-12-16	2019-12-16	0	0
d7699435-d106-4344-80d0-29eae9dad02f	1	Village	11.0	Residential_Community	North	Rainy	17.5	8.5	37.5	540301	ห้วยอ้อ	HUAI O	5403	ลอง	LONG	54	แพร่	PHRAE	MODERATE	MODERATE	18.06918099	99.83017098	2019-07-01	2019-07-01	2	6
bf0eaeb9-1de4-4fef-8fc3-2809245627fc	1	Village	11.0	Residential_Community	North	Rainy	0.0	0.0	0.0	540306	หัวทุ่ง	HUA THUNG	5403	ลอง	LONG	54	แพร่	PHRAE	SAFE	SAFE	18.0641809	99.7869755	2019-07-11	2019-07-11	0	0
a6be053e-a808-4bee-ba4a-24fbdfadab6e	1	Village	11.0	Residential_Community	Northeast	Summer	11.1	3.6	11.1	380406	น้ำจั้น	NAM CHAN	3804	เซกา	SEKA	38	บึงกาฬ	BUENG KAN	MODERATE	LOW	18.0623031	103.9004838	2019-03-07	2019-03-07	0	0
83ad674d-4e69-44af-9c38-2e698aaecad1	1	Village	11.0	Residential_Community	Northeast	Summer	33.3	15.2	40.0	380603	ดงบัง	DONG BANG	3806	บึงโขงหลง	BUENG KHONG LONG	38	บึงกาฬ	BUENG KAN	HIGH	HIGH	18.05849359	104.1483102	2019-03-07	2019-03-07	0	1
c3c93be4-22c8-48c0-92cc-346b4e7b8634	1	Village	11.0	Residential_Community	North	Rainy	32.6	6.3	42.9	580405	แม่ยวม	MAE YUAM	5804	แม่สะเรียง	MAE SARIANG	58	แม่ฮ่องสอน	MAE HONG SON	HIGH	MODERATE	18.05700912	97.91826189	2017-05-24	2017-05-24	5	24
c3c93be4-22c8-48c0-92cc-346b4e7b8634	1	Village	11.0	Residential_Community	North	Rainy	0.0	0.0	0.0	580405	แม่ยวม	MAE YUAM	5804	แม่สะเรียง	MAE SARIANG	58	แม่ฮ่องสอน	MAE HONG SON	SAFE	SAFE	18.05700912	97.91826189	2019-07-04	2019-07-04	1	13
8ca20ff7-584e-4f62-b565-8a17d8eb177a	1	Village	11.0	Residential_Community	North	Summer	12.5	3.6	17.5	540401	สูงเม่น	SUNG MEN	5404	สูงเม่น	SUNG MEN	54	แพร่	PHRAE	MODERATE	LOW	18.05679682	100.1088327	2019-05-07	2019-05-07	0	0
15ad6592-0800-4ab6-82c4-46b63fa583b5	1	Village	11.0	Residential_Community	Northeast	Rainy	21.6	6.2	27.4	420405	ห้วยพิชัย	HUAI PHICHAI	4204	ปากชม	PAK CHOM	42	เลย	LOEI	HIGH	MODERATE	18.0551622	101.9290458	2018-07-12	2018-07-12	0	0
2a6c8082-7ebb-41b2-b1a5-e723bc1c56c8	1	Village	10.0	Slum	North	Summer	10.0	5.1	13.3	540401	สูงเม่น	SUNG MEN	5404	สูงเม่น	SUNG MEN	54	แพร่	PHRAE	LOW	MODERATE	18.0543181	100.111929	2019-05-07	2019-05-07	0	0
ec4578c9-c093-45bb-bc74-2b8db7265eeb	1	Village	11.0	Residential_Community	Northeast	Summer	6.7	3.1	8.9	380202	ดอนหญ้านาง	DON YA NANG	3802	พรเจริญ	PHON CHAROEN	38	บึงกาฬ	BUENG KAN	LOW	LOW	18.05397447	103.6090585	2018-03-22	2018-03-22	0	0
9fdb6ea5-a6d6-4c50-8c54-666117697bbc	1	Village	12.0	Commercial_Community	North	Summer	6.7	3.1	6.7	540401	สูงเม่น	SUNG MEN	5404	สูงเม่น	SUNG MEN	54	แพร่	PHRAE	LOW	LOW	18.05315969	100.1138615	2019-05-07	2019-05-07	0	0
66e16ead-2591-4f5a-8ff1-bedd92891cc4	1	Village	11.0	Residential_Community	North	Rainy	0.0	0.0	0.0	540401	สูงเม่น	SUNG MEN	5404	สูงเม่น	SUNG MEN	54	แพร่	PHRAE	SAFE	SAFE	18.0522533	100.1126933	2018-08-31	2018-08-31	0	21
8ba8e396-543f-49dc-ab32-cfcd0cc67e2e	1	Village	10.0	Slum	North	Winter	40.0	5.4	40.0	540401	สูงเม่น	SUNG MEN	5404	สูงเม่น	SUNG MEN	54	แพร่	PHRAE	HIGH	MODERATE	18.05027335	100.1120401	2017-12-08	2017-12-08	0	1
f19cc834-1e6c-40aa-bb85-eca70f808874	1	Village	11.0	Residential_Community	North	Rainy	10.0	2.2	10.0	540405	บ้านเหล่า	BAN LAO	5404	สูงเม่น	SUNG MEN	54	แพร่	PHRAE	LOW	LOW	18.0502133	100.1536867	2018-08-07	2018-08-07	0	15
413fe3c8-5aec-4502-a883-8cd1f15f2c2d	1	Village	11.0	Residential_Community	North	Rainy	7.5	1.9	7.5	530501	ฟากท่า	FAK THA	5305	ฟากท่า	FAK THA	53	อุตรดิตถ์	UTTARADIT	LOW	LOW	18.04917119	100.9107093	2019-06-13	2019-06-13	15	32
21b66ed0-2b8d-48fb-8fc3-775cd572558d	1	Village	11.0	Residential_Community	North	Rainy	100.0	25.0	100.0	540305	ปากกาง	PAK KANG	5403	ลอง	LONG	54	แพร่	PHRAE	HIGH	HIGH	18.0438865	99.8001093	2019-07-22	2019-07-22	3	3
c367feac-a96c-414a-a6b6-731349269d17	1	Village	10.0	Slum	North	Winter	40.0	8.9	40.0	540401	สูงเม่น	SUNG MEN	5404	สูงเม่น	SUNG MEN	54	แพร่	PHRAE	HIGH	MODERATE	18.0413442	100.1042666	2017-12-14	2017-12-14	0	1
dc139b1a-e669-4765-b28e-1f631b762e46	1	Village	11.0	Residential_Community	North	Winter	20.7	4.5	20.7	540402	น้ำชำ	NAM CHAM	5404	สูงเม่น	SUNG MEN	54	แพร่	PHRAE	HIGH	LOW	18.04101221	100.103697	2017-12-08	2017-12-08	0	0
121df791-7e1a-4840-9020-0c420abbb895	1	Village	11.0	Residential_Community	North	Rainy	21.9	7.6	51.2	580605	ป่าโปง	PA PONG	5806	สบเมย	SOP MOEI	58	แม่ฮ่องสอน	MAE HONG SON	HIGH	MODERATE	18.04036208	97.93070945	2019-06-27	2019-06-27	0	6
c6155676-2bbd-4fc7-9b66-529fe382a296	1	Village	11.0	Residential_Community	North	Rainy	64.3	11.4	78.6	580605	ป่าโปง	PA PONG	5806	สบเมย	SOP MOEI	58	แม่ฮ่องสอน	MAE HONG SON	HIGH	HIGH	18.04033633	97.93065592	2019-06-27	2019-06-27	0	6
5bc0b681-675b-4d0b-8ba2-33fbe5a27b0d	1	Village	11.0	Residential_Community	Northeast	Summer	22.7	12.2	52.3	380201	ศรีชมภู	SI CHOMPHU	3802	พรเจริญ	PHON CHAROEN	38	บึงกาฬ	BUENG KAN	HIGH	HIGH	18.03979251	103.6843504	2018-03-22	2018-03-22	0	0
ca80d409-6bd7-4afb-99e7-7fae4af67f89	1	Village	11.0	Residential_Community	Northeast	Rainy	13.6	6.5	18.2	420401	ปากชม	PAK CHOM	4204	ปากชม	PAK CHOM	42	เลย	LOEI	MODERATE	MODERATE	18.03956457	101.8569567	2017-05-16	2017-05-16	0	7
49b408e2-109d-4331-858f-8d7186b52fe1	1	Village	11.0	Residential_Community	North	Rainy	10.0	2.9	13.3	530602	บ้านโคก	BAN KHOK	5306	บ้านโคก	BAN KHOK	53	อุตรดิตถ์	UTTARADIT	LOW	LOW	18.03472169	101.1178127	2018-06-27	2018-06-27	0	0
f9941c90-3e77-46c1-ac92-675861578a5e	1	Village	11.0	Residential_Community	North	Rainy	15.0	3.8	20.0	530602	บ้านโคก	BAN KHOK	5306	บ้านโคก	BAN KHOK	53	อุตรดิตถ์	UTTARADIT	MODERATE	LOW	18.03458237	101.0848188	2018-06-27	2018-06-27	0	0
8bb821d4-7daa-43cf-96d3-26c3aafa4da7	1	Village	11.0	Residential_Community	Northeast	Rainy	8.7	2.5	8.7	431501	เฝ้าไร่	FAO RAI	4315	เฝ้าไร่	FAO RAI	43	หนองคาย	NONG KHAI	LOW	LOW	18.03309419	103.3393939	2018-08-29	2018-08-29	1	15
f2e99204-f533-4ad8-8fb6-5e74be168d82	1	Village	11.0	Residential_Community	North	Rainy	8.5	1.9	8.5	530602	บ้านโคก	BAN KHOK	5306	บ้านโคก	BAN KHOK	53	อุตรดิตถ์	UTTARADIT	LOW	LOW	18.02850236	101.068681	2018-06-28	2018-06-28	0	0
27a0d1a6-d2ca-45c8-a778-91ceedc029d4	1	Village	11.0	Residential_Community	North	Rainy	10.0	1.5	10.0	540403	หัวฝาย	HUA FAI	5404	สูงเม่น	SUNG MEN	54	แพร่	PHRAE	LOW	LOW	18.0262917	100.1356083	2018-08-16	2018-08-16	1	17
0b2c520e-5046-45d6-ba98-84c2213d79c7	1	Village	11.0	Residential_Community	Northeast	Rainy	4.4	1.6	4.4	431503	หนองหลวง	NONG LUANG	4315	เฝ้าไร่	FAO RAI	43	หนองคาย	NONG KHAI	LOW	LOW	18.02282353	103.2040979	2018-08-29	2018-08-29	0	10
ab284f72-fa68-4ac3-9685-6afed3187c6f	1	Village	11.0	Residential_Community	Northeast	Winter	10.9	5.7	17.4	430501	จุมพล	CHUMPHON	4305	โพนพิสัย	PHON PHISAI	43	หนองคาย	NONG KHAI	MODERATE	MODERATE	18.02130656	103.0757689	2019-11-27	2019-11-27	0	1
e952c8b9-cadc-4f00-87b8-81a0f051708e	1	Village	11.0	Residential_Community	North	Rainy	0.0	0.0	0.0	530602	บ้านโคก	BAN KHOK	5306	บ้านโคก	BAN KHOK	53	อุตรดิตถ์	UTTARADIT	SAFE	SAFE	18.0211485	101.0702707	2018-06-28	2018-06-28	0	0
b297fd58-1511-4e01-ae54-d75138f686eb	1	Village	11.0	Residential_Community	Northeast	Summer	0.0	0.0	0.0	471003	ดงหม้อทอง	DONG MO THONG	4710	บ้านม่วง	BAN MUANG	47	สกลนคร	SAKON NAKHON	SAFE	SAFE	18.01935787	103.5104451	2019-04-11	2019-04-11	0	0
85c84b30-e313-4986-acd0-efe440067b9f	1	Village	11.0	Residential_Community	North	Rainy	0.0	0.0	0.0	530602	บ้านโคก	BAN KHOK	5306	บ้านโคก	BAN KHOK	53	อุตรดิตถ์	UTTARADIT	SAFE	SAFE	18.01900715	101.059253	2018-06-29	2018-06-29	0	0
354fb639-eb7c-40be-a5ac-7ac640bd9739	1	Village	11.0	Residential_Community	Northeast	Summer	20.0	6.2	20.0	420401	ปากชม	PAK CHOM	4204	ปากชม	PAK CHOM	42	เลย	LOEI	MODERATE	MODERATE	18.01851233	101.8993343	2017-02-15	2017-02-15	0	0
52f1853a-a60e-4a03-ad68-63269b66a78f	1	Village	11.0	Residential_Community	North	Rainy	0.0	0.0	0.0	530602	บ้านโคก	BAN KHOK	5306	บ้านโคก	BAN KHOK	53	อุตรดิตถ์	UTTARADIT	SAFE	SAFE	18.01615932	101.0696989	2018-06-28	2018-06-28	0	0
d1ad4069-9dde-4853-ab0e-5fab81e04a68	1	Village	11.0	Residential_Community	Northeast	Summer	11.5	4.1	15.4	380203	พรเจริญ	PHON CHAROEN	3802	พรเจริญ	PHON CHAROEN	38	บึงกาฬ	BUENG KAN	MODERATE	LOW	18.01257506	103.7092362	2018-03-21	2018-03-21	0	0
5673ecf9-5645-43d7-9ae2-7ef5f8f380e6	1	Village	11.0	Residential_Community	Northeast	Winter	17.8	7.1	20.0	380401	เซกา	SEKA	3804	เซกา	SEKA	38	บึงกาฬ	BUENG KAN	MODERATE	MODERATE	18.01000517	103.9582403	2019-12-16	2019-12-16	0	0
5673ecf9-5645-43d7-9ae2-7ef5f8f380e6	1	Village	11.0	Residential_Community	Northeast	Winter	43.5	18.8	84.8	380401	เซกา	SEKA	3804	เซกา	SEKA	38	บึงกาฬ	BUENG KAN	HIGH	HIGH	18.01000517	103.9582403	2018-02-07	2018-02-07	0	0
c9b33bd6-11f0-4e90-9111-bc016d0f9f50	1	Village	11.0	Residential_Community	North	Rainy	15.0	8.3	25.0	530602	บ้านโคก	BAN KHOK	5306	บ้านโคก	BAN KHOK	53	อุตรดิตถ์	UTTARADIT	MODERATE	MODERATE	18.0099642	101.1038441	2018-06-27	2018-06-27	0	0
078f33c4-225c-4674-92f2-235fab6de057	1	Village	10.0	Slum	North	Summer	100.0	21.4	150.0	530501	ฟากท่า	FAK THA	5305	ฟากท่า	FAK THA	53	อุตรดิตถ์	UTTARADIT	HIGH	HIGH	18.00649861	100.8848065	2018-03-17	2018-03-17	0	0
078f33c4-225c-4674-92f2-235fab6de057	1	Village	10.0	Slum	North	Summer	0.0	0.0	0.0	530501	ฟากท่า	FAK THA	5305	ฟากท่า	FAK THA	53	อุตรดิตถ์	UTTARADIT	SAFE	SAFE	18.00649861	100.8848065	2018-03-25	2018-03-25	0	0
ce51f53e-2956-46db-9cd7-3db8a4f2eb8c	1	Village	11.0	Residential_Community	North	Winter	0.0	0.0	0.0	540505	ปงป่าหวาย	PONG PA WAI	5405	เด่นชัย	DEN CHAI	54	แพร่	PHRAE	SAFE	SAFE	18.00640518	100.0331874	2017-12-07	2017-12-07	0	0
d27e995e-cf60-4194-b368-9d997e143b26	1	Village	11.0	Residential_Community	North	Rainy	29.0	17.1	61.3	520403	เสริมซ้าย	SOEM SAI	5204	เสริมงาม	SOEM NGAM	52	ลำปาง	LAMPANG	HIGH	HIGH	18.005943	99.1698377	2019-08-14	2019-08-14	5	5
956d3cdb-c028-4cf4-b638-178e47a953cb	1	Village	10.0	Slum	North	Summer	0.0	0.0	0.0	530501	ฟากท่า	FAK THA	5305	ฟากท่า	FAK THA	53	อุตรดิตถ์	UTTARADIT	SAFE	SAFE	18.00188312	100.8794552	2018-03-24	2018-03-24	0	0
d08db55e-a0ea-45a4-9313-0f5d4f74841e	1	Village	11.0	Residential_Community	Northeast	Rainy	37.0	14.8	39.1	430802	ผาตั้ง	PHA TANG	4308	สังคม	SANGKHOM	43	หนองคาย	NONG KHAI	HIGH	HIGH	18.00059268	102.256339	2018-08-28	2018-08-28	0	1
ddb9d458-3c61-4a69-b555-a3dbe0e6b902	1	Village	11.0	Residential_Community	Northeast	Winter	13.3	5.5	15.6	430109	บ้านเดื่อ	BAN DUEA	4301	Residential_Communityหนองคาย	MUEANG NONG KHAI	43	หนองคาย	NONG KHAI	MODERATE	MODERATE	17.99983027	102.9534337	2019-02-14	2019-02-14	0	11
675c666c-5c3f-4b63-9248-86b9a457757d	1	Village	11.0	Residential_Community	North	Winter	28.3	13.3	38.3	540501	เด่นชัย	DEN CHAI	5405	เด่นชัย	DEN CHAI	54	แพร่	PHRAE	HIGH	HIGH	17.99920033	100.0214647	2019-12-09	2019-12-09	0	2
94c61bca-41a1-4d97-8542-18e57031c594	1	Village	11.0	Residential_Community	Northeast	Summer	16.0	5.0	24.0	430501	จุมพล	CHUMPHON	4305	โพนพิสัย	PHON PHISAI	43	หนองคาย	NONG KHAI	MODERATE	LOW	17.9938352	103.1537569	2019-03-06	2019-03-06	0	1
94c61bca-41a1-4d97-8542-18e57031c594	1	Village	11.0	Residential_Community	Northeast	Winter	18.2	10.0	27.3	430501	จุมพล	CHUMPHON	4305	โพนพิสัย	PHON PHISAI	43	หนองคาย	NONG KHAI	MODERATE	MODERATE	17.9938352	103.1537569	2019-02-08	2019-02-08	0	1
b4e87f14-d6d9-49a1-961e-62151be9b371	1	Village	11.0	Residential_Community	Northeast	Summer	6.7	1.6	6.7	471003	ดงหม้อทอง	DONG MO THONG	4710	บ้านม่วง	BAN MUANG	47	สกลนคร	SAKON NAKHON	LOW	LOW	17.98968459	103.507555	2019-05-07	2019-05-07	3	0
7e726835-82a6-466d-9114-62560422365c	1	Village	11.0	Residential_Community	North	Winter	24.0	7.0	38.0	540501	เด่นชัย	DEN CHAI	5405	เด่นชัย	DEN CHAI	54	แพร่	PHRAE	HIGH	MODERATE	17.988513	100.0382051	2018-11-12	2018-11-12	0	0
3bf83fca-9c14-469b-bb34-82737ce879fc	1	Village	11.0	Residential_Community	North	Rainy	11.8	1.8	13.7	580601	สบเมย	SOP MOEI	5806	สบเมย	SOP MOEI	58	แม่ฮ่องสอน	MAE HONG SON	MODERATE	LOW	17.98691282	97.91848652	2019-07-22	2019-07-22	3	10
fbf35d12-78b0-4c91-bd9a-1dcbe7bc9cf5	1	Village	11.0	Residential_Community	North	Rainy	40.0	5.8	40.0	540703	แม่ป้าก	MAE PAK	5407	วังชิ้น	WANG CHIN	54	แพร่	PHRAE	HIGH	MODERATE	17.98621192	99.65263946	2019-08-30	2019-08-30	2	54
cccbbaec-ce4c-4bfd-943c-b380635cad5f	1	Village	12.0	Commercial_Community	North	Summer	14.3	3.7	14.3	540502	แม่จั๊วะ	MAE CHUA	5405	เด่นชัย	DEN CHAI	54	แพร่	PHRAE	MODERATE	LOW	17.9835211	100.0928107	2018-02-16	2018-02-16	0	0
a9b0c7e5-9e6a-4a41-9e5c-779b9c3ef5b9	1	Village	10.0	Slum	North	Summer	2.9	0.7	2.9	540502	แม่จั๊วะ	MAE CHUA	5405	เด่นชัย	DEN CHAI	54	แพร่	PHRAE	LOW	LOW	17.9833673	100.092834	2018-02-16	2018-02-16	0	0
bb85c698-5e16-477d-b819-242783a4c8aa	1	Village	12.0	Commercial_Community	North	Winter	36.4	11.9	45.5	540501	เด่นชัย	DEN CHAI	5405	เด่นชัย	DEN CHAI	54	แพร่	PHRAE	HIGH	HIGH	17.98264187	100.0533465	2018-11-13	2018-11-13	0	0
f728b330-4e34-4222-9c5f-6cf4ec525e93	1	Village	11.0	Residential_Community	North	Summer	8.3	5.5	16.7	540502	แม่จั๊วะ	MAE CHUA	5405	เด่นชัย	DEN CHAI	54	แพร่	PHRAE	LOW	MODERATE	17.98241602	100.0903584	2018-02-15	2018-02-15	0	0
2a2e5cf0-bb14-4f10-a446-22050ae95553	1	Village	10.0	Slum	North	Winter	30.8	12.6	69.2	540501	เด่นชัย	DEN CHAI	5405	เด่นชัย	DEN CHAI	54	แพร่	PHRAE	HIGH	HIGH	17.9819573	100.053985	2018-11-13	2018-11-13	0	0
d5260e98-4f21-4741-9582-a9628ce1f36f	1	Village	11.0	Residential_Community	Northeast	Summer	17.8	8.2	22.2	430109	บ้านเดื่อ	BAN DUEA	4301	Residential_Communityหนองคาย	MUEANG NONG KHAI	43	หนองคาย	NONG KHAI	MODERATE	MODERATE	17.97971086	102.9088095	2018-03-26	2018-03-26	0	0
180a4112-af09-46cc-a093-ae2f6df064b7	1	Village	11.0	Residential_Community	North	Rainy	40.0	8.2	50.0	540703	แม่ป้าก	MAE PAK	5407	วังชิ้น	WANG CHIN	54	แพร่	PHRAE	HIGH	MODERATE	17.9788083	99.6378083	2019-07-15	2019-07-15	30	54
4687ce43-3ea0-4eba-ad8d-4d874b3020ce	1	Village	19.0	Residential_Community	North	Winter	0.0	0.0	0.0	540501	เด่นชัย	DEN CHAI	5405	เด่นชัย	DEN CHAI	54	แพร่	PHRAE	SAFE	SAFE	17.97485549	100.0396733	2018-11-14	2018-11-14	0	0
f2d464f2-bf23-4c12-8296-cbc138369782	1	Village	11.0	Residential_Community	North	Rainy	0.0	0.0	0.0	540701	วังชิ้น	WANG CHIN	5407	วังชิ้น	WANG CHIN	54	แพร่	PHRAE	SAFE	SAFE	17.9742957	99.6400402	2019-07-22	2019-07-22	8	15
d3b9c9dd-6794-4a3e-bcab-7f435042682b	1	Village	11.0	Residential_Community	North	Rainy	30.0	9.1	40.0	540703	แม่ป้าก	MAE PAK	5407	วังชิ้น	WANG CHIN	54	แพร่	PHRAE	HIGH	MODERATE	17.97369008	99.64021695	2019-07-15	2019-07-15	30	54
2c3d5345-4f2d-441a-b5c4-95719f4d4e32	1	Village	11.0	Residential_Community	Northeast	Rainy	29.8	14.2	48.9	430119	สีกาย	SI KAI	4301	Residential_Communityหนองคาย	MUEANG NONG KHAI	43	หนองคาย	NONG KHAI	HIGH	HIGH	17.9731021	102.8839427	2017-05-22	2017-05-22	0	0
298d7030-30a1-4113-8cd1-e451e85f5dd8	1	Village	11.0	Residential_Community	Northeast	Rainy	13.6	4.7	18.2	430119	สีกาย	SI KAI	4301	Residential_Communityหนองคาย	MUEANG NONG KHAI	43	หนองคาย	NONG KHAI	MODERATE	LOW	17.97106135	102.8657728	2017-05-22	2017-05-22	0	0
298d7030-30a1-4113-8cd1-e451e85f5dd8	1	Village	11.0	Residential_Community	Northeast	Rainy	20.0	9.0	24.4	430119	สีกาย	SI KAI	4301	Residential_Communityหนองคาย	MUEANG NONG KHAI	43	หนองคาย	NONG KHAI	MODERATE	MODERATE	17.97106135	102.8657728	2018-08-27	2018-08-27	0	1
c219f169-4a22-408f-a536-0e6ebf57b05f	1	Village	11.0	Residential_Community	Northeast	Winter	4.4	1.9	6.7	412204	โนนทอง	NON THONG	4122	นายูง	NA YUNG	41	อุดรธานี	UDON THANI	LOW	LOW	17.96871186	102.1275031	2019-12-11	2019-12-11	1	1
c219f169-4a22-408f-a536-0e6ebf57b05f	1	Village	11.0	Residential_Community	Northeast	Winter	0.0	0.0	0.0	412204	โนนทอง	NON THONG	4122	นายูง	NA YUNG	41	อุดรธานี	UDON THANI	SAFE	SAFE	17.96871186	102.1275031	2018-12-12	2018-12-12	0	0
5d13ddb1-a59b-4d19-b741-64ee8cd3e4c5	1	Village	11.0	Residential_Community	Northeast	Summer	21.7	9.1	26.1	430119	สีกาย	SI KAI	4301	Residential_Communityหนองคาย	MUEANG NONG KHAI	43	หนองคาย	NONG KHAI	HIGH	MODERATE	17.96637127	102.8968552	2018-03-28	2018-03-28	0	0
5d13ddb1-a59b-4d19-b741-64ee8cd3e4c5	1	Village	11.0	Residential_Community	Northeast	Rainy	45.5	30.6	143.2	430119	สีกาย	SI KAI	4301	Residential_Communityหนองคาย	MUEANG NONG KHAI	43	หนองคาย	NONG KHAI	HIGH	HIGH	17.96637127	102.8968552	2017-05-22	2017-05-22	0	0
f2b29864-e86b-458b-9b78-0fb56c112363	1	Village	11.0	Residential_Community	Northeast	Winter	15.6	10.1	22.2	430703	บ้านหม้อ	BAN MO	4307	ศรีเชียงใหม่	SI CHIANG MAI	43	หนองคาย	NONG KHAI	MODERATE	HIGH	17.96399142	102.5204343	2019-11-28	2019-11-28	0	0
e180eb02-a94b-4052-8010-db2f1bec5ed9	1	Village	11.0	Residential_Community	Northeast	Summer	28.9	9.0	42.2	380205	วังชมภู	WANG CHOMPHU	3802	พรเจริญ	PHON CHAROEN	38	บึงกาฬ	BUENG KAN	HIGH	MODERATE	17.96039032	103.683067	2018-03-23	2018-03-23	0	2
93ebb4b8-db20-4b92-8a52-1427126d5d01	1	Village	11.0	Residential_Community	North	Summer	29.6	4.9	38.9	580602	แม่คะตวน	MAE KHATUAN	5806	สบเมย	SOP MOEI	58	แม่ฮ่องสอน	MAE HONG SON	HIGH	LOW	17.95889887	97.92571585	2019-02-21	2019-02-22	0	1
93ebb4b8-db20-4b92-8a52-1427126d5d01	1	Village	11.0	Residential_Community	North	Rainy	70.0	16.5	140.0	580602	แม่คะตวน	MAE KHATUAN	5806	สบเมย	SOP MOEI	58	แม่ฮ่องสอน	MAE HONG SON	HIGH	HIGH	17.95889887	97.92571585	2018-07-13	2018-07-13	1	7
5fc39830-df19-407f-b3e9-197fd922b173	1	Village	11.0	Residential_Community	Northeast	Winter	21.7	8.2	26.1	430703	บ้านหม้อ	BAN MO	4307	ศรีเชียงใหม่	SI CHIANG MAI	43	หนองคาย	NONG KHAI	HIGH	MODERATE	17.95824162	102.4782486	2019-02-13	2019-02-13	0	0
9639433f-7ad3-474f-a9fd-a6b6386da8f7	1	Village	11.0	Residential_Community	Northeast	Summer	6.7	3.0	8.9	420401	ปากชม	PAK CHOM	4204	ปากชม	PAK CHOM	42	เลย	LOEI	LOW	LOW	17.95703666	101.884962	2019-03-21	2019-03-21	0	8
6519c107-10c4-4d09-bcfe-96b40f2019ee	1	Village	11.0	Residential_Community	North	Summer	0.0	0.0	0.0	580601	สบเมย	SOP MOEI	5806	สบเมย	SOP MOEI	58	แม่ฮ่องสอน	MAE HONG SON	SAFE	SAFE	17.95682615	97.92713866	2019-02-27	2019-02-27	0	0
2464cfea-fd7f-49f7-8607-6307ba251e8b	1	Village	11.0	Residential_Community	Northeast	Winter	11.1	4.0	13.3	430704	พระพุทธบาท	PHRAPHUTTHABAT	4307	ศรีเชียงใหม่	SI CHIANG MAI	43	หนองคาย	NONG KHAI	MODERATE	LOW	17.95607537	102.394136	2019-02-13	2019-02-13	0	2
acc87562-8f5f-4f45-8e7f-16952e069d00	1	Village	11.0	Residential_Community	Northeast	Winter	9.1	4.3	18.2	471003	ดงหม้อทอง	DONG MO THONG	4710	บ้านม่วง	BAN MUANG	47	สกลนคร	SAKON NAKHON	LOW	LOW	17.95335887	103.5182432	2019-12-17	2019-12-17	0	1
06bfe20f-5f99-4be3-8554-a7578d4afbc8	1	Village	11.0	Residential_Community	Northeast	Summer	20.0	8.2	24.4	430108	หินโงม	HIN NGOM	4301	Residential_Communityหนองคาย	MUEANG NONG KHAI	43	หนองคาย	NONG KHAI	MODERATE	MODERATE	17.95323576	102.8419427	2018-03-26	2018-03-26	0	0
8bb400b3-9079-491b-a556-a3001b800227	1	Village	11.0	Residential_Community	Northeast	Rainy	0.0	0.0	0.0	471003	ดงหม้อทอง	DONG MO THONG	4710	บ้านม่วง	BAN MUANG	47	สกลนคร	SAKON NAKHON	SAFE	SAFE	17.95166045	103.5157149	2019-06-07	2019-06-07	3	6
0d7d136a-e742-4898-a9da-4f3c40a52d6a	1	Village	11.0	Residential_Community	Northeast	Rainy	26.7	9.3	28.9	412201	นายูง	NA YUNG	4122	นายูง	NA YUNG	41	อุดรธานี	UDON THANI	HIGH	MODERATE	17.94994447	102.2317539	2018-06-21	2018-06-21	10	30
0d7d136a-e742-4898-a9da-4f3c40a52d6a	1	Village	11.0	Residential_Community	Northeast	Rainy	4.4	1.6	4.4	412201	นายูง	NA YUNG	4122	นายูง	NA YUNG	41	อุดรธานี	UDON THANI	LOW	LOW	17.94994447	102.2317539	2018-07-18	2018-07-18	1	30
0d7d136a-e742-4898-a9da-4f3c40a52d6a	1	Village	11.0	Residential_Community	Northeast	Winter	28.9	10.9	33.3	412201	นายูง	NA YUNG	4122	นายูง	NA YUNG	41	อุดรธานี	UDON THANI	HIGH	HIGH	17.94994447	102.2317539	2019-02-05	2019-02-05	1	0
6687f93e-9a89-4d81-b9a3-4688fbc39305	1	Village	11.0	Residential_Community	Northeast	Summer	20.0	9.9	26.7	430108	หินโงม	HIN NGOM	4301	Residential_Communityหนองคาย	MUEANG NONG KHAI	43	หนองคาย	NONG KHAI	MODERATE	MODERATE	17.9452315	102.8656544	2018-03-26	2018-03-26	0	0
a8b2621a-ae6e-4f83-acd4-a08d4e22c397	1	Village	11.0	Residential_Community	North	Winter	30.0	6.3	30.0	521103	แม่กัวะ	MAE KUA	5211	สบปราบ	SOP PRAP	52	ลำปาง	LAMPANG	HIGH	MODERATE	17.9443773	99.3435481	2019-10-24	2019-10-24	1	1
0078064a-65fa-4e09-a4b3-61e222c09d6e	1	Village	11.0	Residential_Community	North	Rainy	13.3	12.8	20.0	521103	แม่กัวะ	MAE KUA	5211	สบปราบ	SOP PRAP	52	ลำปาง	LAMPANG	MODERATE	HIGH	17.93966	99.3415167	2019-09-25	2019-09-25	1	15
0d5a3207-0cd5-4780-bad9-463607175fb9	1	Village	11.0	Residential_Community	Northeast	Rainy	15.6	6.2	20.0	412201	นายูง	NA YUNG	4122	นายูง	NA YUNG	41	อุดรธานี	UDON THANI	MODERATE	MODERATE	17.93164146	102.2076492	2018-06-21	2018-06-21	10	30
0d5a3207-0cd5-4780-bad9-463607175fb9	1	Village	11.0	Residential_Community	Northeast	Rainy	13.3	3.8	13.3	412201	นายูง	NA YUNG	4122	นายูง	NA YUNG	41	อุดรธานี	UDON THANI	MODERATE	LOW	17.93164146	102.2076492	2018-07-18	2018-07-18	1	30
dd283b56-2bc3-4437-8778-fb6fa77ab61d	1	Village	11.0	Residential_Community	Northeast	Winter	26.7	12.1	35.6	412201	นายูง	NA YUNG	4122	นายูง	NA YUNG	41	อุดรธานี	UDON THANI	HIGH	HIGH	17.92550654	102.2127994	2019-02-05	2019-02-05	1	0
120eaba7-42d2-48d1-9d40-99a766f1cf3d	1	Village	11.0	Residential_Community	Northeast	Rainy	22.2	9.9	33.3	412201	นายูง	NA YUNG	4122	นายูง	NA YUNG	41	อุดรธานี	UDON THANI	HIGH	MODERATE	17.92268463	102.234937	2018-06-21	2018-06-21	10	30
120eaba7-42d2-48d1-9d40-99a766f1cf3d	1	Village	11.0	Residential_Community	Northeast	Rainy	8.9	4.5	17.8	412201	นายูง	NA YUNG	4122	นายูง	NA YUNG	41	อุดรธานี	UDON THANI	LOW	LOW	17.92268463	102.234937	2018-08-17	2018-08-17	0	30
120eaba7-42d2-48d1-9d40-99a766f1cf3d	1	Village	11.0	Residential_Community	Northeast	Rainy	13.6	4.5	15.9	412201	นายูง	NA YUNG	4122	นายูง	NA YUNG	41	อุดรธานี	UDON THANI	MODERATE	LOW	17.92268463	102.234937	2018-07-18	2018-07-18	1	30
6045293e-51c1-43be-a34e-c023ec85c24f	1	Village	11.0	Residential_Community	Northeast	Summer	0.0	0.0	0.0	471005	ดงหม้อทองใต้	DONG MO THONG TAI	4710	บ้านม่วง	BAN MUANG	47	สกลนคร	SAKON NAKHON	SAFE	SAFE	17.92113621	103.4813774	2019-04-25	2019-04-25	3	9
9809e554-cf85-408c-ae50-b7ae46bdb3f5	1	Village	11.0	Residential_Community	Northeast	Rainy	13.3	4.6	15.6	430203	กองนาง	KONG NANG	4302	ท่าบ่อ	THA BO	43	หนองคาย	NONG KHAI	MODERATE	LOW	17.91190509	102.608844	2017-05-25	2017-05-25	0	2
19589a3e-10a5-49de-9405-924e31e02d26	1	Village	10.0	Slum	Northeast	Rainy	6.7	3.3	8.9	430203	กองนาง	KONG NANG	4302	ท่าบ่อ	THA BO	43	หนองคาย	NONG KHAI	LOW	LOW	17.911435	102.6095483	2017-05-25	2017-05-25	0	2
00248344-f6c8-47ed-8791-9577ac8d6030	1	Village	11.0	Residential_Community	Northeast	Winter	15.6	3.7	22.2	420402	เชียงกลม	CHIANG KLOM	4204	ปากชม	PAK CHOM	42	เลย	LOEI	MODERATE	LOW	17.91037588	101.9086018	2019-12-17	2019-12-17	0	1
01668885-4796-4317-af1d-d5d4db3db2d0	1	Village	11.0	Residential_Community	Northeast	Summer	21.6	9.4	29.4	420301	เชียงคาน	CHIANG KHAN	4203	เชียงคาน	CHIANG KHAN	42	เลย	LOEI	HIGH	MODERATE	17.90807802	101.6912324	2018-04-19	2018-04-19	0	0
ef16cebc-a287-4bc4-8d3d-5c97e41698d9	1	Village	11.0	Residential_Community	Northeast	Rainy	37.7	13.5	52.8	430107	หาดคำ	HAT KHAM	4301	Residential_Communityหนองคาย	MUEANG NONG KHAI	43	หนองคาย	NONG KHAI	HIGH	HIGH	17.90498976	102.8315116	2018-07-20	2018-07-20	1	11
ef16cebc-a287-4bc4-8d3d-5c97e41698d9	1	Village	11.0	Residential_Community	Northeast	Rainy	26.7	14.0	51.1	430107	หาดคำ	HAT KHAM	4301	Residential_Communityหนองคาย	MUEANG NONG KHAI	43	หนองคาย	NONG KHAI	HIGH	HIGH	17.90498976	102.8315116	2018-06-22	2018-06-22	2	11
ef16cebc-a287-4bc4-8d3d-5c97e41698d9	1	Village	11.0	Residential_Community	Northeast	Rainy	22.2	10.4	33.3	430107	หาดคำ	HAT KHAM	4301	Residential_Communityหนองคาย	MUEANG NONG KHAI	43	หนองคาย	NONG KHAI	HIGH	HIGH	17.90498976	102.8315116	2017-05-23	2017-05-23	0	1
c59ca582-193e-497a-9989-b37610632e9f	1	Village	11.0	Residential_Community	Northeast	Winter	16.0	6.2	22.0	430522	สร้างนางขาว	SANG NANG KHAO	4305	โพนพิสัย	PHON PHISAI	43	หนองคาย	NONG KHAI	MODERATE	MODERATE	17.90489086	103.0617464	2017-01-04	2017-01-04	0	0
c59ca582-193e-497a-9989-b37610632e9f	1	Village	11.0	Residential_Community	Northeast	Winter	18.8	6.0	31.2	430522	สร้างนางขาว	SANG NANG KHAO	4305	โพนพิสัย	PHON PHISAI	43	หนองคาย	NONG KHAI	MODERATE	MODERATE	17.90489086	103.0617464	2017-01-11	2017-01-11	0	0
107cf9dd-eda4-4e78-bff0-3a367be29fa0	1	Village	11.0	Residential_Community	Northeast	Winter	12.2	6.0	20.4	430203	กองนาง	KONG NANG	4302	ท่าบ่อ	THA BO	43	หนองคาย	NONG KHAI	MODERATE	MODERATE	17.90381346	102.5526403	2019-12-19	2019-12-19	0	0
25c1a43e-0f55-49a4-8cec-7856f48a338f	1	Village	11.0	Residential_Community	Northeast	Summer	5.2	2.1	6.9	430107	หาดคำ	HAT KHAM	4301	Residential_Communityหนองคาย	MUEANG NONG KHAI	43	หนองคาย	NONG KHAI	LOW	LOW	17.90376018	102.8355175	2018-03-27	2018-03-27	1	2
25c1a43e-0f55-49a4-8cec-7856f48a338f	1	Village	11.0	Residential_Community	Northeast	Rainy	7.5	12.2	45.3	430107	หาดคำ	HAT KHAM	4301	Residential_Communityหนองคาย	MUEANG NONG KHAI	43	หนองคาย	NONG KHAI	LOW	HIGH	17.90376018	102.8355175	2018-07-20	2018-07-20	1	11
25c1a43e-0f55-49a4-8cec-7856f48a338f	1	Village	11.0	Residential_Community	Northeast	Rainy	25.0	9.2	40.4	430107	หาดคำ	HAT KHAM	4301	Residential_Communityหนองคาย	MUEANG NONG KHAI	43	หนองคาย	NONG KHAI	HIGH	MODERATE	17.90376018	102.8355175	2018-06-22	2018-06-22	2	11
25c1a43e-0f55-49a4-8cec-7856f48a338f	1	Village	11.0	Residential_Community	Northeast	Rainy	25.0	9.1	25.0	430107	หาดคำ	HAT KHAM	4301	Residential_Communityหนองคาย	MUEANG NONG KHAI	43	หนองคาย	NONG KHAI	HIGH	MODERATE	17.90376018	102.8355175	2017-05-23	2017-05-23	0	1
bafa5029-7b62-4a63-89d1-b60a6c68c8ff	1	Village	11.0	Residential_Community	Northeast	Summer	8.9	1.9	8.9	420402	เชียงกลม	CHIANG KLOM	4204	ปากชม	PAK CHOM	42	เลย	LOEI	LOW	LOW	17.90302352	101.9455454	2017-03-16	2017-03-17	0	0
3dad39dc-4081-4815-8347-d505db242ea7	1	Village	11.0	Residential_Community	North	Rainy	10.0	3.0	10.0	530304	จริม	CHARIM	5303	ท่าปลา	THA PLA	53	อุตรดิตถ์	UTTARADIT	LOW	LOW	17.90277116	100.3760102	2018-07-04	2018-07-04	0	0
2496c418-0f3a-4104-bf05-b40768a2d47f	1	Village	11.0	Residential_Community	Northeast	Winter	8.9	2.7	11.1	420402	เชียงกลม	CHIANG KLOM	4204	ปากชม	PAK CHOM	42	เลย	LOEI	LOW	LOW	17.89993485	101.9445054	2019-12-16	2019-12-16	0	1
2fa7f7a9-750d-4fa0-a240-6edfc06d881a	1	Village	11.0	Residential_Community	Northeast	Rainy	4.4	1.5	4.4	430203	กองนาง	KONG NANG	4302	ท่าบ่อ	THA BO	43	หนองคาย	NONG KHAI	LOW	LOW	17.89911043	102.6054225	2017-05-25	2017-05-25	0	2
431b1859-5c3f-4356-b37c-7dc64a039b7e	1	Village	11.0	Residential_Community	North	Rainy	13.3	9.1	20.0	521104	นายาง	NA YANG	5211	สบปราบ	SOP PRAP	52	ลำปาง	LAMPANG	MODERATE	MODERATE	17.8984132	99.3305838	2019-09-25	2019-09-25	5	21
337fc661-7d89-4379-9ea5-b9b1a7d959f0	1	Village	12.0	Commercial_Community	North	Summer	50.0	14.9	60.0	540701	วังชิ้น	WANG CHIN	5407	วังชิ้น	WANG CHIN	54	แพร่	PHRAE	HIGH	HIGH	17.89715465	99.60378416	2019-02-18	2019-02-18	0	1
0973461c-6bf5-490d-8249-edb2c39093a0	1	Village	11.0	Residential_Community	Northeast	Winter	20.0	10.0	28.9	412201	นายูง	NA YUNG	4122	นายูง	NA YUNG	41	อุดรธานี	UDON THANI	MODERATE	MODERATE	17.8965412	102.1864495	2018-12-12	2018-12-12	0	0
0973461c-6bf5-490d-8249-edb2c39093a0	1	Village	11.0	Residential_Community	Northeast	Winter	15.6	5.3	15.6	412201	นายูง	NA YUNG	4122	นายูง	NA YUNG	41	อุดรธานี	UDON THANI	MODERATE	MODERATE	17.8965412	102.1864495	2019-12-12	2019-12-12	0	0
c5ad2e7e-3046-4d94-ac53-02815785d69e	1	Village	11.0	Residential_Community	Northeast	Summer	13.3	6.3	15.6	430101	ในResidential_Community	NAI MUEANG	4301	Residential_Communityหนองคาย	MUEANG NONG KHAI	43	หนองคาย	NONG KHAI	MODERATE	MODERATE	17.89494648	102.7675278	2018-03-26	2018-03-26	0	0
a0be911a-8549-4daf-a07e-a4cd3a6a0648	1	Village	11.0	Residential_Community	Northeast	Summer	15.0	3.5	15.0	420301	เชียงคาน	CHIANG KHAN	4203	เชียงคาน	CHIANG KHAN	42	เลย	LOEI	MODERATE	LOW	17.89474197	101.6610301	2017-02-15	2017-02-15	0	1
45098a49-4382-445b-a660-6cc0e3646613	1	Village	11.0	Residential_Community	North	Rainy	33.3	10.7	63.3	521102	สมัย	SAMAI	5211	สบปราบ	SOP PRAP	52	ลำปาง	LAMPANG	HIGH	HIGH	17.894131	99.3935708	2019-09-26	2019-09-26	1	58
9ebae0ae-024c-4af2-b75c-72f06412b0e8	1	Village	11.0	Residential_Community	Northeast	Summer	15.6	4.7	17.8	420301	เชียงคาน	CHIANG KHAN	4203	เชียงคาน	CHIANG KHAN	42	เลย	LOEI	MODERATE	LOW	17.89404642	101.6611246	2019-03-19	2019-03-19	0	0
4745e26f-ef39-462f-90d0-3e8496dee274	1	Village	10.0	Slum	North	Summer	26.7	10.8	33.3	540701	วังชิ้น	WANG CHIN	5407	วังชิ้น	WANG CHIN	54	แพร่	PHRAE	HIGH	HIGH	17.89287101	99.60323799	2019-02-18	2019-02-18	0	1
d05e0071-45b2-467a-90ba-8f07945e3bd1	1	Village	11.0	Residential_Community	Northeast	Winter	11.1	3.6	11.1	420301	เชียงคาน	CHIANG KHAN	4203	เชียงคาน	CHIANG KHAN	42	เลย	LOEI	MODERATE	LOW	17.89170835	101.6456919	2018-12-12	2018-12-12	0	0
f3168bd9-4f8c-4d8d-b892-b9df7ee2f082	1	Village	11.0	Residential_Community	North	Summer	25.0	10.6	32.5	540701	วังชิ้น	WANG CHIN	5407	วังชิ้น	WANG CHIN	54	แพร่	PHRAE	HIGH	HIGH	17.8906091	99.601796	2019-02-18	2019-02-18	0	1
6c9f2954-8377-4e14-8953-7e73934c0d62	1	Village	11.0	Residential_Community	Northeast	Summer	11.1	3.9	13.3	420306	บุฮม	BU HOM	4203	เชียงคาน	CHIANG KHAN	42	เลย	LOEI	MODERATE	LOW	17.88718878	101.7618124	2019-03-19	2019-03-19	0	0
e9c339ae-3665-4e7f-acc9-47b71d1b0d12	1	Village	11.0	Residential_Community	North	Rainy	20.0	8.2	23.3	521101	สบปราบ	SOP PRAP	5211	สบปราบ	SOP PRAP	52	ลำปาง	LAMPANG	MODERATE	MODERATE	17.88704297	99.33720678	2019-10-08	2019-10-08	4	121
569706e8-99aa-47bb-91a8-e29eae372fe2	1	Village	11.0	Residential_Community	Northeast	Rainy	32.6	10.1	41.3	430107	หาดคำ	HAT KHAM	4301	Residential_Communityหนองคาย	MUEANG NONG KHAI	43	หนองคาย	NONG KHAI	HIGH	HIGH	17.88675708	102.8452123	2017-05-23	2017-05-23	0	1
a787b3e4-190f-4dc3-bf1c-6ff674d52537	1	Village	11.0	Residential_Community	North	Rainy	20.0	12.6	63.3	521102	สมัย	SAMAI	5211	สบปราบ	SOP PRAP	52	ลำปาง	LAMPANG	MODERATE	HIGH	17.8865235	99.3843633	2019-09-26	2019-09-26	1	58
0accc02a-35a7-4cf0-810d-56dc0f771c74	1	Village	11.0	Residential_Community	Northeast	Summer	13.3	3.3	13.3	471002	มาย	MAI	4710	บ้านม่วง	BAN MUANG	47	สกลนคร	SAKON NAKHON	MODERATE	LOW	17.88577785	103.4523323	2019-05-07	2019-05-07	0	6
3bfb5f63-eacf-4951-8d01-82bc1c1f9470	1	Village	11.0	Residential_Community	Northeast	Summer	6.7	2.0	6.7	471002	มาย	MAI	4710	บ้านม่วง	BAN MUANG	47	สกลนคร	SAKON NAKHON	LOW	LOW	17.88513077	103.4994014	2019-04-11	2019-04-11	3	6
e74f1ef9-b66b-4254-bb88-1f531eab1503	1	Village	11.0	Residential_Community	North	Rainy	50.0	12.8	50.0	521102	สมัย	SAMAI	5211	สบปราบ	SOP PRAP	52	ลำปาง	LAMPANG	HIGH	HIGH	17.8826227	99.3807356	2018-07-17	2018-07-17	0	2
ea750d3b-a5cc-4a27-a561-a6ad2570c7ae	1	Village	11.0	Residential_Community	North	Rainy	46.7	10.8	56.7	521102	สมัย	SAMAI	5211	สบปราบ	SOP PRAP	52	ลำปาง	LAMPANG	HIGH	HIGH	17.8818254	99.3828538	2019-09-25	2019-09-25	1	58
0749492c-2b7f-45e8-b500-a2947cd54c1f	1	Village	11.0	Residential_Community	Northeast	Summer	0.0	0.0	0.0	471001	ม่วง	MUANG	4710	บ้านม่วง	BAN MUANG	47	สกลนคร	SAKON NAKHON	SAFE	SAFE	17.87765759	103.5579175	2019-05-07	2019-05-07	0	6
6d65ed01-1156-4376-88bb-e6968d439512	1	Village	11.0	Residential_Community	North	Rainy	6.7	1.6	6.7	521101	สบปราบ	SOP PRAP	5211	สบปราบ	SOP PRAP	52	ลำปาง	LAMPANG	LOW	LOW	17.875002	99.3554046	2019-09-25	2019-09-25	3	121
90e38bc9-6ced-4cbf-b9dd-46713fdb317d	1	Village	11.0	Residential_Community	North	Rainy	23.3	10.9	36.7	521101	สบปราบ	SOP PRAP	5211	สบปราบ	SOP PRAP	52	ลำปาง	LAMPANG	HIGH	HIGH	17.87316255	99.36326846	2019-10-10	2019-10-10	4	121
0585a036-1064-482d-911a-f5ab9529cdf2	1	Village	11.0	Residential_Community	Northeast	Summer	16.0	5.1	16.0	470901	คำตากล้า	KHAM TA KLA	4709	คำตากล้า	KHAM TA KLA	47	สกลนคร	SAKON NAKHON	MODERATE	MODERATE	17.8718833	103.7636023	2017-03-06	2017-03-06	1	1
0585a036-1064-482d-911a-f5ab9529cdf2	1	Village	11.0	Residential_Community	Northeast	Summer	42.3	24.4	111.5	470901	คำตากล้า	KHAM TA KLA	4709	คำตากล้า	KHAM TA KLA	47	สกลนคร	SAKON NAKHON	HIGH	HIGH	17.8718833	103.7636023	2017-03-02	2017-03-02	1	1
eb9ba748-da91-4e74-acb7-a578b9ceed9a	1	Village	11.0	Residential_Community	Northeast	Rainy	33.3	18.3	42.2	430106	วัดธาตุ	WAT THAT	4301	Residential_Communityหนองคาย	MUEANG NONG KHAI	43	หนองคาย	NONG KHAI	HIGH	HIGH	17.87186192	102.8136497	2017-05-24	2017-05-24	0	1
4ba21896-b4d2-4290-8465-ea553d73c486	1	Village	21.0	Residential_Community	North	Summer	10.0	1.9	10.0	530305	น้ำหมัน	NAM MAN	5303	ท่าปลา	THA PLA	53	อุตรดิตถ์	UTTARADIT	LOW	LOW	17.87160983	100.2985182	2018-05-03	2018-05-03	0	0
4ba21896-b4d2-4290-8465-ea553d73c486	1	Village	21.0	Residential_Community	North	Rainy	28.0	10.9	62.0	530305	น้ำหมัน	NAM MAN	5303	ท่าปลา	THA PLA	53	อุตรดิตถ์	UTTARADIT	HIGH	HIGH	17.87160983	100.2985182	2018-07-03	2018-07-03	0	1
ddeb5fc5-dc3c-4614-8501-01feb9c60151	1	Village	11.0	Residential_Community	Northeast	Rainy	0.0	0.0	0.0	471002	มาย	MAI	4710	บ้านม่วง	BAN MUANG	47	สกลนคร	SAKON NAKHON	SAFE	SAFE	17.86978905	103.5081451	2019-06-07	2019-06-07	3	3
1a90d18c-e94c-451b-ac02-956cbdde88ce	1	Village	11.0	Residential_Community	North	Winter	0.0	0.0	0.0	521104	นายาง	NA YANG	5211	สบปราบ	SOP PRAP	52	ลำปาง	LAMPANG	SAFE	SAFE	17.8688983	99.3010719	2019-10-24	2019-10-24	0	0
edb9fff6-0fa2-4fd9-948e-a403cee32d0c	1	Village	11.0	Residential_Community	Northeast	Summer	0.0	0.0	0.0	470902	หนองบัวสิม	NONG BUA SIM	4709	คำตากล้า	KHAM TA KLA	47	สกลนคร	SAKON NAKHON	SAFE	SAFE	17.86849764	103.8319212	2017-03-06	2017-03-06	1	1
edb9fff6-0fa2-4fd9-948e-a403cee32d0c	1	Village	11.0	Residential_Community	Northeast	Summer	44.4	21.1	44.4	470902	หนองบัวสิม	NONG BUA SIM	4709	คำตากล้า	KHAM TA KLA	47	สกลนคร	SAKON NAKHON	HIGH	HIGH	17.86849764	103.8319212	2017-03-02	2017-03-02	1	1
82d564a7-6c5c-49de-9353-83012703934e	1	Village	11.0	Residential_Community	Northeast	Rainy	10.4	5.3	16.7	411106	บ้านจันทน์	BAN CHAN	4111	บ้านดุง	BAN DUNG	41	อุดรธานี	UDON THANI	MODERATE	MODERATE	17.86797016	103.4004376	2018-08-20	2018-08-20	0	6
833b081b-6ac6-4a2e-a40f-ea6daefc31df	1	Village	11.0	Residential_Community	Northeast	Rainy	22.6	14.1	41.9	430104	กวนวัน	KUAN WAN	4301	Residential_Communityหนองคาย	MUEANG NONG KHAI	43	หนองคาย	NONG KHAI	HIGH	HIGH	17.86737982	102.6976194	2017-05-23	2017-05-23	0	0
7ae8ae44-887d-4ec7-bad2-987dbd8aa1fe	1	Village	11.0	Residential_Community	Northeast	Rainy	28.6	9.3	38.1	470902	หนองบัวสิม	NONG BUA SIM	4709	คำตากล้า	KHAM TA KLA	47	สกลนคร	SAKON NAKHON	HIGH	MODERATE	17.86588034	103.8306851	2018-07-24	2018-07-24	0	3
f1cfdc0b-d160-40ac-8cbd-b9dadc261087	1	Village	11.0	Residential_Community	Northeast	Rainy	26.7	13.8	42.2	430104	กวนวัน	KUAN WAN	4301	Residential_Communityหนองคาย	MUEANG NONG KHAI	43	หนองคาย	NONG KHAI	HIGH	HIGH	17.8616521	102.6926003	2017-05-23	2017-05-23	0	0
1b1d5df7-d0ba-482e-a484-a959206f8f1c	1	Village	11.0	Residential_Community	Northeast	Summer	8.9	3.9	11.1	430102	มีชัย	MI CHAI	4301	Residential_Communityหนองคาย	MUEANG NONG KHAI	43	หนองคาย	NONG KHAI	LOW	LOW	17.85843182	102.7175268	2018-03-26	2018-03-26	0	0
0d50651f-67f3-4a1d-b1cb-196a496806f1	1	Village	11.0	Residential_Community	Northeast	Rainy	6.7	2.9	10.0	470903	นาแต้	NA TAE	4709	คำตากล้า	KHAM TA KLA	47	สกลนคร	SAKON NAKHON	LOW	LOW	17.85808882	103.7135912	2019-06-25	2019-06-25	2	23
38c40334-2ab6-41b9-bc62-65c9c2ac263e	1	Village	11.0	Residential_Community	Northeast	Summer	11.1	6.8	20.0	430104	กวนวัน	KUAN WAN	4301	Residential_Communityหนองคาย	MUEANG NONG KHAI	43	หนองคาย	NONG KHAI	MODERATE	MODERATE	17.85530797	102.6907754	2018-03-26	2018-03-26	0	0
38c40334-2ab6-41b9-bc62-65c9c2ac263e	1	Village	11.0	Residential_Community	Northeast	Summer	0.0	0.0	0.0	430104	กวนวัน	KUAN WAN	4301	Residential_Communityหนองคาย	MUEANG NONG KHAI	43	หนองคาย	NONG KHAI	SAFE	SAFE	17.85530797	102.6907754	2018-03-28	2018-03-28	0	0
38c40334-2ab6-41b9-bc62-65c9c2ac263e	1	Village	11.0	Residential_Community	Northeast	Rainy	22.2	8.9	31.1	430104	กวนวัน	KUAN WAN	4301	Residential_Communityหนองคาย	MUEANG NONG KHAI	43	หนองคาย	NONG KHAI	HIGH	MODERATE	17.85530797	102.6907754	2017-05-23	2017-05-23	0	0
0112ab81-79c3-4e4d-aa44-b9c82621c67d	1	Village	11.0	Residential_Community	Northeast	Summer	13.3	3.0	13.3	470902	หนองบัวสิม	NONG BUA SIM	4709	คำตากล้า	KHAM TA KLA	47	สกลนคร	SAKON NAKHON	MODERATE	LOW	17.8543825	103.8809624	2019-05-03	2019-05-03	0	0
169f7beb-f081-4e61-84eb-29aa1f5e7a26	1	Village	11.0	Residential_Community	Northeast	Rainy	13.3	4.2	15.6	430106	วัดธาตุ	WAT THAT	4301	Residential_Communityหนองคาย	MUEANG NONG KHAI	43	หนองคาย	NONG KHAI	MODERATE	LOW	17.85404071	102.8439691	2017-05-24	2017-05-24	0	1
169f7beb-f081-4e61-84eb-29aa1f5e7a26	1	Village	11.0	Residential_Community	Northeast	Rainy	2.2	0.8	2.2	430106	วัดธาตุ	WAT THAT	4301	Residential_Communityหนองคาย	MUEANG NONG KHAI	43	หนองคาย	NONG KHAI	LOW	LOW	17.85404071	102.8439691	2018-07-25	2018-07-25	1	17
169f7beb-f081-4e61-84eb-29aa1f5e7a26	1	Village	11.0	Residential_Community	Northeast	Winter	12.8	4.8	12.8	430106	วัดธาตุ	WAT THAT	4301	Residential_Communityหนองคาย	MUEANG NONG KHAI	43	หนองคาย	NONG KHAI	MODERATE	LOW	17.85404071	102.8439691	2019-02-14	2019-02-14	4	10
e5482de2-2c3c-4467-8e91-b6e919edec52	1	Village	11.0	Residential_Community	Northeast	Summer	22.2	6.2	22.2	470901	คำตากล้า	KHAM TA KLA	4709	คำตากล้า	KHAM TA KLA	47	สกลนคร	SAKON NAKHON	HIGH	MODERATE	17.85385625	103.7558246	2017-03-02	2017-03-02	1	1
e5482de2-2c3c-4467-8e91-b6e919edec52	1	Village	11.0	Residential_Community	Northeast	Summer	12.5	3.6	12.5	470901	คำตากล้า	KHAM TA KLA	4709	คำตากล้า	KHAM TA KLA	47	สกลนคร	SAKON NAKHON	MODERATE	LOW	17.85385625	103.7558246	2017-03-06	2017-03-06	1	1
07975b9f-28f4-461b-bec7-db1d98f378be	1	Village	11.0	Residential_Community	Northeast	Rainy	40.0	21.8	80.0	470901	คำตากล้า	KHAM TA KLA	4709	คำตากล้า	KHAM TA KLA	47	สกลนคร	SAKON NAKHON	HIGH	HIGH	17.85345734	103.7599354	2017-07-13	2017-07-13	0	1
7933ee8c-3d0a-4cd5-938f-668d0f26db0b	1	Village	11.0	Residential_Community	Northeast	Rainy	6.7	1.5	6.7	470902	หนองบัวสิม	NONG BUA SIM	4709	คำตากล้า	KHAM TA KLA	47	สกลนคร	SAKON NAKHON	LOW	LOW	17.85220539	103.8829606	2019-06-05	2019-06-05	1	3
aa51d7ed-dfda-4d23-aeec-fd58a7072a76	1	Village	11.0	Residential_Community	Northeast	Winter	8.9	4.8	15.6	431701	โพธิ์ตาก	PHO TAK	4317	โพธิ์ตาก	PHO TAK	43	หนองคาย	NONG KHAI	LOW	LOW	17.85062854	102.409244	2019-10-15	2019-10-15	1	1
967edc0b-0c8c-4bb5-b8cf-0dc636d14979	1	Village	11.0	Residential_Community	Northeast	Winter	11.1	4.3	11.1	431701	โพธิ์ตาก	PHO TAK	4317	โพธิ์ตาก	PHO TAK	43	หนองคาย	NONG KHAI	MODERATE	LOW	17.85025452	102.41073	2019-10-15	2019-10-15	1	1
f4bf0b96-bb5c-4bd0-89fc-f6c0f2c03482	1	Village	11.0	Residential_Community	Northeast	Winter	17.8	6.5	22.2	431701	โพธิ์ตาก	PHO TAK	4317	โพธิ์ตาก	PHO TAK	43	หนองคาย	NONG KHAI	MODERATE	MODERATE	17.84863521	102.4135885	2019-10-15	2019-10-15	1	1
b7014686-33cc-42b4-96c3-2cfd79ee2d44	1	Village	11.0	Residential_Community	Northeast	Rainy	4.4	1.3	4.4	412005	นาสะอาด	NA SA-AT	4120	สร้างคอม	SANG KHOM	41	อุดรธานี	UDON THANI	LOW	LOW	17.84628154	103.0462452	2018-08-22	2018-08-22	0	0
d19cbc53-015b-4309-a5dd-9de5596b1b62	1	Village	11.0	Residential_Community	Northeast	Summer	0.0	0.0	0.0	470902	หนองบัวสิม	NONG BUA SIM	4709	คำตากล้า	KHAM TA KLA	47	สกลนคร	SAKON NAKHON	SAFE	SAFE	17.84419433	103.8576667	2019-04-09	2019-04-09	0	0
1d77486b-14b9-4d8c-982d-2caf8f5a4d69	1	Village	11.0	Residential_Community	Northeast	Summer	8.9	4.7	11.1	430106	วัดธาตุ	WAT THAT	4301	Residential_Communityหนองคาย	MUEANG NONG KHAI	43	หนองคาย	NONG KHAI	LOW	LOW	17.84300802	102.8336372	2018-03-27	2018-03-27	0	0
1d77486b-14b9-4d8c-982d-2caf8f5a4d69	1	Village	11.0	Residential_Community	Northeast	Rainy	13.3	10.4	31.1	430106	วัดธาตุ	WAT THAT	4301	Residential_Communityหนองคาย	MUEANG NONG KHAI	43	หนองคาย	NONG KHAI	MODERATE	HIGH	17.84300802	102.8336372	2017-05-24	2017-05-24	0	1
c7934a86-46d4-4944-93dc-fe677b9056cf	1	Village	11.0	Residential_Community	Northeast	Summer	31.1	13.9	42.2	430116	หนองกอมเกาะ	NONG KOM KO	4301	Residential_Communityหนองคาย	MUEANG NONG KHAI	43	หนองคาย	NONG KHAI	HIGH	HIGH	17.83613537	102.7267723	2018-03-28	2018-03-28	0	0
50fd15bc-a55f-42e8-bdc0-6a8e89bd2745	1	Village	11.0	Residential_Community	Northeast	Summer	8.9	3.8	11.1	430118	Residential_Communityหมี	MUEANG MI	4301	Residential_Communityหนองคาย	MUEANG NONG KHAI	43	หนองคาย	NONG KHAI	LOW	LOW	17.83536427	102.6881441	2018-03-28	2018-03-28	0	0
f0ba67e4-5d4a-4d4d-8d96-4f67a081b3fb	1	Village	11.0	Residential_Community	North	Rainy	65.0	17.3	95.0	540704	นาพูน	NA PHUN	5407	วังชิ้น	WANG CHIN	54	แพร่	PHRAE	HIGH	HIGH	17.83069518	99.76383761	2019-06-27	2019-06-27	17	33
f0ba67e4-5d4a-4d4d-8d96-4f67a081b3fb	1	Village	11.0	Residential_Community	North	Rainy	0.0	0.0	0.0	540704	นาพูน	NA PHUN	5407	วังชิ้น	WANG CHIN	54	แพร่	PHRAE	SAFE	SAFE	17.83069518	99.76383761	2019-07-18	2019-07-18	8	33
fc6222ac-e78b-4ba7-89ba-759bdfce4cc6	1	Village	11.0	Residential_Community	Northeast	Rainy	13.8	4.7	13.8	470902	หนองบัวสิม	NONG BUA SIM	4709	คำตากล้า	KHAM TA KLA	47	สกลนคร	SAKON NAKHON	MODERATE	LOW	17.83014014	103.9054852	2019-06-25	2019-06-25	1	3
5c023758-e911-45c5-b625-addd463230fb	1	Village	11.0	Residential_Community	Northeast	Rainy	22.2	9.4	28.9	430209	โพนสา	PHON SA	4302	ท่าบ่อ	THA BO	43	หนองคาย	NONG KHAI	HIGH	MODERATE	17.82919379	102.6069238	2017-05-25	2017-05-25	0	2
024d7e1b-9345-4e3c-a278-b0b0b2a775c0	1	Village	11.0	Residential_Community	Northeast	Winter	6.7	2.2	8.9	411106	บ้านจันทน์	BAN CHAN	4111	บ้านดุง	BAN DUNG	41	อุดรธานี	UDON THANI	LOW	LOW	17.82789124	103.3495611	2019-01-17	2019-01-17	1	3
6e80de78-a1a7-4c9d-b33e-9d96c7ef033e	1	Village	11.0	Residential_Community	Northeast	Rainy	11.9	6.2	16.7	430103	โพธิ์ชัย	PHO CHAI	4301	Residential_Communityหนองคาย	MUEANG NONG KHAI	43	หนองคาย	NONG KHAI	MODERATE	MODERATE	17.82761036	102.7611448	2017-05-26	2017-05-26	0	3
7cdd7591-45f4-4318-8ff6-6aec2aec997a	1	Village	11.0	Residential_Community	Northeast	Rainy	11.1	6.0	17.8	430209	โพนสา	PHON SA	4302	ท่าบ่อ	THA BO	43	หนองคาย	NONG KHAI	MODERATE	MODERATE	17.82759249	102.608331	2017-05-25	2017-05-25	0	2
14ce0a27-d44c-458a-b394-4cbe29e90fb3	1	Village	11.0	Residential_Community	North	Rainy	20.0	3.5	20.0	540704	นาพูน	NA PHUN	5407	วังชิ้น	WANG CHIN	54	แพร่	PHRAE	MODERATE	LOW	17.82733108	99.76549085	2019-07-18	2019-07-18	8	33
74ecf4ec-5f07-4f06-bc21-4be3d7bcd431	1	Village	11.0	Residential_Community	Northeast	Winter	53.3	20.1	68.9	420303	นาซ่าว	NA SAO	4203	เชียงคาน	CHIANG KHAN	42	เลย	LOEI	HIGH	HIGH	17.82636237	101.6709868	2018-12-12	2018-12-12	0	1
2a03061e-402f-4f1f-b212-db00740c7992	1	Village	11.0	Residential_Community	Northeast	Summer	21.1	10.3	32.7	430103	โพธิ์ชัย	PHO CHAI	4301	Residential_Communityหนองคาย	MUEANG NONG KHAI	43	หนองคาย	NONG KHAI	HIGH	HIGH	17.82572146	102.7765129	2018-03-27	2018-03-27	0	0
2a03061e-402f-4f1f-b212-db00740c7992	1	Village	11.0	Residential_Community	Northeast	Rainy	19.5	6.2	21.9	430103	โพธิ์ชัย	PHO CHAI	4301	Residential_Communityหนองคาย	MUEANG NONG KHAI	43	หนองคาย	NONG KHAI	MODERATE	MODERATE	17.82572146	102.7765129	2017-05-26	2017-05-26	0	3
49936432-00fa-4ca4-98d1-2c5ec5a6adcf	1	Village	11.0	Residential_Community	Northeast	Rainy	28.3	12.1	43.5	430103	โพธิ์ชัย	PHO CHAI	4301	Residential_Communityหนองคาย	MUEANG NONG KHAI	43	หนองคาย	NONG KHAI	HIGH	HIGH	17.82517534	102.7835047	2017-05-26	2017-05-26	0	3
d80acea6-7bee-4a5d-b096-0b15c34cd973	1	Village	11.0	Residential_Community	Northeast	Rainy	31.1	13.4	42.2	430209	โพนสา	PHON SA	4302	ท่าบ่อ	THA BO	43	หนองคาย	NONG KHAI	HIGH	HIGH	17.82457847	102.6061276	2017-05-25	2017-05-25	0	2
8494021c-c33a-4b20-8d1f-680ca43d9c46	1	Village	11.0	Residential_Community	Northeast	Rainy	5.0	1.3	5.0	471008	หนองกวั่ง	NONG KWANG	4710	บ้านม่วง	BAN MUANG	47	สกลนคร	SAKON NAKHON	LOW	LOW	17.82232982	103.4578412	2017-08-30	2017-08-30	1	3
3ae4e34f-b565-4e0f-9c32-5fc96f3fee3f	1	Village	11.0	Residential_Community	Northeast	Summer	6.7	1.5	6.7	471001	ม่วง	MUANG	4710	บ้านม่วง	BAN MUANG	47	สกลนคร	SAKON NAKHON	LOW	LOW	17.82225002	103.586891	2019-04-11	2019-04-11	4	6
461dcfae-d780-4728-afd2-4828f808f59d	1	Village	11.0	Residential_Community	Northeast	Winter	15.8	4.7	15.8	471008	หนองกวั่ง	NONG KWANG	4710	บ้านม่วง	BAN MUANG	47	สกลนคร	SAKON NAKHON	MODERATE	LOW	17.82143227	103.4594942	2019-11-15	2019-11-15	0	0
3c6cb1ab-5eaa-4324-88d1-88589a8bd7a6	1	Village	11.0	Residential_Community	Northeast	Rainy	16.7	7.1	26.7	471009	บ่อแก้ว	BO KAEO	4710	บ้านม่วง	BAN MUANG	47	สกลนคร	SAKON NAKHON	MODERATE	MODERATE	17.81995282	103.6135032	2019-06-24	2019-06-24	1	19
127f03c9-2777-44ef-af14-b332e8015a1a	1	Village	11.0	Residential_Community	Northeast	Rainy	6.7	1.9	6.7	471001	ม่วง	MUANG	4710	บ้านม่วง	BAN MUANG	47	สกลนคร	SAKON NAKHON	LOW	LOW	17.81877756	103.58757	2019-06-07	2019-06-07	2	2
28e34412-a2f6-4b34-92a3-2c37e9a61fb6	1	Village	10.0	Slum	Northeast	Winter	0.0	0.0	0.0	470903	นาแต้	NA TAE	4709	คำตากล้า	KHAM TA KLA	47	สกลนคร	SAKON NAKHON	SAFE	SAFE	17.81743248	103.6926676	2017-12-14	2017-12-14	0	0
967e1216-f8fd-4aa5-8741-db75291a5c5f	1	Village	11.0	Residential_Community	Northeast	Winter	6.5	2.3	6.5	412202	บ้านก้อง	BAN KONG	4122	นายูง	NA YUNG	41	อุดรธานี	UDON THANI	LOW	LOW	17.81406526	102.1264208	2019-12-04	2019-12-04	0	0
967e1216-f8fd-4aa5-8741-db75291a5c5f	1	Village	11.0	Residential_Community	Northeast	Winter	13.3	5.9	17.8	412202	บ้านก้อง	BAN KONG	4122	นายูง	NA YUNG	41	อุดรธานี	UDON THANI	MODERATE	MODERATE	17.81406526	102.1264208	2018-12-13	2018-12-13	0	0
e69ae34b-fa08-4856-a1d7-5d5d4ae9608f	1	Village	11.0	Residential_Community	Northeast	Summer	8.9	3.3	8.9	430117	ปะโค	PAKHO	4301	Residential_Communityหนองคาย	MUEANG NONG KHAI	43	หนองคาย	NONG KHAI	LOW	LOW	17.81303264	102.6985263	2018-03-28	2018-03-28	0	0
b110d88d-d730-468b-b93d-2143064149e1	1	Village	11.0	Residential_Community	Northeast	Winter	6.7	2.8	6.7	411807	โสมเยี่ยม	SOM YIAM	4118	น้ำโสม	NAM SOM	41	อุดรธานี	UDON THANI	LOW	LOW	17.81038036	102.2310082	2019-02-04	2019-02-04	0	0
f8006c9f-3cdc-4c2f-a777-9e6a694f1855	1	Village	11.0	Residential_Community	Northeast	Summer	26.7	12.7	40.0	420402	เชียงกลม	CHIANG KLOM	4204	ปากชม	PAK CHOM	42	เลย	LOEI	HIGH	HIGH	17.806742	101.9439703	2019-03-21	2019-03-21	1	8
696b1535-7e3d-4649-b22d-9f0c031889c8	1	Village	11.0	Residential_Community	Northeast	Rainy	13.3	2.7	13.3	470813	กุดเรือคำ	KUT RUEA KHAM	4708	วานรนิวาส	WANON NIWAT	47	สกลนคร	SAKON NAKHON	MODERATE	LOW	17.80143707	103.6673891	2019-06-06	2019-06-06	0	0
3194502f-8591-4cb6-87cb-a22cb73361fc	1	Village	11.0	Residential_Community	Northeast	Rainy	17.4	8.4	21.7	430105	เวียงคุก	WIANG KHUK	4301	Residential_Communityหนองคาย	MUEANG NONG KHAI	43	หนองคาย	NONG KHAI	MODERATE	MODERATE	17.79943376	102.6674727	2017-05-22	2017-05-22	0	0
b94f2dc4-d7be-49fc-a0d9-d86ce2896228	1	Village	11.0	Residential_Community	Northeast	Summer	8.9	6.8	15.6	430105	เวียงคุก	WIANG KHUK	4301	Residential_Communityหนองคาย	MUEANG NONG KHAI	43	หนองคาย	NONG KHAI	LOW	MODERATE	17.79643651	102.6642326	2018-03-28	2018-03-28	0	0
b94f2dc4-d7be-49fc-a0d9-d86ce2896228	1	Village	11.0	Residential_Community	Northeast	Rainy	3.8	1.9	5.7	430105	เวียงคุก	WIANG KHUK	4301	Residential_Communityหนองคาย	MUEANG NONG KHAI	43	หนองคาย	NONG KHAI	LOW	LOW	17.79643651	102.6642326	2017-05-22	2017-05-22	0	0
98243908-2c05-4d08-b3fd-1b5edf11c9ab	1	Village	11.0	Residential_Community	Northeast	Rainy	13.3	3.7	13.3	471008	หนองกวั่ง	NONG KWANG	4710	บ้านม่วง	BAN MUANG	47	สกลนคร	SAKON NAKHON	MODERATE	LOW	17.79465422	103.4993421	2019-06-24	2019-06-24	0	6
f0149e2d-6362-4021-875b-64aece75a297	1	Village	11.0	Residential_Community	Northeast	Winter	3.3	1.1	3.3	430110	ค่ายบกหวาน	KHAI BOK WAN	4301	Residential_Communityหนองคาย	MUEANG NONG KHAI	43	หนองคาย	NONG KHAI	LOW	LOW	17.79390242	102.8247065	2019-11-20	2019-11-20	2	9
ce5c90f4-f3e7-4b42-bff6-e6b16e24f726	1	Village	11.0	Residential_Community	North	Rainy	2.8	0.5	2.8	530402	บ้านฝาย	BAN FAI	5304	น้ำปาด	NAM PAT	53	อุตรดิตถ์	UTTARADIT	LOW	LOW	17.78887149	100.7328553	2019-05-24	2019-05-24	16	50
8d4941f0-cdcd-4341-9399-f9ac55002d13	1	Village	11.0	Residential_Community	Northeast	Rainy	0.0	0.0	0.0	430208	นาข่า	NA KHA	4302	ท่าบ่อ	THA BO	43	หนองคาย	NONG KHAI	SAFE	SAFE	17.78771198	102.4521295	2017-05-29	2017-05-29	2	2
8d4941f0-cdcd-4341-9399-f9ac55002d13	1	Village	11.0	Residential_Community	Northeast	Rainy	28.3	14.3	45.6	430208	นาข่า	NA KHA	4302	ท่าบ่อ	THA BO	43	หนองคาย	NONG KHAI	HIGH	HIGH	17.78771198	102.4521295	2017-05-26	2017-05-26	0	2
67ed2979-a01d-4721-938f-2a2dcf949ee6	1	Village	11.0	Residential_Community	Northeast	Rainy	23.6	9.4	31.1	411108	นาไหม	NA MAI	4111	บ้านดุง	BAN DUNG	41	อุดรธานี	UDON THANI	HIGH	MODERATE	17.78720853	103.1337657	2018-07-04	2018-07-04	1	17
1919f242-42ef-4944-9362-18d5c77a0eae	1	Village	11.0	Residential_Community	Northeast	Rainy	50.0	18.2	67.5	430208	นาข่า	NA KHA	4302	ท่าบ่อ	THA BO	43	หนองคาย	NONG KHAI	HIGH	HIGH	17.78709456	102.4566082	2017-05-26	2017-05-26	0	2
ecb49c41-2608-4f29-acef-2672f239a97c	1	Village	11.0	Residential_Community	Northeast	Rainy	17.8	3.6	17.8	430208	นาข่า	NA KHA	4302	ท่าบ่อ	THA BO	43	หนองคาย	NONG KHAI	MODERATE	LOW	17.78684682	102.4529999	2017-05-26	2017-05-26	0	2
9bef0056-16b9-4ae1-93ce-23f9ea735e00	1	Village	11.0	Residential_Community	Northeast	Rainy	5.8	1.9	5.8	430105	เวียงคุก	WIANG KHUK	4301	Residential_Communityหนองคาย	MUEANG NONG KHAI	43	หนองคาย	NONG KHAI	LOW	LOW	17.78629356	102.6626035	2017-05-22	2017-05-22	0	0
0bd2cb6f-68af-46af-ab5d-a576b0303803	1	Village	11.0	Residential_Community	Northeast	Rainy	0.0	0.0	0.0	411802	น้ำโสม	NAM SOM	4118	น้ำโสม	NAM SOM	41	อุดรธานี	UDON THANI	SAFE	SAFE	17.78384202	102.1207815	2019-07-01	2019-07-01	10	19
46076a12-0652-47ff-8e1f-c9940051ddb9	1	Village	11.0	Residential_Community	North	Summer	3.3	0.6	3.3	530305	น้ำหมัน	NAM MAN	5303	ท่าปลา	THA PLA	53	อุตรดิตถ์	UTTARADIT	LOW	LOW	17.7823297	100.2927743	2018-05-11	2018-05-11	0	0
4dad95c1-0766-4cd1-b719-8dc364e66945	1	Village	11.0	Residential_Community	Northeast	Summer	15.6	7.0	22.2	430110	ค่ายบกหวาน	KHAI BOK WAN	4301	Residential_Communityหนองคาย	MUEANG NONG KHAI	43	หนองคาย	NONG KHAI	MODERATE	MODERATE	17.77801232	102.807253	2018-03-27	2018-03-27	0	0
c3e8ff09-14cc-46dc-906a-2e16be7a223d	1	Village	11.0	Residential_Community	Northeast	Rainy	20.4	8.7	36.4	411805	หนองแวง	NONG WAENG	4118	น้ำโสม	NAM SOM	41	อุดรธานี	UDON THANI	HIGH	MODERATE	17.7777518	102.2508904	2018-08-17	2018-08-17	0	2
f0802c23-bed8-4cf0-9906-00342243a65e	1	Village	11.0	Residential_Community	Northeast	Rainy	18.4	9.9	28.6	430110	ค่ายบกหวาน	KHAI BOK WAN	4301	Residential_Communityหนองคาย	MUEANG NONG KHAI	43	หนองคาย	NONG KHAI	MODERATE	MODERATE	17.77753566	102.7677068	2017-05-24	2017-05-24	0	0
5581a1b7-3d43-4a82-aa38-ce258646b468	1	Village	11.0	Residential_Community	Northeast	Rainy	37.2	15.7	53.5	430205	บ้านเดื่อ	BAN DUEA	4302	ท่าบ่อ	THA BO	43	หนองคาย	NONG KHAI	HIGH	HIGH	17.77664171	102.5841502	2017-05-25	2017-05-25	1	4
e73c6753-9237-4aa5-9466-5d4decbca1f3	1	Village	11.0	Residential_Community	Northeast	Rainy	20.0	8.1	31.1	430205	บ้านเดื่อ	BAN DUEA	4302	ท่าบ่อ	THA BO	43	หนองคาย	NONG KHAI	MODERATE	MODERATE	17.77572668	102.586538	2017-05-25	2017-05-25	1	4
69568283-fcd7-47f2-a507-b1fae5915835	1	Village	11.0	Residential_Community	Northeast	Summer	26.7	10.5	31.1	430110	ค่ายบกหวาน	KHAI BOK WAN	4301	Residential_Communityหนองคาย	MUEANG NONG KHAI	43	หนองคาย	NONG KHAI	HIGH	HIGH	17.77434807	102.7738169	2018-03-27	2018-03-27	0	0
69568283-fcd7-47f2-a507-b1fae5915835	1	Village	11.0	Residential_Community	Northeast	Rainy	23.4	9.5	27.7	430110	ค่ายบกหวาน	KHAI BOK WAN	4301	Residential_Communityหนองคาย	MUEANG NONG KHAI	43	หนองคาย	NONG KHAI	HIGH	MODERATE	17.77434807	102.7738169	2017-05-24	2017-05-24	0	0
69568283-fcd7-47f2-a507-b1fae5915835	1	Village	11.0	Residential_Community	Northeast	Rainy	0.0	0.0	0.0	430110	ค่ายบกหวาน	KHAI BOK WAN	4301	Residential_Communityหนองคาย	MUEANG NONG KHAI	43	หนองคาย	NONG KHAI	SAFE	SAFE	17.77434807	102.7738169	2017-05-26	2017-05-26	0	0
1fb0234c-fc6c-410b-a9c3-b56cd2bc3b54	1	Village	11.0	Residential_Community	North	Rainy	14.6	3.1	17.1	530110	บ้านด่านนาขาม	BAN DAN NA KHAM	5301	Residential_Communityอุตรดิตถ์	MUEANG UTTARADIT	53	อุตรดิตถ์	UTTARADIT	MODERATE	LOW	17.7739857	100.1359146	2019-09-25	2019-09-25	3	22
e309f7a6-158b-4ec9-b5af-e2db32d0ee77	1	Village	11.0	Residential_Community	Northeast	Rainy	50.0	25.4	90.0	430205	บ้านเดื่อ	BAN DUEA	4302	ท่าบ่อ	THA BO	43	หนองคาย	NONG KHAI	HIGH	HIGH	17.77295125	102.5838129	2017-05-25	2017-05-25	1	4
644c947f-d219-4bf4-b482-a73847ab5c8d	1	Village	11.0	Residential_Community	Northeast	Rainy	25.5	11.1	31.4	430110	ค่ายบกหวาน	KHAI BOK WAN	4301	Residential_Communityหนองคาย	MUEANG NONG KHAI	43	หนองคาย	NONG KHAI	HIGH	HIGH	17.772865	102.7970817	2017-05-22	2017-05-22	0	0
4f47d2c0-d4d3-472c-8b00-2a6f59f859fb	1	Village	11.0	Residential_Community	Northeast	Rainy	35.6	12.4	40.0	430110	ค่ายบกหวาน	KHAI BOK WAN	4301	Residential_Communityหนองคาย	MUEANG NONG KHAI	43	หนองคาย	NONG KHAI	HIGH	HIGH	17.77174663	102.7662011	2017-05-24	2017-05-24	0	0
aec0947f-6d2a-4666-a97c-cfc26cd0b1fc	1	Village	11.0	Residential_Community	Northeast	Rainy	2.2	0.7	2.2	411108	นาไหม	NA MAI	4111	บ้านดุง	BAN DUNG	41	อุดรธานี	UDON THANI	LOW	LOW	17.77010043	103.173691	2018-07-17	2018-07-17	0	17
aec0947f-6d2a-4666-a97c-cfc26cd0b1fc	1	Village	11.0	Residential_Community	Northeast	Rainy	15.7	6.8	24.1	411108	นาไหม	NA MAI	4111	บ้านดุง	BAN DUNG	41	อุดรธานี	UDON THANI	MODERATE	MODERATE	17.77010043	103.173691	2018-07-05	2018-07-05	1	17
065a90ac-fb4f-49b1-a641-fadb721258f4	1	Village	11.0	Residential_Community	Northeast	Winter	2.2	0.7	2.2	412004	บ้านโคก	BAN KHOK	4120	สร้างคอม	SANG KHOM	41	อุดรธานี	UDON THANI	LOW	LOW	17.76836162	102.9655141	2019-01-21	2019-01-21	0	3
3aa17bab-33da-470c-be5a-20c50dbdb9a7	1	Village	11.0	Residential_Community	Northeast	Rainy	17.8	10.5	31.1	430110	ค่ายบกหวาน	KHAI BOK WAN	4301	Residential_Communityหนองคาย	MUEANG NONG KHAI	43	หนองคาย	NONG KHAI	MODERATE	HIGH	17.76761929	102.7952555	2017-05-22	2017-05-22	0	0
1c2dc073-690b-4be5-b3c0-d22db7d965f0	1	Village	11.0	Residential_Community	Northeast	Winter	2.5	1.1	2.5	470904	แพด	PHAET	4709	คำตากล้า	KHAM TA KLA	47	สกลนคร	SAKON NAKHON	LOW	LOW	17.76658704	103.828943	2017-12-15	2017-12-15	0	1
49400d87-f9e6-4c9d-9948-795ad38b70a0	1	Village	11.0	Residential_Community	Northeast	Rainy	10.7	3.9	14.3	470807	หนองแวง	NONG WAENG	4708	วานรนิวาส	WANON NIWAT	47	สกลนคร	SAKON NAKHON	MODERATE	LOW	17.76528403	103.7169104	2018-05-16	2018-05-16	0	0
5154bace-c2a0-43d9-8358-75bfe96a955f	1	Village	11.0	Residential_Community	Northeast	Rainy	80.0	33.3	100.0	411108	นาไหม	NA MAI	4111	บ้านดุง	BAN DUNG	41	อุดรธานี	UDON THANI	HIGH	HIGH	17.7632543	103.1610072	2018-08-16	2018-08-16	0	17
ffafc489-3f37-4441-832f-3c718b177f63	1	Village	11.0	Residential_Community	Northeast	Rainy	9.7	5.8	19.4	411108	นาไหม	NA MAI	4111	บ้านดุง	BAN DUNG	41	อุดรธานี	UDON THANI	LOW	MODERATE	17.76324919	103.1611346	2018-07-04	2018-07-04	1	17
ffafc489-3f37-4441-832f-3c718b177f63	1	Village	11.0	Residential_Community	Northeast	Rainy	17.6	6.7	21.6	411108	นาไหม	NA MAI	4111	บ้านดุง	BAN DUNG	41	อุดรธานี	UDON THANI	MODERATE	MODERATE	17.76324919	103.1611346	2018-07-17	2018-07-17	0	17
9b91fba9-24b6-4931-b626-554f795b75e9	1	Village	11.0	Residential_Community	Northeast	Rainy	0.0	0.0	0.0	412006	บ้านหินโงม	BAN HIN NGOM	4120	สร้างคอม	SANG KHOM	41	อุดรธานี	UDON THANI	SAFE	SAFE	17.7632345	103.1009328	2019-07-02	2019-07-02	0	5
def4b1dc-9f23-4f61-aa7e-e772990d193a	1	Village	11.0	Residential_Community	Northeast	Rainy	40.0	12.6	55.6	420305	ปากตม	PAK TOM	4203	เชียงคาน	CHIANG KHAN	42	เลย	LOEI	HIGH	HIGH	17.7629928	101.5893072	2018-07-19	2018-07-19	1	8
a36ad5d9-d2ab-4eb3-be78-69bfb01bdaf6	1	Village	11.0	Residential_Community	Northeast	Rainy	8.7	3.1	10.9	430110	ค่ายบกหวาน	KHAI BOK WAN	4301	Residential_Communityหนองคาย	MUEANG NONG KHAI	43	หนองคาย	NONG KHAI	LOW	LOW	17.76239892	102.8033849	2017-05-22	2017-05-22	0	0
29a67900-f19a-4c9a-9add-79349c4bc271	1	Village	11.0	Residential_Community	North	Rainy	2.9	0.7	2.9	530402	บ้านฝาย	BAN FAI	5304	น้ำปาด	NAM PAT	53	อุตรดิตถ์	UTTARADIT	LOW	LOW	17.75652254	100.7550235	2019-05-24	2019-05-24	16	50
6685dd32-5ef7-4285-a914-f42765a129ae	1	Village	11.0	Residential_Community	North	Summer	35.0	8.1	50.0	530305	น้ำหมัน	NAM MAN	5303	ท่าปลา	THA PLA	53	อุตรดิตถ์	UTTARADIT	HIGH	MODERATE	17.7563581	100.3039259	2018-05-09	2018-05-09	0	0
e2a2bcd2-6685-400e-ad47-f9faa3ab445b	1	Village	11.0	Residential_Community	Northeast	Rainy	22.0	7.3	26.0	411902	บ้านธาตุ	BAN THAT	4119	เพ็ญ	PHEN	41	อุดรธานี	UDON THANI	HIGH	MODERATE	17.75456999	102.8848423	2018-08-22	2018-08-22	0	1
66b1f2a7-9dc0-4358-a8c0-88f76113395a	1	Village	11.0	Residential_Community	North	Summer	2.1	0.6	2.1	540702	สรอย	SOI	5407	วังชิ้น	WANG CHIN	54	แพร่	PHRAE	LOW	LOW	17.7536498	99.4297144	2019-02-20	2019-02-20	0	0
bc282021-0029-406b-91dc-ea02db1e543f	1	Village	11.0	Residential_Community	North	Winter	0.0	0.0	0.0	630503	แม่สอง	MAE SONG	6305	ท่าสองยาง	THA SONG YANG	63	ตาก	TAK	SAFE	SAFE	17.75313	97.9629383	2018-11-29	2018-11-30	0	3
87f05c14-f028-46a9-ac3f-588822a6bed8	1	Village	11.0	Residential_Community	Northeast	Summer	6.7	2.1	6.7	470813	กุดเรือคำ	KUT RUEA KHAM	4708	วานรนิวาส	WANON NIWAT	47	สกลนคร	SAKON NAKHON	LOW	LOW	17.75085098	103.6240654	2019-05-08	2019-05-08	0	3
01240c71-388e-4ddc-bd2c-c5fc35a991de	1	Village	11.0	Residential_Community	Northeast	Summer	6.7	2.4	6.7	470813	กุดเรือคำ	KUT RUEA KHAM	4708	วานรนิวาส	WANON NIWAT	47	สกลนคร	SAKON NAKHON	LOW	LOW	17.74974295	103.6295432	2019-04-10	2019-04-10	2	3
fc91af0f-5913-45f3-b3a2-ceb726338906	1	Village	11.0	Residential_Community	Northeast	Rainy	11.1	3.5	11.1	411108	นาไหม	NA MAI	4111	บ้านดุง	BAN DUNG	41	อุดรธานี	UDON THANI	MODERATE	LOW	17.74844876	103.2106784	2019-07-03	2019-07-03	0	6
5da75947-87b6-4b80-8189-60e172550254	1	Village	11.0	Residential_Community	Northeast	Rainy	19.1	5.5	29.8	411108	นาไหม	NA MAI	4111	บ้านดุง	BAN DUNG	41	อุดรธานี	UDON THANI	MODERATE	MODERATE	17.7478114	103.1373431	2018-08-20	2018-08-20	0	17
cfa373ad-f0d5-4688-8649-c38a081c29f8	1	Village	11.0	Residential_Community	Northeast	Rainy	80.0	60.0	120.0	411108	นาไหม	NA MAI	4111	บ้านดุง	BAN DUNG	41	อุดรธานี	UDON THANI	HIGH	HIGH	17.74717851	103.1503256	2018-08-16	2018-08-16	0	17
f592906b-1a9d-42b4-9fd6-70acc3460bf6	1	Village	11.0	Residential_Community	Northeast	Summer	0.0	0.0	0.0	470814	หนองแวงใต้	NONG WAENG TAI	4708	วานรนิวาส	WANON NIWAT	47	สกลนคร	SAKON NAKHON	SAFE	SAFE	17.74707249	103.7629905	2019-04-09	2019-04-09	1	1
e8347066-d6db-4192-8b1e-229b4f72c75f	1	Village	11.0	Residential_Community	Northeast	Summer	15.0	6.5	20.0	430206	บ้านถ่อน	BAN THON	4302	ท่าบ่อ	THA BO	43	หนองคาย	NONG KHAI	MODERATE	MODERATE	17.74631634	102.6358806	2017-03-23	2017-03-23	0	0
61b29032-2279-496e-a624-a6e609b1ea3f	1	Village	11.0	Residential_Community	Northeast	Winter	6.7	2.5	8.9	411110	วังทอง	WANG THONG	4111	บ้านดุง	BAN DUNG	41	อุดรธานี	UDON THANI	LOW	LOW	17.7445805	103.3280139	2019-01-17	2019-01-17	3	5
7a566f76-b047-41fe-a5cf-0c251188e26b	1	Village	11.0	Residential_Community	North	Rainy	0.0	0.0	0.0	530401	แสนตอ	SAEN TO	5304	น้ำปาด	NAM PAT	53	อุตรดิตถ์	UTTARADIT	SAFE	SAFE	17.74331309	100.6804748	2019-06-24	2019-06-24	32	56
2823c911-75c8-42e8-99cf-8372e3a6b320	1	Village	11.0	Residential_Community	Northeast	Summer	22.2	9.3	33.3	430113	พระธาตุบังพวน	PHRATHAT BANG PHUAN	4301	Residential_Communityหนองคาย	MUEANG NONG KHAI	43	หนองคาย	NONG KHAI	HIGH	MODERATE	17.74128439	102.6810889	2018-03-28	2018-03-28	1	1
87b17ab0-9008-4cb5-90c9-71c12a2eddc6	1	Village	11.0	Residential_Community	North	Rainy	0.0	0.0	0.0	530401	แสนตอ	SAEN TO	5304	น้ำปาด	NAM PAT	53	อุตรดิตถ์	UTTARADIT	SAFE	SAFE	17.7406288	100.6795213	2019-05-23	2019-05-23	4	56
87b17ab0-9008-4cb5-90c9-71c12a2eddc6	1	Village	11.0	Residential_Community	North	Winter	0.0	0.0	0.0	530401	แสนตอ	SAEN TO	5304	น้ำปาด	NAM PAT	53	อุตรดิตถ์	UTTARADIT	SAFE	SAFE	17.7406288	100.6795213	2019-11-05	2019-11-05	0	1
75505ca1-4252-4d3a-90d2-ee945960b31c	1	Village	11.0	Residential_Community	North	Rainy	2.9	0.8	2.9	530401	แสนตอ	SAEN TO	5304	น้ำปาด	NAM PAT	53	อุตรดิตถ์	UTTARADIT	LOW	LOW	17.73974265	100.5583485	2019-05-23	2019-05-23	4	56
8d24e457-eb76-47ba-aa25-3ff28af8ccd0	1	Village	11.0	Residential_Community	Northeast	Rainy	70.0	28.8	170.0	470904	แพด	PHAET	4709	คำตากล้า	KHAM TA KLA	47	สกลนคร	SAKON NAKHON	HIGH	HIGH	17.73695804	103.8365916	2018-07-23	2018-07-23	1	4
55708456-5d15-4baf-8d1a-2f940d2d4b50	1	Village	11.0	Residential_Community	North	Rainy	2.5	0.9	2.5	530402	บ้านฝาย	BAN FAI	5304	น้ำปาด	NAM PAT	53	อุตรดิตถ์	UTTARADIT	LOW	LOW	17.73565194	100.6980849	2019-05-24	2019-05-24	16	50
baa44d72-fe00-4f24-9e38-402fdcc16549	1	Village	11.0	Residential_Community	Northeast	Summer	17.8	8.9	20.0	430111	โพนสว่าง	PHON SAWANG	4301	Residential_Communityหนองคาย	MUEANG NONG KHAI	43	หนองคาย	NONG KHAI	MODERATE	MODERATE	17.73352831	102.8156386	2018-03-27	2018-03-27	0	0
5b0420a8-b060-4161-8de6-fd7f67ca8899	1	Village	11.0	Residential_Community	Northeast	Summer	66.7	10.5	66.7	470814	หนองแวงใต้	NONG WAENG TAI	4708	วานรนิวาส	WANON NIWAT	47	สกลนคร	SAKON NAKHON	HIGH	HIGH	17.73344304	103.7556928	2017-05-02	2017-05-02	2	0
f3ece19a-6f82-4414-aa2a-48d76f694b40	1	Village	11.0	Residential_Community	Northeast	Summer	13.3	4.2	13.3	420406	ชมเจริญ	CHOM CHAROEN	4204	ปากชม	PAK CHOM	42	เลย	LOEI	MODERATE	LOW	17.73199545	101.9045214	2018-03-08	2018-03-08	0	0
d5136d5b-dbcf-4ffa-aa84-bf6cc85e0746	1	Village	11.0	Residential_Community	Northeast	Rainy	33.3	11.0	52.4	420308	หาดทรายขาว	HAT SAI KHAO	4203	เชียงคาน	CHIANG KHAN	42	เลย	LOEI	HIGH	HIGH	17.73083174	101.6592414	2019-07-31	2019-07-31	1	13
02064b66-6e75-4ccf-baf7-7377bf063a1e	1	Village	11.0	Residential_Community	Northeast	Summer	48.9	19.3	62.2	420302	ธาตุ	THAT	4203	เชียงคาน	CHIANG KHAN	42	เลย	LOEI	HIGH	HIGH	17.73066663	101.7291981	2019-04-04	2019-04-04	0	0
0b0478da-a5cd-4c41-95ab-69f3f12dff74	1	Village	11.0	Residential_Community	Northeast	Rainy	13.8	6.3	19.4	411108	นาไหม	NA MAI	4111	บ้านดุง	BAN DUNG	41	อุดรธานี	UDON THANI	MODERATE	MODERATE	17.73015855	103.1366933	2018-07-05	2018-07-05	1	17
0b0478da-a5cd-4c41-95ab-69f3f12dff74	1	Village	11.0	Residential_Community	Northeast	Rainy	66.7	28.6	133.3	411108	นาไหม	NA MAI	4111	บ้านดุง	BAN DUNG	41	อุดรธานี	UDON THANI	HIGH	HIGH	17.73015855	103.1366933	2018-06-18	2018-06-18	11	17
0b0478da-a5cd-4c41-95ab-69f3f12dff74	1	Village	11.0	Residential_Community	Northeast	Rainy	19.6	7.7	27.4	411108	นาไหม	NA MAI	4111	บ้านดุง	BAN DUNG	41	อุดรธานี	UDON THANI	MODERATE	MODERATE	17.73015855	103.1366933	2018-07-17	2018-07-17	0	17
d328dc56-be59-4526-bcff-bda3a7bda2fc	1	Village	11.0	Residential_Community	North	Rainy	7.5	1.2	7.5	530116	ขุนฝาง	KHUN FANG	5301	Residential_Communityอุตรดิตถ์	MUEANG UTTARADIT	53	อุตรดิตถ์	UTTARADIT	LOW	LOW	17.72914109	100.2156966	2019-09-18	2019-09-18	0	0
d20be2f9-e0d8-46cb-97c5-ed70e3a0a350	1	Village	11.0	Residential_Community	Northeast	Winter	33.3	7.4	33.3	431401	สระใคร	SA KHRAI	4314	สระใคร	SA KHRAI	43	หนองคาย	NONG KHAI	HIGH	MODERATE	17.72853241	102.764276	2018-10-26	2018-10-26	2	5
d20be2f9-e0d8-46cb-97c5-ed70e3a0a350	1	Village	11.0	Residential_Community	Northeast	Winter	37.5	7.9	37.5	431401	สระใคร	SA KHRAI	4314	สระใคร	SA KHRAI	43	หนองคาย	NONG KHAI	HIGH	MODERATE	17.72853241	102.764276	2018-10-24	2018-10-24	2	5
022c7f1a-3228-464e-9019-dee2348f2a4a	1	Village	12.0	Commercial_Community	North	Winter	2.5	0.4	2.5	530401	แสนตอ	SAEN TO	5304	น้ำปาด	NAM PAT	53	อุตรดิตถ์	UTTARADIT	LOW	LOW	17.7284883	100.6851321	2019-11-04	2019-11-04	0	1
5263ee56-45fd-4b9c-8d45-08c898d1dd61	1	Village	10.0	Slum	North	Winter	0.0	0.0	0.0	530401	แสนตอ	SAEN TO	5304	น้ำปาด	NAM PAT	53	อุตรดิตถ์	UTTARADIT	SAFE	SAFE	17.72839221	100.6862084	2019-11-04	2019-11-04	0	1
0e610441-4608-4e63-8626-16292dbe26fa	1	Village	11.0	Residential_Community	Northeast	Rainy	5.0	1.4	5.0	470805	คูสะคาม	KHU SAKHAM	4708	วานรนิวาส	WANON NIWAT	47	สกลนคร	SAKON NAKHON	LOW	LOW	17.72736453	103.5962023	2019-07-15	2019-07-15	1	4
0e610441-4608-4e63-8626-16292dbe26fa	1	Village	11.0	Residential_Community	Northeast	Rainy	10.0	2.6	10.0	470805	คูสะคาม	KHU SAKHAM	4708	วานรนิวาส	WANON NIWAT	47	สกลนคร	SAKON NAKHON	LOW	LOW	17.72736453	103.5962023	2019-07-12	2019-07-12	1	4
4ba918ef-16cf-419f-9dbe-a57bf0fb760e	1	Village	11.0	Residential_Community	Northeast	Winter	2.2	0.9	2.2	411801	นางัว	NA NGUA	4118	น้ำโสม	NAM SOM	41	อุดรธานี	UDON THANI	LOW	LOW	17.72710106	102.2263419	2019-02-04	2019-02-04	0	0
c342fecd-1461-42ea-a003-ed323b1af7cc	1	Village	12.0	Commercial_Community	North	Rainy	15.0	4.6	15.0	530110	บ้านด่านนาขาม	BAN DAN NA KHAM	5301	Residential_Communityอุตรดิตถ์	MUEANG UTTARADIT	53	อุตรดิตถ์	UTTARADIT	MODERATE	LOW	17.7258379	100.1239141	2019-07-08	2019-07-08	9	22
aa8d2cf5-3fbd-48f2-aea0-dd28e374d816	1	Village	11.0	Residential_Community	North	Rainy	2.5	0.5	2.5	530401	แสนตอ	SAEN TO	5304	น้ำปาด	NAM PAT	53	อุตรดิตถ์	UTTARADIT	LOW	LOW	17.72421118	100.6781212	2019-06-24	2019-06-24	32	56
0c129f43-b872-40a0-a0f3-ec9aacd75252	1	Village	11.0	Residential_Community	Northeast	Rainy	16.0	4.3	16.0	470814	หนองแวงใต้	NONG WAENG TAI	4708	วานรนิวาส	WANON NIWAT	47	สกลนคร	SAKON NAKHON	MODERATE	LOW	17.72383305	103.6809574	2018-05-16	2018-05-16	0	0
f9b0e96e-481b-41f0-a9f3-f6983905d912	1	Village	11.0	Residential_Community	Northeast	Rainy	26.7	10.4	42.2	411910	โคกกลาง	KHOK KLANG	4119	เพ็ญ	PHEN	41	อุดรธานี	UDON THANI	HIGH	HIGH	17.72371968	102.9088581	2019-08-20	2019-08-20	1	23
1d14c973-53af-4e5c-b414-9d7664d815e3	1	Village	11.0	Residential_Community	Northeast	Winter	15.8	3.9	21.1	431401	สระใคร	SA KHRAI	4314	สระใคร	SA KHRAI	43	หนองคาย	NONG KHAI	MODERATE	LOW	17.72346483	102.7552121	2018-10-26	2018-10-26	2	5
1d14c973-53af-4e5c-b414-9d7664d815e3	1	Village	11.0	Residential_Community	Northeast	Winter	31.2	9.0	37.5	431401	สระใคร	SA KHRAI	4314	สระใคร	SA KHRAI	43	หนองคาย	NONG KHAI	HIGH	MODERATE	17.72346483	102.7552121	2018-10-24	2018-10-24	2	5
f6ea8044-f7d0-4993-a0c4-6689e3b6d254	1	Village	11.0	Residential_Community	Northeast	Summer	0.0	0.0	0.0	470807	หนองแวง	NONG WAENG	4708	วานรนิวาส	WANON NIWAT	47	สกลนคร	SAKON NAKHON	SAFE	SAFE	17.72339974	103.7216608	2019-05-03	2019-05-03	1	1
86fbe3a4-946f-4b19-badf-62563e3507aa	1	Village	11.0	Residential_Community	North	Rainy	4.8	1.0	4.8	530401	แสนตอ	SAEN TO	5304	น้ำปาด	NAM PAT	53	อุตรดิตถ์	UTTARADIT	LOW	LOW	17.71995787	100.5869485	2019-06-25	2019-06-25	32	56
e7657b88-6d3c-4116-8b04-5c184c492029	1	Village	11.0	Residential_Community	North	Rainy	0.0	0.0	0.0	530401	แสนตอ	SAEN TO	5304	น้ำปาด	NAM PAT	53	อุตรดิตถ์	UTTARADIT	SAFE	SAFE	17.7190071	100.5662479	2019-05-23	2019-05-23	4	56
5f9e7141-014c-4dc8-8542-9255a01d74fb	1	Village	11.0	Residential_Community	Northeast	Rainy	22.2	10.1	26.7	420302	ธาตุ	THAT	4203	เชียงคาน	CHIANG KHAN	42	เลย	LOEI	HIGH	HIGH	17.71805123	101.7156824	2017-05-16	2017-05-16	0	1
43ae85f9-f5b2-4535-bf4a-7887d23823a9	1	Village	11.0	Residential_Community	Northeast	Rainy	0.0	0.0	0.0	470814	หนองแวงใต้	NONG WAENG TAI	4708	วานรนิวาส	WANON NIWAT	47	สกลนคร	SAKON NAKHON	SAFE	SAFE	17.71579453	103.7624282	2019-06-05	2019-06-05	1	2
196e408d-d5d6-42d1-8f9d-d374b378b8c6	1	Village	11.0	Residential_Community	North	Rainy	20.9	3.6	20.9	530108	น้ำริด	NAM RIT	5301	Residential_Communityอุตรดิตถ์	MUEANG UTTARADIT	53	อุตรดิตถ์	UTTARADIT	HIGH	LOW	17.71480988	100.1123048	2019-08-07	2019-08-07	2	22
196e408d-d5d6-42d1-8f9d-d374b378b8c6	1	Village	11.0	Residential_Community	North	Rainy	22.5	4.8	32.5	530108	น้ำริด	NAM RIT	5301	Residential_Communityอุตรดิตถ์	MUEANG UTTARADIT	53	อุตรดิตถ์	UTTARADIT	HIGH	LOW	17.71480988	100.1123048	2019-07-08	2019-07-08	13	22
33291b91-3f90-4421-a93a-24c63682fccd	1	Village	11.0	Residential_Community	North	Rainy	30.0	5.4	30.0	530108	น้ำริด	NAM RIT	5301	Residential_Communityอุตรดิตถ์	MUEANG UTTARADIT	53	อุตรดิตถ์	UTTARADIT	HIGH	MODERATE	17.71437681	100.1111029	2019-07-08	2019-07-08	13	22
eb2f2411-1aa0-4b21-8b8b-33ee30593a72	1	Village	11.0	Residential_Community	Northeast	Summer	6.7	1.8	6.7	471601	บ้านเหล่า	BAN LAO	4716	เจริญศิลป์	CHAROEN SIN	47	สกลนคร	SAKON NAKHON	LOW	LOW	17.71300219	103.4883212	2019-04-10	2019-04-10	9	15
29e786c4-1ba7-4e15-8523-fe9bf2f36a40	1	Village	11.0	Residential_Community	Northeast	Summer	6.5	1.6	6.5	420112	นาแขม	NA KHAEM	4201	Residential_Communityเลย	MUEANG LOEI	42	เลย	LOEI	LOW	LOW	17.7082887	101.7102443	2018-03-05	2018-03-05	0	0
dde3523c-31d9-4187-8855-5c1165efdd55	1	Village	11.0	Residential_Community	North	Rainy	9.8	1.7	9.8	530110	บ้านด่านนาขาม	BAN DAN NA KHAM	5301	Residential_Communityอุตรดิตถ์	MUEANG UTTARADIT	53	อุตรดิตถ์	UTTARADIT	LOW	LOW	17.70780932	100.1236257	2019-09-17	2019-09-17	4	22
7c396306-06fd-41dc-98ad-1d67cd2e3d91	1	Village	11.0	Residential_Community	North	Summer	2.5	0.5	2.5	530109	งิ้วงาม	NGIO NGAM	5301	Residential_Communityอุตรดิตถ์	MUEANG UTTARADIT	53	อุตรดิตถ์	UTTARADIT	LOW	LOW	17.70534399	100.1733096	2019-03-18	2019-03-18	0	0
004b9d5d-cb20-499d-bff9-dc04583001c7	1	Village	11.0	Residential_Community	Northeast	Rainy	56.4	18.0	102.6	471605	หนองแปน	NONG PAEN	4716	เจริญศิลป์	CHAROEN SIN	47	สกลนคร	SAKON NAKHON	HIGH	HIGH	17.70280629	103.4366645	2017-06-06	2017-06-06	0	0
dbb47499-13ba-466e-9fb0-12084b75b092	1	Village	11.0	Residential_Community	Northeast	Winter	0.0	0.0	0.0	471605	หนองแปน	NONG PAEN	4716	เจริญศิลป์	CHAROEN SIN	47	สกลนคร	SAKON NAKHON	SAFE	SAFE	17.70269514	103.4350274	2017-01-27	2017-01-27	0	0
6a7a29fc-0005-4835-81f2-d53603654e5f	1	Village	11.0	Residential_Community	Northeast	Winter	33.3	8.3	37.5	471605	หนองแปน	NONG PAEN	4716	เจริญศิลป์	CHAROEN SIN	47	สกลนคร	SAKON NAKHON	HIGH	MODERATE	17.70262459	103.4369137	2017-01-27	2017-01-27	0	0
73f6f03a-fc8d-4b22-be3c-31df28fee37b	1	Village	11.0	Residential_Community	Northeast	Winter	55.0	21.1	95.0	471605	หนองแปน	NONG PAEN	4716	เจริญศิลป์	CHAROEN SIN	47	สกลนคร	SAKON NAKHON	HIGH	HIGH	17.7021186	103.4369125	2017-01-27	2017-01-27	0	0
a8b254d0-7ed6-42ee-bc09-7aea4dc33355	1	Village	11.0	Residential_Community	North	Winter	13.3	2.5	13.3	530308	ร่วมจิต	RUAM CHIT	5303	ท่าปลา	THA PLA	53	อุตรดิตถ์	UTTARADIT	MODERATE	LOW	17.70190015	100.3547517	2019-11-12	2019-11-12	0	0
7888ef0b-25fe-46e1-a961-e6bc9e50f6bb	1	Village	11.0	Residential_Community	Northeast	Winter	28.9	14.0	51.1	420803	อาฮี	A HI	4208	ท่าลี่	THA LI	42	เลย	LOEI	HIGH	HIGH	17.69585985	101.3866532	2019-11-25	2019-11-25	0	0
a905d0a9-d2d3-48fd-aa0d-d98a9e9940b5	1	Village	11.0	Residential_Community	Northeast	Rainy	19.6	7.9	29.4	420803	อาฮี	A HI	4208	ท่าลี่	THA LI	42	เลย	LOEI	MODERATE	MODERATE	17.69463618	101.384549	2018-07-19	2018-07-19	0	2
a08464ff-1ce2-4e5c-bc2f-03a3d13e978e	1	Village	11.0	Residential_Community	Northeast	Winter	11.1	2.5	17.8	420404	ห้วยบ่อซืน	HUAI BO SUEN	4204	ปากชม	PAK CHOM	42	เลย	LOEI	MODERATE	LOW	17.69395423	101.9763989	2019-12-18	2019-12-18	1	3
22bc95dd-b68b-4a12-98de-51328f929fc7	1	Village	11.0	Residential_Community	Northeast	Winter	0.0	0.0	0.0	471601	บ้านเหล่า	BAN LAO	4716	เจริญศิลป์	CHAROEN SIN	47	สกลนคร	SAKON NAKHON	SAFE	SAFE	17.69088781	103.5334128	2019-12-03	2019-12-03	0	1
22bc95dd-b68b-4a12-98de-51328f929fc7	1	Village	11.0	Residential_Community	Northeast	Winter	9.1	2.6	9.1	471601	บ้านเหล่า	BAN LAO	4716	เจริญศิลป์	CHAROEN SIN	47	สกลนคร	SAKON NAKHON	LOW	LOW	17.69088781	103.5334128	2019-11-14	2019-11-14	0	1
505bb664-d9d9-4b43-8d84-c72c9fb695e8	1	Village	11.0	Residential_Community	North	Winter	0.0	0.0	0.0	530108	น้ำริด	NAM RIT	5301	Residential_Communityอุตรดิตถ์	MUEANG UTTARADIT	53	อุตรดิตถ์	UTTARADIT	SAFE	SAFE	17.69061311	100.1433685	2018-11-05	2018-11-05	0	0
d2aab406-6abf-43eb-9956-ce18f7200754	1	Village	11.0	Residential_Community	North	Summer	0.0	0.0	0.0	530108	น้ำริด	NAM RIT	5301	Residential_Communityอุตรดิตถ์	MUEANG UTTARADIT	53	อุตรดิตถ์	UTTARADIT	SAFE	SAFE	17.6904918	100.1414399	2018-03-15	2018-03-15	0	0
d2aab406-6abf-43eb-9956-ce18f7200754	1	Village	11.0	Residential_Community	North	Summer	0.0	0.0	0.0	530108	น้ำริด	NAM RIT	5301	Residential_Communityอุตรดิตถ์	MUEANG UTTARADIT	53	อุตรดิตถ์	UTTARADIT	SAFE	SAFE	17.6904918	100.1414399	2019-03-19	2019-03-19	0	1
d2aab406-6abf-43eb-9956-ce18f7200754	1	Village	11.0	Residential_Community	North	Summer	0.0	0.0	0.0	530108	น้ำริด	NAM RIT	5301	Residential_Communityอุตรดิตถ์	MUEANG UTTARADIT	53	อุตรดิตถ์	UTTARADIT	SAFE	SAFE	17.6904918	100.1414399	2018-03-26	2018-03-26	0	0
d2aab406-6abf-43eb-9956-ce18f7200754	1	Village	11.0	Residential_Community	North	Summer	50.0	14.8	100.0	530108	น้ำริด	NAM RIT	5301	Residential_Communityอุตรดิตถ์	MUEANG UTTARADIT	53	อุตรดิตถ์	UTTARADIT	HIGH	HIGH	17.6904918	100.1414399	2019-03-15	2019-03-15	0	1
d2aab406-6abf-43eb-9956-ce18f7200754	1	Village	11.0	Residential_Community	North	Rainy	0.0	0.0	0.0	530108	น้ำริด	NAM RIT	5301	Residential_Communityอุตรดิตถ์	MUEANG UTTARADIT	53	อุตรดิตถ์	UTTARADIT	SAFE	SAFE	17.6904918	100.1414399	2019-09-23	2019-09-23	1	22
481cceff-0533-42bb-b3d3-042a8fc1f275	1	Village	11.0	Residential_Community	Northeast	Rainy	25.5	15.4	51.0	411104	โพนสูง	PHON SUNG	4111	บ้านดุง	BAN DUNG	41	อุดรธานี	UDON THANI	HIGH	HIGH	17.69045979	103.2883746	2018-08-20	2018-08-20	0	5
d0a0c2ce-4297-4049-8086-bc54642c2033	1	Village	11.0	Residential_Community	North	Summer	33.3	1.9	66.7	530108	น้ำริด	NAM RIT	5301	Residential_Communityอุตรดิตถ์	MUEANG UTTARADIT	53	อุตรดิตถ์	UTTARADIT	HIGH	LOW	17.69013398	100.1400174	2018-03-15	2018-03-16	0	0
c34f8c74-d44c-4482-9c3e-33b5af020abd	1	Village	11.0	Residential_Community	North	Rainy	16.7	3.7	16.7	530108	น้ำริด	NAM RIT	5301	Residential_Communityอุตรดิตถ์	MUEANG UTTARADIT	53	อุตรดิตถ์	UTTARADIT	MODERATE	LOW	17.6899682	100.132809	2019-08-06	2019-08-06	3	22
c43b4fad-8b0a-4424-8a1c-427e1c3a47d0	1	Village	11.0	Residential_Community	Northeast	Winter	3.7	1.8	3.7	411802	น้ำโสม	NAM SOM	4118	น้ำโสม	NAM SOM	41	อุดรธานี	UDON THANI	LOW	LOW	17.68956317	102.0437055	2018-12-13	2018-12-13	0	2
c43b4fad-8b0a-4424-8a1c-427e1c3a47d0	1	Village	11.0	Residential_Community	Northeast	Winter	7.1	2.6	7.1	411802	น้ำโสม	NAM SOM	4118	น้ำโสม	NAM SOM	41	อุดรธานี	UDON THANI	LOW	LOW	17.68956317	102.0437055	2019-12-03	2019-12-04	0	0
c43b4fad-8b0a-4424-8a1c-427e1c3a47d0	1	Village	11.0	Residential_Community	Northeast	Winter	2.5	0.5	2.5	411802	น้ำโสม	NAM SOM	4118	น้ำโสม	NAM SOM	41	อุดรธานี	UDON THANI	LOW	LOW	17.68956317	102.0437055	2018-02-06	2018-02-06	0	2
1c4a7fd1-c0b1-44ae-a66f-1ad481f56651	1	Village	11.0	Residential_Community	Northeast	Summer	36.7	15.3	50.0	420112	นาแขม	NA KHAEM	4201	Residential_Communityเลย	MUEANG LOEI	42	เลย	LOEI	HIGH	HIGH	17.68873139	101.6872564	2017-04-24	2017-04-25	0	0
c96d3166-1152-45ca-bb34-23e02699e99c	1	Village	11.0	Residential_Community	Northeast	Rainy	6.7	2.0	6.7	471103	วาใหญ่	WA YAI	4711	อากาศอำนวย	AKAT AMNUAI	47	สกลนคร	SAKON NAKHON	LOW	LOW	17.6884241	103.9497031	2019-06-05	2019-06-05	3	3
5062764b-a3aa-49bd-a711-4915af9f1834	1	Village	11.0	Residential_Community	Northeast	Rainy	2.2	0.8	2.2	431401	สระใคร	SA KHRAI	4314	สระใคร	SA KHRAI	43	หนองคาย	NONG KHAI	LOW	LOW	17.68657207	102.7837558	2018-08-27	2018-08-27	1	5
bf0367d8-f9a6-41b0-b77b-2a5f36fa5a7c	1	Village	11.0	Residential_Community	Northeast	Rainy	31.4	14.7	39.2	411907	บ้านเหล่า	BAN LAO	4119	เพ็ญ	PHEN	41	อุดรธานี	UDON THANI	HIGH	HIGH	17.68549942	102.9977884	2018-08-22	2018-08-22	0	5
09881d5d-1ef0-43c8-8bd3-1fd53eaada92	1	Village	11.0	Residential_Community	North	Rainy	7.5	3.5	22.5	530112	ผาจุก	PHA CHUK	5301	Residential_Communityอุตรดิตถ์	MUEANG UTTARADIT	53	อุตรดิตถ์	UTTARADIT	LOW	LOW	17.68515635	100.2493543	2019-06-08	2019-06-08	0	1
09881d5d-1ef0-43c8-8bd3-1fd53eaada92	1	Village	11.0	Residential_Community	North	Rainy	16.7	3.6	20.0	530112	ผาจุก	PHA CHUK	5301	Residential_Communityอุตรดิตถ์	MUEANG UTTARADIT	53	อุตรดิตถ์	UTTARADIT	MODERATE	LOW	17.68515635	100.2493543	2018-06-21	2018-06-21	2	9
0b3ca930-703a-4450-bdf0-1e6a031672d0	1	Village	11.0	Residential_Community	Northeast	Rainy	20.0	5.6	20.0	420802	หนองผือ	NONG PHUE	4208	ท่าลี่	THA LI	42	เลย	LOEI	MODERATE	MODERATE	17.68089477	101.4295967	2018-07-13	2018-07-13	6	25
bf34b270-07f7-40c5-ab66-497e68925855	1	Village	11.0	Residential_Community	Northeast	Rainy	10.0	2.1	10.0	471601	บ้านเหล่า	BAN LAO	4716	เจริญศิลป์	CHAROEN SIN	47	สกลนคร	SAKON NAKHON	LOW	LOW	17.68014537	103.484203	2019-06-21	2019-06-21	9	23
51478766-6f6b-4482-870c-af79863cde3d	1	Village	11.0	Residential_Community	Northeast	Rainy	0.0	0.0	0.0	470806	ธาตุ	THAT	4708	วานรนิวาส	WANON NIWAT	47	สกลนคร	SAKON NAKHON	SAFE	SAFE	17.67880595	103.6241553	2019-05-24	2019-05-24	0	1
51478766-6f6b-4482-870c-af79863cde3d	1	Village	11.0	Residential_Community	Northeast	Rainy	0.0	0.0	0.0	470806	ธาตุ	THAT	4708	วานรนิวาส	WANON NIWAT	47	สกลนคร	SAKON NAKHON	SAFE	SAFE	17.67880595	103.6241553	2019-05-28	2019-05-28	0	1
51478766-6f6b-4482-870c-af79863cde3d	1	Village	11.0	Residential_Community	Northeast	Rainy	27.8	10.5	44.4	470806	ธาตุ	THAT	4708	วานรนิวาส	WANON NIWAT	47	สกลนคร	SAKON NAKHON	HIGH	HIGH	17.67880595	103.6241553	2019-05-23	2019-05-24	0	1
540f2e40-6757-4124-a9b4-e54e8b3c2efb	1	Village	11.0	Residential_Community	Northeast	Rainy	13.3	5.6	20.0	431403	บ้านฝาง	BAN FANG	4314	สระใคร	SA KHRAI	43	หนองคาย	NONG KHAI	MODERATE	MODERATE	17.67870373	102.7034881	2018-08-27	2018-08-27	0	2
75613ca4-0fca-4e72-bd2a-435c98e99a6b	1	Village	11.0	Residential_Community	Northeast	Rainy	6.7	1.7	6.7	471601	บ้านเหล่า	BAN LAO	4716	เจริญศิลป์	CHAROEN SIN	47	สกลนคร	SAKON NAKHON	LOW	LOW	17.67864719	103.5728373	2019-06-06	2019-06-06	5	23
b534b25d-fb4c-4389-9205-1e6db308b3a1	1	Village	11.0	Residential_Community	North	Rainy	0.0	0.0	0.0	530112	ผาจุก	PHA CHUK	5301	Residential_Communityอุตรดิตถ์	MUEANG UTTARADIT	53	อุตรดิตถ์	UTTARADIT	SAFE	SAFE	17.67829868	100.2386476	2018-06-21	2018-06-21	2	9
fa317356-dd9a-4284-8d39-164bd457f06a	1	Village	11.0	Residential_Community	Northeast	Winter	30.4	10.1	37.0	420802	หนองผือ	NONG PHUE	4208	ท่าลี่	THA LI	42	เลย	LOEI	HIGH	HIGH	17.67733875	101.4257752	2019-02-12	2019-02-12	0	3
7e60536a-5538-4f76-acb4-4302a187db88	1	Village	11.0	Residential_Community	Northeast	Summer	6.7	2.0	6.7	471601	บ้านเหล่า	BAN LAO	4716	เจริญศิลป์	CHAROEN SIN	47	สกลนคร	SAKON NAKHON	LOW	LOW	17.67675608	103.5809838	2019-05-08	2019-05-08	7	15
fbb5027e-ab95-47d4-9d70-b4d6c85ff430	1	Village	11.0	Residential_Community	Northeast	Winter	8.9	2.3	8.9	411104	โพนสูง	PHON SUNG	4111	บ้านดุง	BAN DUNG	41	อุดรธานี	UDON THANI	LOW	LOW	17.67145064	103.2774235	2019-01-21	2019-01-21	2	3
4c12cc5e-0317-46de-b88b-64ea266e2870	1	Village	11.0	Residential_Community	Northeast	Rainy	26.7	8.4	37.8	420112	นาแขม	NA KHAEM	4201	Residential_Communityเลย	MUEANG LOEI	42	เลย	LOEI	HIGH	MODERATE	17.66969491	101.6477629	2017-05-25	2017-05-25	0	0
685b3a22-f7a4-47a6-a14e-13bb31b6b041	1	Village	11.0	Residential_Community	Northeast	Rainy	4.3	1.2	4.3	411806	บ้านหยวก	BAN YUAK	4118	น้ำโสม	NAM SOM	41	อุดรธานี	UDON THANI	LOW	LOW	17.66888188	102.1794555	2018-08-17	2018-08-17	0	2
99756803-be40-4f2f-802a-83e1fed93b23	1	Village	11.0	Residential_Community	North	Rainy	40.0	12.4	46.7	530112	ผาจุก	PHA CHUK	5301	Residential_Communityอุตรดิตถ์	MUEANG UTTARADIT	53	อุตรดิตถ์	UTTARADIT	HIGH	HIGH	17.66820878	100.2193451	2018-06-19	2018-06-19	2	9
99756803-be40-4f2f-802a-83e1fed93b23	1	Village	11.0	Residential_Community	North	Rainy	0.0	0.0	0.0	530112	ผาจุก	PHA CHUK	5301	Residential_Communityอุตรดิตถ์	MUEANG UTTARADIT	53	อุตรดิตถ์	UTTARADIT	SAFE	SAFE	17.66820878	100.2193451	2019-06-05	2019-06-05	0	1
de4b9651-111f-4fd9-ae6c-6575bb962d6a	1	Village	11.0	Residential_Community	North	Winter	2.5	0.5	2.5	530109	งิ้วงาม	NGIO NGAM	5301	Residential_Communityอุตรดิตถ์	MUEANG UTTARADIT	53	อุตรดิตถ์	UTTARADIT	LOW	LOW	17.6667545	100.1754532	2018-11-12	2018-11-12	1	1
904bcaa2-48e1-41a8-87a3-0ddc15f3046a	1	Village	19.0	Residential_Community	North	Rainy	0.0	0.0	0.0	530109	งิ้วงาม	NGIO NGAM	5301	Residential_Communityอุตรดิตถ์	MUEANG UTTARADIT	53	อุตรดิตถ์	UTTARADIT	SAFE	SAFE	17.66552305	100.1486618	2019-09-10	2019-09-10	4	5
41314663-0161-4886-8f4d-8d0a0b6fd5bd	1	Village	11.0	Residential_Community	North	Rainy	23.8	6.0	35.7	530109	งิ้วงาม	NGIO NGAM	5301	Residential_Communityอุตรดิตถ์	MUEANG UTTARADIT	53	อุตรดิตถ์	UTTARADIT	HIGH	MODERATE	17.66551288	100.1783197	2019-09-11	2019-09-11	4	5
56c83e1e-29cc-4408-9ae4-6a438a742729	1	Village	11.0	Residential_Community	North	Rainy	6.2	1.1	6.2	530102	ท่าเสา	THA SAO	5301	Residential_Communityอุตรดิตถ์	MUEANG UTTARADIT	53	อุตรดิตถ์	UTTARADIT	LOW	LOW	17.66315228	100.1132067	2018-08-24	2018-08-24	1	7
121bba81-9752-4e37-97fa-c12a862b5cb9	1	Village	11.0	Residential_Community	North	Rainy	6.4	1.2	6.4	530109	งิ้วงาม	NGIO NGAM	5301	Residential_Communityอุตรดิตถ์	MUEANG UTTARADIT	53	อุตรดิตถ์	UTTARADIT	LOW	LOW	17.66314653	100.1517571	2019-09-10	2019-09-10	4	5
933807fd-a370-4d1f-b22b-3dda727b2b75	1	Village	11.0	Residential_Community	North	Rainy	0.0	0.0	0.0	530112	ผาจุก	PHA CHUK	5301	Residential_Communityอุตรดิตถ์	MUEANG UTTARADIT	53	อุตรดิตถ์	UTTARADIT	SAFE	SAFE	17.66307976	100.2245596	2018-06-19	2018-06-19	2	9
92aa09b6-ca96-4de8-82c5-7520cfb9bd56	1	Village	11.0	Residential_Community	Northeast	Rainy	24.4	12.4	31.1	390501	นาสี	NA SI	3905	สุวรรณคูหา	SUWANNA KHUHA	39	หนองบัวลำภู	NONG BUA LAMPHU	HIGH	HIGH	17.66269032	102.3016328	2017-06-01	2017-06-01	2	4
86ce1642-a90e-4e6b-ae92-1fe667347c89	1	Village	11.0	Residential_Community	North	Rainy	12.5	2.1	12.5	530105	คุ้งตะเภา	KHUNG TAPHAO	5301	Residential_Communityอุตรดิตถ์	MUEANG UTTARADIT	53	อุตรดิตถ์	UTTARADIT	MODERATE	LOW	17.66154725	100.1953269	2019-09-24	2019-09-24	1	4
679d5d56-0350-4088-a5d6-7c0440da806e	1	Village	11.0	Residential_Community	North	Summer	7.5	2.0	12.5	530105	คุ้งตะเภา	KHUNG TAPHAO	5301	Residential_Communityอุตรดิตถ์	MUEANG UTTARADIT	53	อุตรดิตถ์	UTTARADIT	LOW	LOW	17.6608131	100.1672237	2019-02-28	2019-02-28	0	0
679d5d56-0350-4088-a5d6-7c0440da806e	1	Village	11.0	Residential_Community	North	Rainy	10.0	2.2	12.5	530105	คุ้งตะเภา	KHUNG TAPHAO	5301	Residential_Communityอุตรดิตถ์	MUEANG UTTARADIT	53	อุตรดิตถ์	UTTARADIT	LOW	LOW	17.6608131	100.1672237	2019-07-15	2019-07-15	0	4
e895209e-7698-4131-8d29-e83d08625943	1	Village	11.0	Residential_Community	North	Rainy	5.0	1.2	5.0	530102	ท่าเสา	THA SAO	5301	Residential_Communityอุตรดิตถ์	MUEANG UTTARADIT	53	อุตรดิตถ์	UTTARADIT	LOW	LOW	17.66048756	100.1199917	2018-08-24	2018-08-24	1	7
49c62474-5f10-4442-a9b8-2c7503cb701c	1	Village	11.0	Residential_Community	North	Rainy	0.0	0.0	0.0	530112	ผาจุก	PHA CHUK	5301	Residential_Communityอุตรดิตถ์	MUEANG UTTARADIT	53	อุตรดิตถ์	UTTARADIT	SAFE	SAFE	17.6596874	100.2173945	2019-06-05	2019-06-05	0	1
49c62474-5f10-4442-a9b8-2c7503cb701c	1	Village	11.0	Residential_Community	North	Rainy	0.0	0.0	0.0	530112	ผาจุก	PHA CHUK	5301	Residential_Communityอุตรดิตถ์	MUEANG UTTARADIT	53	อุตรดิตถ์	UTTARADIT	SAFE	SAFE	17.6596874	100.2173945	2018-06-19	2018-06-19	2	9
51c90bbc-de14-4615-85ee-52ce31308000	1	Village	11.0	Residential_Community	North	Rainy	7.5	1.4	7.5	530105	คุ้งตะเภา	KHUNG TAPHAO	5301	Residential_Communityอุตรดิตถ์	MUEANG UTTARADIT	53	อุตรดิตถ์	UTTARADIT	LOW	LOW	17.65919624	100.2030567	2019-07-18	2019-07-18	0	4
64821c63-7bdc-4c98-ab7f-ec4ac63e6e6c	1	Village	11.0	Residential_Community	North	Summer	5.0	0.9	5.0	530105	คุ้งตะเภา	KHUNG TAPHAO	5301	Residential_Communityอุตรดิตถ์	MUEANG UTTARADIT	53	อุตรดิตถ์	UTTARADIT	LOW	LOW	17.65848699	100.1888423	2018-03-30	2018-03-30	1	1
f9605589-0d2e-48bc-8af1-0e99f3eb30f0	1	Village	11.0	Residential_Community	North	Rainy	0.0	0.0	0.0	530105	คุ้งตะเภา	KHUNG TAPHAO	5301	Residential_Communityอุตรดิตถ์	MUEANG UTTARADIT	53	อุตรดิตถ์	UTTARADIT	SAFE	SAFE	17.65787487	100.1637318	2019-07-15	2019-07-15	0	4
a272a7a5-a77d-45b8-9311-c9d308063010	1	Village	11.0	Residential_Community	North	Summer	5.0	1.0	5.0	530105	คุ้งตะเภา	KHUNG TAPHAO	5301	Residential_Communityอุตรดิตถ์	MUEANG UTTARADIT	53	อุตรดิตถ์	UTTARADIT	LOW	LOW	17.6571177	100.1610134	2019-02-28	2019-02-28	0	0
3d69b190-2806-41ec-b6ea-1aa0644b7d5f	1	Village	11.0	Residential_Community	Northeast	Winter	32.6	13.8	54.4	420803	อาฮี	A HI	4208	ท่าลี่	THA LI	42	เลย	LOEI	HIGH	HIGH	17.65619728	101.345838	2019-11-25	2019-11-25	0	0
ff6f7950-c2b1-4419-8156-c9e8f94b39c2	1	Village	11.0	Residential_Community	North	Rainy	27.5	8.9	45.0	530102	ท่าเสา	THA SAO	5301	Residential_Communityอุตรดิตถ์	MUEANG UTTARADIT	53	อุตรดิตถ์	UTTARADIT	HIGH	MODERATE	17.65593434	100.0961878	2018-08-23	2018-08-23	1	7
7b392e3e-edd7-47c7-a067-bdd9219d1324	1	Village	11.0	Residential_Community	North	Rainy	0.0	0.0	0.0	530111	บ้านด่าน	BAN DAN	5301	Residential_Communityอุตรดิตถ์	MUEANG UTTARADIT	53	อุตรดิตถ์	UTTARADIT	SAFE	SAFE	17.65572796	100.2840849	2019-05-28	2019-05-28	0	2
7b392e3e-edd7-47c7-a067-bdd9219d1324	1	Village	11.0	Residential_Community	North	Rainy	0.0	0.0	0.0	530111	บ้านด่าน	BAN DAN	5301	Residential_Communityอุตรดิตถ์	MUEANG UTTARADIT	53	อุตรดิตถ์	UTTARADIT	SAFE	SAFE	17.65572796	100.2840849	2019-07-23	2019-07-23	1	2
f756df70-1b84-4441-8032-a7a65ac76be4	1	Village	11.0	Residential_Community	Northeast	Rainy	0.0	0.0	0.0	471208	โคกสี	KHOK SI	4712	สว่างแดนดิน	SAWANG DAEN DIN	47	สกลนคร	SAKON NAKHON	SAFE	SAFE	17.65454267	103.4825407	2019-06-10	2019-06-10	0	6
f24bcf5f-ab5b-4111-a3c8-8f3e6ade050e	1	Village	11.0	Residential_Community	North	Summer	12.5	4.7	15.0	530105	คุ้งตะเภา	KHUNG TAPHAO	5301	Residential_Communityอุตรดิตถ์	MUEANG UTTARADIT	53	อุตรดิตถ์	UTTARADIT	MODERATE	LOW	17.6530735	100.144889	2018-03-28	2018-03-28	1	1
76374314-9de4-4aa0-be73-c567f2b9ec97	1	Village	11.0	Residential_Community	North	Summer	14.6	5.8	43.9	530105	คุ้งตะเภา	KHUNG TAPHAO	5301	Residential_Communityอุตรดิตถ์	MUEANG UTTARADIT	53	อุตรดิตถ์	UTTARADIT	MODERATE	MODERATE	17.65173118	100.1467424	2019-02-27	2019-02-27	0	0
76374314-9de4-4aa0-be73-c567f2b9ec97	1	Village	11.0	Residential_Community	North	Rainy	25.0	5.7	37.5	530105	คุ้งตะเภา	KHUNG TAPHAO	5301	Residential_Communityอุตรดิตถ์	MUEANG UTTARADIT	53	อุตรดิตถ์	UTTARADIT	HIGH	MODERATE	17.65173118	100.1467424	2019-10-11	2019-10-11	3	4
26658ec4-57c9-4091-adc8-bcbc7536919f	1	Village	11.0	Residential_Community	North	Rainy	5.0	1.6	10.0	530105	คุ้งตะเภา	KHUNG TAPHAO	5301	Residential_Communityอุตรดิตถ์	MUEANG UTTARADIT	53	อุตรดิตถ์	UTTARADIT	LOW	LOW	17.65084235	100.1438473	2019-07-12	2019-07-12	1	4
a766ec98-4b39-4b92-a726-7a4e3f0d184b	1	Village	11.0	Residential_Community	North	Rainy	7.5	1.0	7.5	530101	ท่าอิฐ	THA IT	5301	Residential_Communityอุตรดิตถ์	MUEANG UTTARADIT	53	อุตรดิตถ์	UTTARADIT	LOW	LOW	17.65079342	100.1108087	2018-09-03	2018-09-03	0	9
63b50be5-134b-4596-aea4-0f6036f753bd	1	Village	11.0	Residential_Community	North	Rainy	6.7	3.3	13.3	530102	ท่าเสา	THA SAO	5301	Residential_Communityอุตรดิตถ์	MUEANG UTTARADIT	53	อุตรดิตถ์	UTTARADIT	LOW	LOW	17.65050721	100.1020571	2018-08-23	2018-08-23	1	7
79479ef0-6456-4209-a801-85d44d4cff40	1	Village	11.0	Residential_Community	North	Rainy	0.0	0.0	0.0	530102	ท่าเสา	THA SAO	5301	Residential_Communityอุตรดิตถ์	MUEANG UTTARADIT	53	อุตรดิตถ์	UTTARADIT	SAFE	SAFE	17.65025832	100.1118757	2018-08-24	2018-08-24	1	7
730a5096-6a11-4c58-9207-fe12e14d6ffa	1	Village	11.0	Residential_Community	North	Winter	5.0	0.7	5.0	530805	ชัยจุมพล	CHAI CHUMPHON	5308	ลับแล	LAPLAE	53	อุตรดิตถ์	UTTARADIT	LOW	LOW	17.64653492	100.0367007	2018-11-14	2018-11-14	0	0
d88c13ae-748f-4596-a827-c26713ce5083	1	Village	11.0	Residential_Community	North	Summer	0.0	0.0	0.0	530105	คุ้งตะเภา	KHUNG TAPHAO	5301	Residential_Communityอุตรดิตถ์	MUEANG UTTARADIT	53	อุตรดิตถ์	UTTARADIT	SAFE	SAFE	17.64628921	100.1301694	2019-02-26	2019-02-26	0	0
d88c13ae-748f-4596-a827-c26713ce5083	1	Village	11.0	Residential_Community	North	Summer	0.0	0.0	0.0	530105	คุ้งตะเภา	KHUNG TAPHAO	5301	Residential_Communityอุตรดิตถ์	MUEANG UTTARADIT	53	อุตรดิตถ์	UTTARADIT	SAFE	SAFE	17.64628921	100.1301694	2018-03-27	2018-03-27	1	1
37c37e7f-6f3f-4681-b872-1b4633e405fb	1	Village	10.0	Slum	North	Winter	2.5	0.4	2.5	530105	คุ้งตะเภา	KHUNG TAPHAO	5301	Residential_Communityอุตรดิตถ์	MUEANG UTTARADIT	53	อุตรดิตถ์	UTTARADIT	LOW	LOW	17.6459523	100.1322223	2018-11-12	2018-11-12	0	0
e17dcc8c-2e27-42b5-9e31-cb41b6689968	1	Village	11.0	Residential_Community	North	Summer	12.5	5.8	22.5	530101	ท่าอิฐ	THA IT	5301	Residential_Communityอุตรดิตถ์	MUEANG UTTARADIT	53	อุตรดิตถ์	UTTARADIT	MODERATE	MODERATE	17.64591444	100.0874954	2018-04-19	2018-04-19	0	1
27067592-4f8a-4aea-9485-09b8fcf5b5e5	1	Village	11.0	Residential_Community	North	Rainy	2.5	0.4	2.5	530111	บ้านด่าน	BAN DAN	5301	Residential_Communityอุตรดิตถ์	MUEANG UTTARADIT	53	อุตรดิตถ์	UTTARADIT	LOW	LOW	17.64585885	100.2764527	2019-06-27	2019-06-27	1	2
f6a5460d-fae2-484b-a22c-ee9b0d196e4b	1	Village	12.0	Commercial_Community	North	Summer	7.5	3.7	7.5	530101	ท่าอิฐ	THA IT	5301	Residential_Communityอุตรดิตถ์	MUEANG UTTARADIT	53	อุตรดิตถ์	UTTARADIT	LOW	LOW	17.64473942	100.1160259	2018-03-07	2018-03-07	0	1
65e284f6-042a-4aad-be3e-63f35511a37d	1	Village	11.0	Residential_Community	Northeast	Rainy	11.1	5.5	13.3	411904	เชียงหวาง	CHIANG WANG	4119	เพ็ญ	PHEN	41	อุดรธานี	UDON THANI	MODERATE	MODERATE	17.64437796	102.82273	2019-07-01	2019-07-01	2	6
71009d5b-25f6-408f-a719-6fb0a63356bd	1	Village	11.0	Residential_Community	North	Rainy	10.0	1.3	10.0	530105	คุ้งตะเภา	KHUNG TAPHAO	5301	Residential_Communityอุตรดิตถ์	MUEANG UTTARADIT	53	อุตรดิตถ์	UTTARADIT	LOW	LOW	17.64425335	100.1350419	2019-07-11	2019-07-11	2	4
538b89ef-4b41-4390-a00e-97cc48e7a03b	1	Village	11.0	Residential_Community	North	Rainy	37.5	9.6	62.5	640503	แม่สำ	MAE SAM	6405	ศรีสัชนาลัย	SI SATCHANALAI	64	สุโขทัย	SUKHOTHAI	HIGH	MODERATE	17.64385461	99.49299317	2019-09-06	2019-09-06	2	37
52cdaf20-3ae6-43d0-a8f2-a01bdbf85abb	1	Village	12.0	Commercial_Community	North	Winter	10.0	2.7	20.0	530101	ท่าอิฐ	THA IT	5301	Residential_Communityอุตรดิตถ์	MUEANG UTTARADIT	53	อุตรดิตถ์	UTTARADIT	LOW	LOW	17.64328813	100.1150286	2018-11-12	2018-11-12	0	0
05006d72-742a-4239-8d1c-7744dd709e06	1	Village	11.0	Residential_Community	North	Rainy	7.5	1.9	7.5	530112	ผาจุก	PHA CHUK	5301	Residential_Communityอุตรดิตถ์	MUEANG UTTARADIT	53	อุตรดิตถ์	UTTARADIT	LOW	LOW	17.64324627	100.2571542	2018-06-20	2018-06-20	2	9
f7ed7c29-b52e-482e-90a2-994eb083e3e1	1	Village	11.0	Residential_Community	Northeast	Summer	20.0	6.2	20.0	471103	วาใหญ่	WA YAI	4711	อากาศอำนวย	AKAT AMNUAI	47	สกลนคร	SAKON NAKHON	MODERATE	MODERATE	17.64306926	103.9351775	2019-05-03	2019-05-03	0	0
5381b1bb-925e-43c5-b9a8-00615c4454c0	1	Village	11.0	Residential_Community	North	Summer	12.5	1.8	15.0	530105	คุ้งตะเภา	KHUNG TAPHAO	5301	Residential_Communityอุตรดิตถ์	MUEANG UTTARADIT	53	อุตรดิตถ์	UTTARADIT	MODERATE	LOW	17.64294817	100.1326879	2019-02-26	2019-02-26	0	0
5c7455ad-d89c-40c6-b0fb-50b23d1d5c1b	1	Village	11.0	Residential_Community	North	Rainy	18.4	3.9	26.5	530112	ผาจุก	PHA CHUK	5301	Residential_Communityอุตรดิตถ์	MUEANG UTTARADIT	53	อุตรดิตถ์	UTTARADIT	MODERATE	LOW	17.64238616	100.2325389	2018-06-06	2018-06-06	2	9
6a838078-145c-465d-8ae1-f36f7d7c5609	1	Village	11.0	Residential_Community	North	Rainy	0.0	0.0	0.0	530112	ผาจุก	PHA CHUK	5301	Residential_Communityอุตรดิตถ์	MUEANG UTTARADIT	53	อุตรดิตถ์	UTTARADIT	SAFE	SAFE	17.64200179	100.2512758	2019-06-04	2019-06-04	0	1
6a838078-145c-465d-8ae1-f36f7d7c5609	1	Village	11.0	Residential_Community	North	Rainy	17.1	2.4	29.3	530112	ผาจุก	PHA CHUK	5301	Residential_Communityอุตรดิตถ์	MUEANG UTTARADIT	53	อุตรดิตถ์	UTTARADIT	MODERATE	LOW	17.64200179	100.2512758	2019-06-27	2019-06-27	0	1
6a838078-145c-465d-8ae1-f36f7d7c5609	1	Village	11.0	Residential_Community	North	Rainy	9.5	2.9	11.9	530112	ผาจุก	PHA CHUK	5301	Residential_Communityอุตรดิตถ์	MUEANG UTTARADIT	53	อุตรดิตถ์	UTTARADIT	LOW	LOW	17.64200179	100.2512758	2019-07-23	2019-07-23	0	1
6a838078-145c-465d-8ae1-f36f7d7c5609	1	Village	11.0	Residential_Community	North	Rainy	6.5	2.3	9.7	530112	ผาจุก	PHA CHUK	5301	Residential_Communityอุตรดิตถ์	MUEANG UTTARADIT	53	อุตรดิตถ์	UTTARADIT	LOW	LOW	17.64200179	100.2512758	2018-06-18	2018-06-18	3	9
6a838078-145c-465d-8ae1-f36f7d7c5609	1	Village	11.0	Residential_Community	North	Rainy	5.0	1.7	12.5	530112	ผาจุก	PHA CHUK	5301	Residential_Communityอุตรดิตถ์	MUEANG UTTARADIT	53	อุตรดิตถ์	UTTARADIT	LOW	LOW	17.64200179	100.2512758	2019-05-28	2019-05-28	0	1
57da949c-83d8-42a4-8e83-9f9110face14	1	Village	11.0	Residential_Community	North	Winter	22.9	17.7	82.9	520801	ล้อมแรด	LOM RAET	5208	เถิน	THOEN	52	ลำปาง	LAMPANG	HIGH	HIGH	17.6408356	99.2287736	2017-12-07	2017-12-08	0	3
e6ae86bb-f865-4c5b-8d26-0875383b56c2	1	Village	11.0	Residential_Community	North	Rainy	10.0	2.4	12.5	530112	ผาจุก	PHA CHUK	5301	Residential_Communityอุตรดิตถ์	MUEANG UTTARADIT	53	อุตรดิตถ์	UTTARADIT	LOW	LOW	17.64054387	100.2389437	2019-06-06	2019-06-06	0	1
e6ae86bb-f865-4c5b-8d26-0875383b56c2	1	Village	11.0	Residential_Community	North	Rainy	3.3	1.2	3.3	530112	ผาจุก	PHA CHUK	5301	Residential_Communityอุตรดิตถ์	MUEANG UTTARADIT	53	อุตรดิตถ์	UTTARADIT	LOW	LOW	17.64054387	100.2389437	2018-06-20	2018-06-20	2	9
e291f350-8a97-4e9d-b82a-52e6188aa85d	1	Village	11.0	Residential_Community	North	Rainy	27.5	10.2	40.0	530102	ท่าเสา	THA SAO	5301	Residential_Communityอุตรดิตถ์	MUEANG UTTARADIT	53	อุตรดิตถ์	UTTARADIT	HIGH	HIGH	17.64008953	100.0780363	2018-08-21	2018-08-21	1	7
58b914c1-a292-4546-88ac-14e3c0cf3435	1	Village	11.0	Residential_Community	North	Rainy	10.0	2.5	12.5	530805	ชัยจุมพล	CHAI CHUMPHON	5308	ลับแล	LAPLAE	53	อุตรดิตถ์	UTTARADIT	LOW	LOW	17.63971081	100.0332134	2018-05-15	2018-05-15	8	13
41486aca-8314-4309-bc23-c3cd6456c0cc	1	Village	11.0	Residential_Community	North	Rainy	50.0	13.0	70.0	520801	ล้อมแรด	LOM RAET	5208	เถิน	THOEN	52	ลำปาง	LAMPANG	HIGH	HIGH	17.6393742	99.2364776	2018-07-23	2018-07-23	4	16
ec8bd3b6-8879-4eab-b4c6-2b1db95cdb26	1	Village	11.0	Residential_Community	North	Rainy	37.9	9.1	58.6	530112	ผาจุก	PHA CHUK	5301	Residential_Communityอุตรดิตถ์	MUEANG UTTARADIT	53	อุตรดิตถ์	UTTARADIT	HIGH	MODERATE	17.63721199	100.2289088	2018-06-06	2018-06-06	2	9
41abe968-d717-4542-9883-ba78e8b6c54c	1	Village	11.0	Residential_Community	Northeast	Rainy	24.4	11.5	31.1	390505	ดงมะไฟ	DONG MAFAI	3905	สุวรรณคูหา	SUWANNA KHUHA	39	หนองบัวลำภู	NONG BUA LAMPHU	HIGH	HIGH	17.63713626	102.2266731	2017-06-02	2017-06-02	0	3
9341107e-bdec-468e-9515-b16492123d42	1	Village	11.0	Residential_Community	Northeast	Summer	0.0	0.0	0.0	470801	วานรนิวาส	WANON NIWAT	4708	วานรนิวาส	WANON NIWAT	47	สกลนคร	SAKON NAKHON	SAFE	SAFE	17.6364378	103.7579804	2019-04-10	2019-04-10	1	1
f827d7b7-47be-422a-aff4-2086eb876b96	1	Village	12.0	Commercial_Community	North	Summer	0.0	0.0	0.0	530102	ท่าเสา	THA SAO	5301	Residential_Communityอุตรดิตถ์	MUEANG UTTARADIT	53	อุตรดิตถ์	UTTARADIT	SAFE	SAFE	17.63595139	100.0991252	2018-04-19	2018-04-19	0	0
72a64282-bc56-406a-8d32-62163dfd55c1	1	Village	11.0	Residential_Community	Northeast	Rainy	0.0	0.0	0.0	470801	วานรนิวาส	WANON NIWAT	4708	วานรนิวาส	WANON NIWAT	47	สกลนคร	SAKON NAKHON	SAFE	SAFE	17.63364168	103.7636134	2019-06-06	2019-06-06	1	1
89c558bb-ec10-4817-9c96-3b86c1aedb19	1	Village	11.0	Residential_Community	North	Rainy	6.3	1.1	6.3	530805	ชัยจุมพล	CHAI CHUMPHON	5308	ลับแล	LAPLAE	53	อุตรดิตถ์	UTTARADIT	LOW	LOW	17.63167992	100.0382806	2018-05-16	2018-05-16	8	13
e11ab670-fd09-400b-956a-8093a90fa321	1	Village	11.0	Residential_Community	North	Summer	10.0	2.6	20.0	530105	คุ้งตะเภา	KHUNG TAPHAO	5301	Residential_Communityอุตรดิตถ์	MUEANG UTTARADIT	53	อุตรดิตถ์	UTTARADIT	LOW	LOW	17.6305683	100.1246515	2019-02-25	2019-02-25	0	0
5a68b20e-9acd-4e2a-91fe-6a41a4add97b	1	Village	11.0	Residential_Community	North	Summer	2.4	0.3	2.4	530105	คุ้งตะเภา	KHUNG TAPHAO	5301	Residential_Communityอุตรดิตถ์	MUEANG UTTARADIT	53	อุตรดิตถ์	UTTARADIT	LOW	LOW	17.6301809	100.1251831	2019-02-25	2019-02-25	0	0
77c0c374-b975-45e0-91f8-6c776a5ed697	1	Village	11.0	Residential_Community	North	Summer	0.0	0.0	0.0	530105	คุ้งตะเภา	KHUNG TAPHAO	5301	Residential_Communityอุตรดิตถ์	MUEANG UTTARADIT	53	อุตรดิตถ์	UTTARADIT	SAFE	SAFE	17.62889926	100.1216761	2018-03-26	2018-03-26	1	1
265299c8-6870-428d-a77e-83f8b5f4b799	1	Village	11.0	Residential_Community	Northeast	Summer	13.3	4.8	13.3	471103	วาใหญ่	WA YAI	4711	อากาศอำนวย	AKAT AMNUAI	47	สกลนคร	SAKON NAKHON	MODERATE	LOW	17.62848995	103.9558896	2019-04-09	2019-04-09	0	0
129bbfb0-98b2-4730-a42d-9e1a862de586	1	Village	10.0	Slum	North	Summer	0.0	0.0	0.0	530101	ท่าอิฐ	THA IT	5301	Residential_Communityอุตรดิตถ์	MUEANG UTTARADIT	53	อุตรดิตถ์	UTTARADIT	SAFE	SAFE	17.62835382	100.1109399	2018-03-07	2018-03-07	0	1
129bbfb0-98b2-4730-a42d-9e1a862de586	1	Village	10.0	Slum	North	Rainy	0.0	0.0	0.0	530101	ท่าอิฐ	THA IT	5301	Residential_Communityอุตรดิตถ์	MUEANG UTTARADIT	53	อุตรดิตถ์	UTTARADIT	SAFE	SAFE	17.62835382	100.1109399	2019-05-21	2019-05-21	2	12
ecbba215-a2f8-4381-9310-c8f72f419a6a	1	Village	11.0	Residential_Community	North	Rainy	5.0	1.9	5.0	530101	ท่าอิฐ	THA IT	5301	Residential_Communityอุตรดิตถ์	MUEANG UTTARADIT	53	อุตรดิตถ์	UTTARADIT	LOW	LOW	17.62816562	100.0912639	2019-05-21	2019-05-21	2	12
46321022-d2d0-49f2-b400-3f19256d1496	1	Village	11.0	Residential_Community	North	Rainy	10.0	5.2	35.0	530105	คุ้งตะเภา	KHUNG TAPHAO	5301	Residential_Communityอุตรดิตถ์	MUEANG UTTARADIT	53	อุตรดิตถ์	UTTARADIT	LOW	MODERATE	17.62795729	100.1246413	2019-07-10	2019-07-10	2	4
ac1e9ebd-7062-4f3f-a220-116ff714c386	1	Village	11.0	Residential_Community	North	Rainy	15.0	4.4	27.5	530105	คุ้งตะเภา	KHUNG TAPHAO	5301	Residential_Communityอุตรดิตถ์	MUEANG UTTARADIT	53	อุตรดิตถ์	UTTARADIT	MODERATE	LOW	17.62735816	100.1236593	2019-07-10	2019-07-10	2	4
530e23ce-21cc-4afb-81dc-9d612cd88cc6	1	Village	10.0	Slum	North	Rainy	2.5	0.3	5.0	530101	ท่าอิฐ	THA IT	5301	Residential_Communityอุตรดิตถ์	MUEANG UTTARADIT	53	อุตรดิตถ์	UTTARADIT	LOW	LOW	17.62711595	100.1112484	2019-05-21	2019-05-21	2	12
85eb84eb-e5bc-4c41-a47b-733767ce0058	1	Village	10.0	Slum	North	Summer	7.5	3.1	10.0	530101	ท่าอิฐ	THA IT	5301	Residential_Communityอุตรดิตถ์	MUEANG UTTARADIT	53	อุตรดิตถ์	UTTARADIT	LOW	LOW	17.62698467	100.0919697	2018-04-19	2018-04-19	0	1
4a684477-5d57-47fb-8580-49a18e9d5b0e	1	Village	11.0	Residential_Community	Northeast	Rainy	4.4	1.6	4.4	420110	น้ำสวย	NAM SUAI	4201	Residential_Communityเลย	MUEANG LOEI	42	เลย	LOEI	LOW	LOW	17.62698047	101.8337794	2017-05-24	2017-05-24	0	0
3870ea6e-b858-4dfa-b3d5-dc3f6e368b16	1	Village	11.0	Residential_Community	North	Rainy	11.1	7.5	37.8	530102	ท่าเสา	THA SAO	5301	Residential_Communityอุตรดิตถ์	MUEANG UTTARADIT	53	อุตรดิตถ์	UTTARADIT	MODERATE	MODERATE	17.62690474	100.0769677	2018-08-21	2018-08-21	1	7
d3149b96-50c5-4419-8503-a2f5be9b52a4	1	Village	11.0	Residential_Community	North	Rainy	5.0	1.5	7.5	530101	ท่าอิฐ	THA IT	5301	Residential_Communityอุตรดิตถ์	MUEANG UTTARADIT	53	อุตรดิตถ์	UTTARADIT	LOW	LOW	17.62631871	100.1080921	2018-07-11	2018-07-11	2	9
d3149b96-50c5-4419-8503-a2f5be9b52a4	1	Village	11.0	Residential_Community	North	Winter	2.5	0.5	2.5	530101	ท่าอิฐ	THA IT	5301	Residential_Communityอุตรดิตถ์	MUEANG UTTARADIT	53	อุตรดิตถ์	UTTARADIT	LOW	LOW	17.62631871	100.1080921	2017-11-29	2017-11-29	0	0
3b060c2e-ef72-47fe-a472-ddd78aaddcde	1	Village	10.0	Slum	Northeast	Summer	17.8	6.3	17.8	420110	น้ำสวย	NAM SUAI	4201	Residential_Communityเลย	MUEANG LOEI	42	เลย	LOEI	MODERATE	MODERATE	17.62590172	101.8309172	2018-03-05	2018-03-05	0	0
98954f0a-8641-421e-b71f-dc72a9bce433	1	Village	12.0	Commercial_Community	North	Summer	2.5	1.8	5.0	530101	ท่าอิฐ	THA IT	5301	Residential_Communityอุตรดิตถ์	MUEANG UTTARADIT	53	อุตรดิตถ์	UTTARADIT	LOW	LOW	17.62556333	100.1096749	2019-03-18	2019-03-18	0	0
4d0c1a92-1c5e-4d9e-b619-ce7e6526873d	1	Village	21.0	Residential_Community	North	Winter	17.6	5.8	37.2	520806	นาโป่ง	NA PONG	5208	เถิน	THOEN	52	ลำปาง	LAMPANG	MODERATE	MODERATE	17.62550645	99.24167592	2017-12-06	2017-12-08	1	1
494a1e86-0def-4e23-815b-7b55f126d017	1	Village	11.0	Residential_Community	North	Rainy	20.0	13.6	45.0	530102	ท่าเสา	THA SAO	5301	Residential_Communityอุตรดิตถ์	MUEANG UTTARADIT	53	อุตรดิตถ์	UTTARADIT	MODERATE	HIGH	17.62412797	100.0779206	2018-08-20	2018-08-20	0	7
a321e9e7-b0a3-4367-b357-18089c57fa2a	1	Village	11.0	Residential_Community	Northeast	Winter	46.7	17.2	62.2	420801	ท่าลี่	THA LI	4208	ท่าลี่	THA LI	42	เลย	LOEI	HIGH	HIGH	17.62211997	101.4175325	2019-02-12	2019-02-12	0	2
92509da0-02dc-4438-ac97-787720e6dcf4	1	Village	11.0	Residential_Community	Northeast	Summer	0.0	0.0	0.0	470801	วานรนิวาส	WANON NIWAT	4708	วานรนิวาส	WANON NIWAT	47	สกลนคร	SAKON NAKHON	SAFE	SAFE	17.61966459	103.7783226	2019-05-08	2019-05-08	0	1
045f7227-8a09-4ff5-9c30-db47fc0834df	1	Village	11.0	Residential_Community	North	Summer	10.0	4.4	22.5	530105	คุ้งตะเภา	KHUNG TAPHAO	5301	Residential_Communityอุตรดิตถ์	MUEANG UTTARADIT	53	อุตรดิตถ์	UTTARADIT	LOW	LOW	17.61822374	100.1925099	2019-03-01	2019-03-01	0	0
e43b2946-691f-46fb-bf8a-f9a03bf11cb1	1	Village	11.0	Residential_Community	North	Rainy	27.5	5.8	42.5	530105	คุ้งตะเภา	KHUNG TAPHAO	5301	Residential_Communityอุตรดิตถ์	MUEANG UTTARADIT	53	อุตรดิตถ์	UTTARADIT	HIGH	MODERATE	17.61809304	100.1920234	2019-07-18	2019-07-18	0	4
2e18f788-92e7-4d8c-8cb5-fee5c0235515	1	Village	11.0	Residential_Community	Northeast	Rainy	100.0	13.6	300.0	480304	ไชยบุรี	CHAI BURI	4803	ท่าอุเทน	THA UTHEN	48	นครพนม	NAKHON PHANOM	HIGH	HIGH	17.6174724	104.4188806	2019-06-09	2019-06-09	16	27
43fb1ef6-9431-4a39-8552-993f6e4cddff	1	Village	11.0	Residential_Community	North	Rainy	36.0	12.6	80.0	530105	คุ้งตะเภา	KHUNG TAPHAO	5301	Residential_Communityอุตรดิตถ์	MUEANG UTTARADIT	53	อุตรดิตถ์	UTTARADIT	HIGH	HIGH	17.6171401	100.1916819	2018-07-20	2018-07-20	2	10
69763a15-16dc-41fe-a59e-2d5368d51200	1	Village	11.0	Residential_Community	Northeast	Summer	10.0	4.8	10.0	471602	เจริญศิลป์	CHAROEN SIN	4716	เจริญศิลป์	CHAROEN SIN	47	สกลนคร	SAKON NAKHON	LOW	LOW	17.61680551	103.5757299	2019-03-22	2019-03-22	0	1
3af56420-9bf7-4b22-8178-d280ad649623	1	Village	10.0	Slum	North	Summer	9.8	5.6	9.8	530101	ท่าอิฐ	THA IT	5301	Residential_Communityอุตรดิตถ์	MUEANG UTTARADIT	53	อุตรดิตถ์	UTTARADIT	LOW	MODERATE	17.61676978	100.0988462	2019-03-18	2019-03-18	0	0
993ddeee-710a-493c-90d6-12a7a88b3fe4	1	Village	12.0	Commercial_Community	North	Rainy	7.5	1.8	7.5	530101	ท่าอิฐ	THA IT	5301	Residential_Communityอุตรดิตถ์	MUEANG UTTARADIT	53	อุตรดิตถ์	UTTARADIT	LOW	LOW	17.61621638	100.0910348	2018-07-11	2018-07-11	2	9
993ddeee-710a-493c-90d6-12a7a88b3fe4	1	Village	12.0	Commercial_Community	North	Rainy	2.5	0.6	2.5	530101	ท่าอิฐ	THA IT	5301	Residential_Communityอุตรดิตถ์	MUEANG UTTARADIT	53	อุตรดิตถ์	UTTARADIT	LOW	LOW	17.61621638	100.0910348	2019-05-21	2019-05-21	2	12
993ddeee-710a-493c-90d6-12a7a88b3fe4	1	Village	12.0	Commercial_Community	North	Winter	2.5	0.9	2.5	530101	ท่าอิฐ	THA IT	5301	Residential_Communityอุตรดิตถ์	MUEANG UTTARADIT	53	อุตรดิตถ์	UTTARADIT	LOW	LOW	17.61621638	100.0910348	2017-11-29	2017-11-29	0	0
6e739c14-6240-467b-932d-d16ff3d67a2a	1	Village	11.0	Residential_Community	North	Summer	20.0	5.7	25.0	530105	คุ้งตะเภา	KHUNG TAPHAO	5301	Residential_Communityอุตรดิตถ์	MUEANG UTTARADIT	53	อุตรดิตถ์	UTTARADIT	MODERATE	MODERATE	17.61563759	100.1921176	2018-03-30	2018-03-30	1	1
d2b84edb-c433-43c3-ba5c-92518b769dd7	1	Village	11.0	Residential_Community	Northeast	Summer	0.0	0.0	0.0	470812	คอนสวรรค์	KHON SAWAN	4708	วานรนิวาส	WANON NIWAT	47	สกลนคร	SAKON NAKHON	SAFE	SAFE	17.61357118	103.7111959	2019-04-26	2019-04-26	1	5
21adc911-7e5c-4b63-8c72-f4a6046d8445	1	Village	11.0	Residential_Community	Northeast	Summer	13.3	3.8	13.3	420113	ศรีสองรัก	SI SONG RAK	4201	Residential_Communityเลย	MUEANG LOEI	42	เลย	LOEI	MODERATE	LOW	17.61159935	101.7563739	2017-04-24	2017-04-25	0	0
500147f0-bd7c-4511-894e-2d681cb9b8c9	1	Village	10.0	Slum	North	Winter	28.6	11.7	54.3	520801	ล้อมแรด	LOM RAET	5208	เถิน	THOEN	52	ลำปาง	LAMPANG	HIGH	HIGH	17.6113325	99.2152454	2017-12-07	2017-12-07	0	3
c2f4989a-0cd5-4ffb-aeaf-8435229efe21	1	Village	10.0	Slum	North	Winter	0.0	0.0	0.0	530101	ท่าอิฐ	THA IT	5301	Residential_Communityอุตรดิตถ์	MUEANG UTTARADIT	53	อุตรดิตถ์	UTTARADIT	SAFE	SAFE	17.61044573	100.0978782	2017-11-29	2017-11-29	0	0
073d5e46-a9e2-4649-8809-e21937b6924f	1	Village	11.0	Residential_Community	Northeast	Winter	5.0	1.5	5.0	470806	ธาตุ	THAT	4708	วานรนิวาส	WANON NIWAT	47	สกลนคร	SAKON NAKHON	LOW	LOW	17.61037127	103.6253086	2017-11-29	2017-11-29	0	0
88cf41d3-701b-46d6-8135-757d21dd0fff	1	Village	10.0	Slum	North	Rainy	0.0	0.0	0.0	530101	ท่าอิฐ	THA IT	5301	Residential_Communityอุตรดิตถ์	MUEANG UTTARADIT	53	อุตรดิตถ์	UTTARADIT	SAFE	SAFE	17.60929754	100.0985622	2018-07-11	2018-07-11	2	9
12ebdedd-8a1c-48e9-a03b-d859c6edb735	1	Village	11.0	Residential_Community	North	Summer	10.0	3.5	17.5	530101	ท่าอิฐ	THA IT	5301	Residential_Communityอุตรดิตถ์	MUEANG UTTARADIT	53	อุตรดิตถ์	UTTARADIT	LOW	LOW	17.60875651	100.0954773	2018-03-07	2018-03-07	0	1
973085fa-034a-4bad-af01-07bae0510479	1	Village	11.0	Residential_Community	North	Rainy	3.0	0.5	3.0	530102	ท่าเสา	THA SAO	5301	Residential_Communityอุตรดิตถ์	MUEANG UTTARADIT	53	อุตรดิตถ์	UTTARADIT	LOW	LOW	17.60682344	100.0708241	2018-08-20	2018-08-20	0	7
a7e8f2b8-be99-4dea-b384-d56b00ce96e7	1	Village	11.0	Residential_Community	Northeast	Rainy	28.9	10.9	33.3	390507	บุญทัน	BUNTHAN	3905	สุวรรณคูหา	SUWANNA KHUHA	39	หนองบัวลำภู	NONG BUA LAMPHU	HIGH	HIGH	17.6062773	102.1216522	2017-05-31	2017-05-31	0	0
f97a9faf-ec3a-49e7-b03d-fe979c1075cb	1	Village	11.0	Residential_Community	Northeast	Winter	40.0	13.1	51.1	420104	กกดู่	KOK DU	4201	Residential_Communityเลย	MUEANG LOEI	42	เลย	LOEI	HIGH	HIGH	17.6036283	101.576425	2018-12-11	2018-12-11	0	0
d1424124-1a53-4092-8c80-3646ececd0df	1	Village	12.0	Commercial_Community	North	Winter	23.3	11.8	30.0	520801	ล้อมแรด	LOM RAET	5208	เถิน	THOEN	52	ลำปาง	LAMPANG	HIGH	HIGH	17.603591	99.2085988	2017-12-07	2017-12-07	0	3
27126c30-383b-4e22-ae28-b7720b02a193	1	Village	11.0	Residential_Community	Northeast	Rainy	20.0	6.2	22.2	411112	บ้านตาด	BAN TAT	4111	บ้านดุง	BAN DUNG	41	อุดรธานี	UDON THANI	MODERATE	MODERATE	17.60250089	103.2462126	2019-07-03	2019-07-03	13	27
f7214586-9db6-4c5e-bbea-52b4c74ea928	1	Village	11.0	Residential_Community	North	Rainy	0.0	0.0	0.0	530112	ผาจุก	PHA CHUK	5301	Residential_Communityอุตรดิตถ์	MUEANG UTTARADIT	53	อุตรดิตถ์	UTTARADIT	SAFE	SAFE	17.59974962	100.2228266	2018-06-18	2018-06-18	3	9
f7214586-9db6-4c5e-bbea-52b4c74ea928	1	Village	11.0	Residential_Community	North	Rainy	0.0	0.0	0.0	530112	ผาจุก	PHA CHUK	5301	Residential_Communityอุตรดิตถ์	MUEANG UTTARADIT	53	อุตรดิตถ์	UTTARADIT	SAFE	SAFE	17.59974962	100.2228266	2019-06-04	2019-06-04	0	1
75b9fc8d-98bf-4068-8b40-773d6e180a60	1	Village	11.0	Residential_Community	Northeast	Summer	31.1	13.1	42.2	420113	ศรีสองรัก	SI SONG RAK	4201	Residential_Communityเลย	MUEANG LOEI	42	เลย	LOEI	HIGH	HIGH	17.5967142	101.7217466	2019-03-18	2019-03-18	0	0
b77d455f-7f1c-4411-80cc-1212b5d57e4e	1	Village	11.0	Residential_Community	Northeast	Summer	0.0	0.0	0.0	471208	โคกสี	KHOK SI	4712	สว่างแดนดิน	SAWANG DAEN DIN	47	สกลนคร	SAKON NAKHON	SAFE	SAFE	17.5966506	103.4569782	2019-04-04	2019-04-04	0	1
06d96ec0-c771-457e-9cfe-8cdd00d58c52	1	Village	11.0	Residential_Community	Northeast	Summer	27.7	10.6	31.9	390505	ดงมะไฟ	DONG MAFAI	3905	สุวรรณคูหา	SUWANNA KHUHA	39	หนองบัวลำภู	NONG BUA LAMPHU	HIGH	HIGH	17.59462888	102.1866371	2018-03-02	2018-03-02	0	0
2fc357ef-ca10-4271-a3a2-63e10a89ae3b	1	Village	11.0	Residential_Community	Northeast	Rainy	8.9	3.3	8.9	390501	นาสี	NA SI	3905	สุวรรณคูหา	SUWANNA KHUHA	39	หนองบัวลำภู	NONG BUA LAMPHU	LOW	LOW	17.59401846	102.2780699	2017-06-01	2017-06-01	2	4
dbc863c8-a03d-4df8-98e5-de8afb8fe045	1	Village	27.0	Residential_Community	Northeast	Rainy	0.0	0.0	0.0	470803	ขัวก่าย	KHUA KAI	4708	วานรนิวาส	WANON NIWAT	47	สกลนคร	SAKON NAKHON	SAFE	SAFE	17.5916506	103.8269505	2019-06-18	2019-06-18	0	1
acedaa5b-f04f-4887-8555-edde9ff25ff5	1	Village	11.0	Residential_Community	Northeast	Summer	0.0	0.0	0.0	471208	โคกสี	KHOK SI	4712	สว่างแดนดิน	SAWANG DAEN DIN	47	สกลนคร	SAKON NAKHON	SAFE	SAFE	17.59145211	103.4252534	2019-05-01	2019-05-01	0	1
0a203ff6-52c0-480d-af48-66f426e897ac	1	Village	10.0	Slum	North	Winter	12.5	2.5	17.5	530805	ชัยจุมพล	CHAI CHUMPHON	5308	ลับแล	LAPLAE	53	อุตรดิตถ์	UTTARADIT	MODERATE	LOW	17.59022145	99.99381518	2018-11-14	2018-11-14	0	0
766f5f3e-0f20-4cc9-b9ee-f661b262a203	1	Village	11.0	Residential_Community	Northeast	Rainy	0.0	0.0	0.0	480303	ท่าจำปา	THA CHAMPA	4803	ท่าอุเทน	THA UTHEN	48	นครพนม	NAKHON PHANOM	SAFE	SAFE	17.58955401	104.4347688	2019-06-05	2019-06-05	19	38
766f5f3e-0f20-4cc9-b9ee-f661b262a203	1	Village	11.0	Residential_Community	Northeast	Rainy	11.5	2.0	11.5	480303	ท่าจำปา	THA CHAMPA	4803	ท่าอุเทน	THA UTHEN	48	นครพนม	NAKHON PHANOM	MODERATE	LOW	17.58955401	104.4347688	2019-06-24	2019-06-24	9	38
4e8d2827-5776-4c15-a45d-5442155f823c	1	Village	11.0	Residential_Community	Northeast	Rainy	6.7	1.2	6.7	471602	เจริญศิลป์	CHAROEN SIN	4716	เจริญศิลป์	CHAROEN SIN	47	สกลนคร	SAKON NAKHON	LOW	LOW	17.58717041	103.6046737	2017-07-13	2017-07-13	0	0
6744385c-47a0-4079-93c3-8b757dc09ffe	1	Village	11.0	Residential_Community	Northeast	Summer	15.6	11.9	42.2	420103	นาอ้อ	NA O	4201	Residential_Communityเลย	MUEANG LOEI	42	เลย	LOEI	MODERATE	HIGH	17.58492678	101.7275023	2017-04-19	2017-04-19	0	0
21ba9377-e9f9-462e-a38a-6e51cde503fa	1	Village	11.0	Residential_Community	Northeast	Rainy	20.4	8.0	31.8	480905	เหล่าพัฒนา	LAO PHATHANA	4809	นาหว้า	NA WA	48	นครพนม	NAKHON PHANOM	HIGH	MODERATE	17.58252874	104.12675	2017-06-01	2017-06-01	0	0
b32d7112-a4b2-4e3c-8f77-4f649fd5fe0b	1	Village	11.0	Residential_Community	Northeast	Rainy	0.0	0.0	0.0	470804	หนองสนม	NONG SANOM	4708	วานรนิวาส	WANON NIWAT	47	สกลนคร	SAKON NAKHON	SAFE	SAFE	17.58032627	103.8690289	2017-08-02	2017-08-02	1	6
10dd2747-2c68-4a9a-8ad9-976c7b5af9bd	1	Village	11.0	Residential_Community	Northeast	Winter	16.7	7.3	22.2	390508	กุดผึ้ง	KUT PHUENG	3905	สุวรรณคูหา	SUWANNA KHUHA	39	หนองบัวลำภู	NONG BUA LAMPHU	MODERATE	MODERATE	17.57932037	102.2999552	2018-12-13	2018-12-13	1	1
dc2fbb9b-fb4c-47b2-a20a-b37cc64aa520	1	Village	11.0	Residential_Community	Northeast	Summer	51.1	21.8	75.6	420202	นาดอกคำ	NA DOK KHAM	4202	นาด้วง	NA DUANG	42	เลย	LOEI	HIGH	HIGH	17.57921975	101.9073202	2019-04-03	2019-04-03	0	1
6ebdc62e-5a73-4e09-b9c2-4439ad25754d	1	Village	11.0	Residential_Community	Northeast	Summer	20.4	10.5	34.1	420103	นาอ้อ	NA O	4201	Residential_Communityเลย	MUEANG LOEI	42	เลย	LOEI	HIGH	HIGH	17.57848271	101.7358983	2018-03-06	2018-03-06	0	0
4ae133fa-a802-4975-bff0-e59f5440444c	1	Village	11.0	Residential_Community	Northeast	Rainy	44.4	18.0	73.3	420104	กกดู่	KOK DU	4201	Residential_Communityเลย	MUEANG LOEI	42	เลย	LOEI	HIGH	HIGH	17.5768817	101.622065	2017-05-25	2017-05-25	0	0
d440d37d-f233-4f74-8bc8-acc3152fd7b8	1	Village	11.0	Residential_Community	Northeast	Rainy	37.8	10.8	44.4	420104	กกดู่	KOK DU	4201	Residential_Communityเลย	MUEANG LOEI	42	เลย	LOEI	HIGH	HIGH	17.57675969	101.6235144	2017-05-25	2017-05-25	0	0
646b1703-d891-4a42-bed1-47b40ad14cd6	1	Village	12.0	Commercial_Community	North	Winter	5.0	1.5	7.5	530805	ชัยจุมพล	CHAI CHUMPHON	5308	ลับแล	LAPLAE	53	อุตรดิตถ์	UTTARADIT	LOW	LOW	17.575151	99.948693	2018-11-14	2018-11-14	0	0
56dc8300-687f-4c1a-aec8-9fd58eb6f5f1	1	Village	10.0	Slum	Northeast	Summer	34.1	13.9	36.4	420801	ท่าลี่	THA LI	4208	ท่าลี่	THA LI	42	เลย	LOEI	HIGH	HIGH	17.57016057	101.4174718	2018-03-09	2018-03-09	1	1
3e64fbe4-acee-423c-ba3f-f438720be3c2	1	Village	11.0	Residential_Community	Northeast	Rainy	15.6	7.6	22.2	420103	นาอ้อ	NA O	4201	Residential_Communityเลย	MUEANG LOEI	42	เลย	LOEI	MODERATE	MODERATE	17.56959609	101.7289299	2017-05-25	2017-05-25	0	0
5db5050e-e0fc-4527-bf0e-3d31fe1f37ef	1	Village	11.0	Residential_Community	Northeast	Rainy	24.4	9.6	35.6	411703	เขือน้ำ	KHUEA NAM	4117	บ้านผือ	BAN PHUE	41	อุดรธานี	UDON THANI	HIGH	MODERATE	17.56900266	102.6634554	2018-06-20	2018-06-20	0	7
d2500abe-1c33-44f8-99b7-411523e81c77	1	Village	11.0	Residential_Community	Northeast	Summer	11.4	4.7	15.9	390506	สุวรรณคูหา	SUWANNA KHUHA	3905	สุวรรณคูหา	SUWANNA KHUHA	39	หนองบัวลำภู	NONG BUA LAMPHU	MODERATE	LOW	17.56788475	102.2732614	2018-04-20	2018-04-20	1	0
d2500abe-1c33-44f8-99b7-411523e81c77	1	Village	11.0	Residential_Community	Northeast	Rainy	0.0	0.0	0.0	390506	สุวรรณคูหา	SUWANNA KHUHA	3905	สุวรรณคูหา	SUWANNA KHUHA	39	หนองบัวลำภู	NONG BUA LAMPHU	SAFE	SAFE	17.56788475	102.2732614	2017-05-29	2017-05-29	1	1
be121cd0-7f8f-4abf-8f18-4fa60df59dd3	1	Village	11.0	Residential_Community	North	Rainy	7.7	1.2	7.7	530904	น้ำพี้	NAMPHI	5309	ทองแสนขัน	THONG SAEN KHAN	53	อุตรดิตถ์	UTTARADIT	LOW	LOW	17.56690314	100.2385343	2019-08-15	2019-08-15	1	8
6e450534-3fc7-402d-94e2-3a8b4e35ec36	1	Village	11.0	Residential_Community	Northeast	Rainy	31.1	12.9	44.4	411903	นาพู่	NA PHU	4119	เพ็ญ	PHEN	41	อุดรธานี	UDON THANI	HIGH	HIGH	17.56689643	102.7316077	2019-08-22	2019-08-22	1	23
6e450534-3fc7-402d-94e2-3a8b4e35ec36	1	Village	11.0	Residential_Community	Northeast	Winter	13.3	3.8	13.3	411903	นาพู่	NA PHU	4119	เพ็ญ	PHEN	41	อุดรธานี	UDON THANI	MODERATE	LOW	17.56689643	102.7316077	2019-01-23	2019-01-23	0	2
39140de4-853e-46cd-91a3-2e5166cb5910	1	Village	11.0	Residential_Community	Northeast	Rainy	17.8	7.8	26.7	411703	เขือน้ำ	KHUEA NAM	4117	บ้านผือ	BAN PHUE	41	อุดรธานี	UDON THANI	MODERATE	MODERATE	17.566796	102.6648435	2018-06-20	2018-06-20	0	7
e396476c-0265-4e39-b1c0-99bb9b8d9c90	1	Village	11.0	Residential_Community	Northeast	Rainy	20.0	9.0	24.4	411703	เขือน้ำ	KHUEA NAM	4117	บ้านผือ	BAN PHUE	41	อุดรธานี	UDON THANI	MODERATE	MODERATE	17.56637382	102.6632133	2018-06-20	2018-06-20	0	7
e396476c-0265-4e39-b1c0-99bb9b8d9c90	1	Village	11.0	Residential_Community	Northeast	Winter	11.1	4.6	15.6	411703	เขือน้ำ	KHUEA NAM	4117	บ้านผือ	BAN PHUE	41	อุดรธานี	UDON THANI	MODERATE	LOW	17.56637382	102.6632133	2019-01-23	2019-01-23	0	2
fa2813a7-9f76-40f8-ad0c-95d5aa3ec26b	1	Village	11.0	Residential_Community	Northeast	Winter	2.2	0.8	2.2	390506	สุวรรณคูหา	SUWANNA KHUHA	3905	สุวรรณคูหา	SUWANNA KHUHA	39	หนองบัวลำภู	NONG BUA LAMPHU	LOW	LOW	17.56337012	102.2855939	2018-12-13	2018-12-13	1	1
b27c8232-f85e-4e06-a18f-a66d303a35b3	1	Village	11.0	Residential_Community	Northeast	Rainy	3.3	0.9	3.3	471604	โคกศิลา	KHOK SILA	4716	เจริญศิลป์	CHAROEN SIN	47	สกลนคร	SAKON NAKHON	LOW	LOW	17.56279827	103.6326291	2019-06-21	2019-06-21	5	20
b4298ea3-1165-4d72-9648-ca9863d5c07b	1	Village	11.0	Residential_Community	Northeast	Rainy	46.7	11.1	60.0	470812	คอนสวรรค์	KHON SAWAN	4708	วานรนิวาส	WANON NIWAT	47	สกลนคร	SAKON NAKHON	HIGH	HIGH	17.56066653	103.7320666	2017-07-21	2017-07-21	0	2
2e1d9168-1fbe-4a18-bf5d-9bb551d94b2d	1	Village	11.0	Residential_Community	Northeast	Rainy	20.0	8.3	28.9	420102	Residential_Community	MUEANG	4201	Residential_Communityเลย	MUEANG LOEI	42	เลย	LOEI	MODERATE	MODERATE	17.5583858	101.7094024	2019-06-04	2019-06-04	3	39
12d68449-648e-4709-b918-de1ed2222dc4	1	Village	11.0	Residential_Community	Northeast	Rainy	17.8	6.2	17.8	390507	บุญทัน	BUNTHAN	3905	สุวรรณคูหา	SUWANNA KHUHA	39	หนองบัวลำภู	NONG BUA LAMPHU	MODERATE	MODERATE	17.55765155	102.1521781	2017-05-31	2017-05-31	0	0
25946604-1a3a-49e5-a3cf-7b2a612730c0	1	Village	11.0	Residential_Community	Northeast	Rainy	2.4	0.9	2.4	410116	นาข่า	NA KHA	4101	Residential_Communityอุดรธานี	MUEANG UDON THANI	41	อุดรธานี	UDON THANI	LOW	LOW	17.5573402	102.8183875	2017-05-30	2017-05-30	0	0
c6d25655-3823-4691-99f2-fd83c047a328	1	Village	11.0	Residential_Community	Northeast	Rainy	4.4	1.6	4.4	410103	บ้านขาว	BAN KHAO	4101	Residential_Communityอุดรธานี	MUEANG UDON THANI	41	อุดรธานี	UDON THANI	LOW	LOW	17.55510322	102.7368001	2017-05-29	2017-05-29	0	0
d2fa75ba-40c1-430b-964e-3c25204c874a	1	Village	11.0	Residential_Community	Northeast	Rainy	24.4	7.4	35.6	420102	Residential_Community	MUEANG	4201	Residential_Communityเลย	MUEANG LOEI	42	เลย	LOEI	HIGH	MODERATE	17.55482214	101.7085631	2017-05-24	2017-05-24	0	1
95ad9e7a-fd32-4ffd-9028-766e71d817af	1	Village	11.0	Residential_Community	Northeast	Rainy	0.0	0.0	0.0	480302	โนนตาล	NON TAN	4803	ท่าอุเทน	THA UTHEN	48	นครพนม	NAKHON PHANOM	SAFE	SAFE	17.5547833	104.5753822	2019-06-08	2019-06-08	5	10
95ad9e7a-fd32-4ffd-9028-766e71d817af	1	Village	11.0	Residential_Community	Northeast	Rainy	0.0	0.0	0.0	480302	โนนตาล	NON TAN	4803	ท่าอุเทน	THA UTHEN	48	นครพนม	NAKHON PHANOM	SAFE	SAFE	17.5547833	104.5753822	2019-06-12	2019-06-12	5	10
d2d0243f-d62f-4337-9ab7-2017eb8540a4	1	Village	11.0	Residential_Community	Northeast	Rainy	6.7	3.8	11.1	410103	บ้านขาว	BAN KHAO	4101	Residential_Communityอุดรธานี	MUEANG UDON THANI	41	อุดรธานี	UDON THANI	LOW	LOW	17.55466305	102.7513269	2017-05-29	2017-05-29	0	0
3fc064e8-6030-4650-9b28-97a787339850	1	Village	11.0	Residential_Community	Northeast	Rainy	8.9	3.1	8.9	410103	บ้านขาว	BAN KHAO	4101	Residential_Communityอุดรธานี	MUEANG UDON THANI	41	อุดรธานี	UDON THANI	LOW	LOW	17.55455039	102.7448674	2017-05-29	2017-05-29	0	0
7d5917b1-656b-43d8-aa4f-ce2e574663d9	1	Village	11.0	Residential_Community	Northeast	Rainy	2.2	0.5	2.2	410116	นาข่า	NA KHA	4101	Residential_Communityอุดรธานี	MUEANG UDON THANI	41	อุดรธานี	UDON THANI	LOW	LOW	17.55182858	102.8153124	2017-05-30	2017-05-30	0	0
a1cc7083-604a-4794-8f07-7ecc312c160b	1	Village	11.0	Residential_Community	Northeast	Winter	26.7	14.6	31.1	410116	นาข่า	NA KHA	4101	Residential_Communityอุดรธานี	MUEANG UDON THANI	41	อุดรธานี	UDON THANI	HIGH	HIGH	17.55137753	102.8011335	2019-02-08	2019-02-08	0	2
9a978024-63bf-4929-846d-b5c322b05a3a	1	Village	11.0	Residential_Community	Northeast	Rainy	22.7	7.2	27.3	420111	ชัยพฤกษ์	CHAIYAPHRUEK	4201	Residential_Communityเลย	MUEANG LOEI	42	เลย	LOEI	HIGH	MODERATE	17.55076601	101.7491688	2017-05-30	2017-05-30	0	1
f30b0468-cbcd-4184-afcd-5b9f506a06dc	1	Village	11.0	Residential_Community	Northeast	Summer	18.9	8.1	22.6	410116	นาข่า	NA KHA	4101	Residential_Communityอุดรธานี	MUEANG UDON THANI	41	อุดรธานี	UDON THANI	MODERATE	MODERATE	17.55065604	102.8199278	2018-02-15	2018-02-15	0	0
a3a3e866-f904-4047-9df6-41bf232312ff	1	Village	11.0	Residential_Community	Northeast	Rainy	9.1	2.5	9.1	410116	นาข่า	NA KHA	4101	Residential_Communityอุดรธานี	MUEANG UDON THANI	41	อุดรธานี	UDON THANI	LOW	LOW	17.5501516	102.8856573	2017-05-29	2017-05-29	0	0
2552bab1-058b-43e4-a053-5157449c4a52	1	Village	11.0	Residential_Community	Northeast	Summer	2.2	1.9	4.4	420111	ชัยพฤกษ์	CHAIYAPHRUEK	4201	Residential_Communityเลย	MUEANG LOEI	42	เลย	LOEI	LOW	LOW	17.54671863	101.7414521	2018-03-06	2018-03-06	0	0
f6cfa36c-bae2-4625-bd9c-c3a61e49975f	1	Village	11.0	Residential_Community	Northeast	Summer	11.1	3.6	11.1	410116	นาข่า	NA KHA	4101	Residential_Communityอุดรธานี	MUEANG UDON THANI	41	อุดรธานี	UDON THANI	MODERATE	LOW	17.54604667	102.8493895	2018-02-15	2018-02-15	0	0
135a2c96-95d7-418c-8af9-f8567c829641	1	Village	11.0	Residential_Community	Northeast	Summer	17.8	7.0	20.0	420102	Residential_Community	MUEANG	4201	Residential_Communityเลย	MUEANG LOEI	42	เลย	LOEI	MODERATE	MODERATE	17.54233326	101.726138	2018-03-07	2018-03-07	1	1
0fa2f734-0052-48c9-a265-fa6965effb37	1	Village	11.0	Residential_Community	Northeast	Rainy	0.0	0.0	0.0	470808	ศรีวิชัย	SI WICHAI	4708	วานรนิวาส	WANON NIWAT	47	สกลนคร	SAKON NAKHON	SAFE	SAFE	17.54063381	103.7387604	2017-08-02	2017-08-02	1	2
9c8ff915-01e7-47a6-bd2c-be07ed818585	1	Village	11.0	Residential_Community	Northeast	Winter	30.8	13.7	53.9	471604	โคกศิลา	KHOK SILA	4716	เจริญศิลป์	CHAROEN SIN	47	สกลนคร	SAKON NAKHON	HIGH	HIGH	17.53811786	103.6220374	2018-11-19	2018-11-19	0	1
13a59e41-c19b-4808-b98f-ecdda4daa4a9	1	Village	11.0	Residential_Community	North	Winter	11.9	1.9	14.3	650305	บ่อภาค	BO PHAK	6503	ชาติตระการ	CHAT TRAKAN	65	พิษณุโลก	PHITSANULOK	MODERATE	LOW	17.5379845	100.834675	2019-11-13	2019-11-13	0	0
d6f94d94-63fb-457a-8c6b-a45290c1c109	1	Village	11.0	Residential_Community	Northeast	Summer	28.9	9.2	35.6	420202	นาดอกคำ	NA DOK KHAM	4202	นาด้วง	NA DUANG	42	เลย	LOEI	HIGH	MODERATE	17.5356467	101.9811133	2018-03-07	2018-03-07	1	1
d668b86e-c8a1-4ca1-be32-e33f1504ce67	1	Village	11.0	Residential_Community	Northeast	Rainy	6.8	4.2	11.4	410103	บ้านขาว	BAN KHAO	4101	Residential_Communityอุดรธานี	MUEANG UDON THANI	41	อุดรธานี	UDON THANI	LOW	LOW	17.53501075	102.7739239	2018-07-19	2018-07-19	1	9
d668b86e-c8a1-4ca1-be32-e33f1504ce67	1	Village	11.0	Residential_Community	Northeast	Rainy	20.0	8.9	26.7	410103	บ้านขาว	BAN KHAO	4101	Residential_Communityอุดรธานี	MUEANG UDON THANI	41	อุดรธานี	UDON THANI	MODERATE	MODERATE	17.53501075	102.7739239	2018-06-19	2018-06-19	4	9
b697498b-17db-46fa-8891-8bb5ce1ea0f7	1	Village	11.0	Residential_Community	Northeast	Rainy	9.1	2.7	9.1	410103	บ้านขาว	BAN KHAO	4101	Residential_Communityอุดรธานี	MUEANG UDON THANI	41	อุดรธานี	UDON THANI	LOW	LOW	17.53301647	102.779923	2018-06-19	2018-06-19	4	9
b697498b-17db-46fa-8891-8bb5ce1ea0f7	1	Village	11.0	Residential_Community	Northeast	Rainy	4.4	2.0	6.7	410103	บ้านขาว	BAN KHAO	4101	Residential_Communityอุดรธานี	MUEANG UDON THANI	41	อุดรธานี	UDON THANI	LOW	LOW	17.53301647	102.779923	2018-07-19	2018-07-19	1	9
e92702df-6f3e-4c2b-8a3d-5c5925ac1219	1	Village	11.0	Residential_Community	Northeast	Rainy	6.7	2.4	6.7	420110	น้ำสวย	NAM SUAI	4201	Residential_Communityเลย	MUEANG LOEI	42	เลย	LOEI	LOW	LOW	17.532965	101.843135	2017-05-24	2017-05-24	0	0
2765f5d6-9773-4686-9e7f-67816a3e2796	1	Village	11.0	Residential_Community	Northeast	Summer	20.0	7.6	22.2	410103	บ้านขาว	BAN KHAO	4101	Residential_Communityอุดรธานี	MUEANG UDON THANI	41	อุดรธานี	UDON THANI	MODERATE	MODERATE	17.53289978	102.7733485	2018-02-15	2018-02-15	0	0
2765f5d6-9773-4686-9e7f-67816a3e2796	1	Village	11.0	Residential_Community	Northeast	Rainy	13.3	5.0	15.6	410103	บ้านขาว	BAN KHAO	4101	Residential_Communityอุดรธานี	MUEANG UDON THANI	41	อุดรธานี	UDON THANI	MODERATE	LOW	17.53289978	102.7733485	2018-07-19	2018-07-19	1	9
2765f5d6-9773-4686-9e7f-67816a3e2796	1	Village	11.0	Residential_Community	Northeast	Rainy	11.1	3.3	11.1	410103	บ้านขาว	BAN KHAO	4101	Residential_Communityอุดรธานี	MUEANG UDON THANI	41	อุดรธานี	UDON THANI	MODERATE	LOW	17.53289978	102.7733485	2018-06-19	2018-06-19	4	9
2765f5d6-9773-4686-9e7f-67816a3e2796	1	Village	11.0	Residential_Community	Northeast	Winter	20.0	9.2	26.7	410103	บ้านขาว	BAN KHAO	4101	Residential_Communityอุดรธานี	MUEANG UDON THANI	41	อุดรธานี	UDON THANI	MODERATE	MODERATE	17.53289978	102.7733485	2019-02-08	2019-02-08	0	0
97edf82a-fabf-4666-bbb4-0ed7e95dc04e	1	Village	11.0	Residential_Community	Northeast	Rainy	31.1	11.2	35.6	390502	บ้านโคก	BAN KHOK	3905	สุวรรณคูหา	SUWANNA KHUHA	39	หนองบัวลำภู	NONG BUA LAMPHU	HIGH	HIGH	17.52889325	102.1985773	2017-05-30	2017-05-30	0	0
97edf82a-fabf-4666-bbb4-0ed7e95dc04e	1	Village	11.0	Residential_Community	Northeast	Winter	2.6	0.8	2.6	390502	บ้านโคก	BAN KHOK	3905	สุวรรณคูหา	SUWANNA KHUHA	39	หนองบัวลำภู	NONG BUA LAMPHU	LOW	LOW	17.52889325	102.1985773	2019-01-22	2019-01-22	1	1
09b321df-e774-424f-a2f3-8781beaf581a	1	Village	11.0	Residential_Community	Northeast	Rainy	22.2	9.0	28.9	410116	นาข่า	NA KHA	4101	Residential_Communityอุดรธานี	MUEANG UDON THANI	41	อุดรธานี	UDON THANI	HIGH	MODERATE	17.52880277	102.8196803	2017-05-30	2017-05-30	0	0
f8797425-2096-4dce-a36a-7b326efc174c	1	Village	11.0	Residential_Community	Northeast	Rainy	20.0	7.0	24.4	390508	กุดผึ้ง	KUT PHUENG	3905	สุวรรณคูหา	SUWANNA KHUHA	39	หนองบัวลำภู	NONG BUA LAMPHU	MODERATE	MODERATE	17.52860871	102.3227022	2017-05-29	2017-05-29	0	0
153f1c25-925f-4e31-a1aa-0e1fdec1a6f1	1	Village	11.0	Residential_Community	Northeast	Summer	15.6	5.4	17.8	420102	Residential_Community	MUEANG	4201	Residential_Communityเลย	MUEANG LOEI	42	เลย	LOEI	MODERATE	MODERATE	17.52779057	101.7303105	2017-04-19	2017-04-19	0	1
172eebdf-8062-4515-939a-3fa1994a0ecc	1	Village	11.0	Residential_Community	Northeast	Summer	15.6	5.4	17.8	420102	Residential_Community	MUEANG	4201	Residential_Communityเลย	MUEANG LOEI	42	เลย	LOEI	MODERATE	MODERATE	17.52778642	101.7304007	2017-04-19	2017-04-19	0	1
feade446-c3e3-4b4c-b396-f6af286df224	1	Village	11.0	Residential_Community	North	Rainy	7.5	0.7	7.5	530903	ป่าคาย	PA KHAI	5309	ทองแสนขัน	THONG SAEN KHAN	53	อุตรดิตถ์	UTTARADIT	LOW	LOW	17.52559096	100.2457595	2018-09-13	2018-09-13	0	13
be15add1-7ddd-4c4a-95c5-0fc71bde7bc8	1	Village	21.0	Residential_Community	North	Winter	14.3	5.7	28.6	640509	ดงคู่	DONG KHU	6405	ศรีสัชนาลัย	SI SATCHANALAI	64	สุโขทัย	SUKHOTHAI	MODERATE	MODERATE	17.5241707	99.9004006	2019-12-19	2019-12-19	0	0
77898fb0-ee81-4fe8-a1da-bd82e32a339b	1	Village	11.0	Residential_Community	North	Rainy	10.0	2.4	12.5	530903	ป่าคาย	PA KHAI	5309	ทองแสนขัน	THONG SAEN KHAN	53	อุตรดิตถ์	UTTARADIT	LOW	LOW	17.52393675	100.2432302	2018-08-30	2018-08-30	1	13
615a8d42-c812-44d6-913a-b950d9b3ad04	1	Village	11.0	Residential_Community	Northeast	Summer	6.2	1.0	6.2	470804	หนองสนม	NONG SANOM	4708	วานรนิวาส	WANON NIWAT	47	สกลนคร	SAKON NAKHON	LOW	LOW	17.52306009	103.8054532	2019-03-13	2019-03-13	2	3
9e79f74c-8639-4d04-92c6-eb6828c06d3a	1	Village	11.0	Residential_Community	Northeast	Winter	33.3	12.5	53.3	471220	ธาตุทอง	THAT THONG	4712	สว่างแดนดิน	SAWANG DAEN DIN	47	สกลนคร	SAKON NAKHON	HIGH	HIGH	17.52295106	103.5684063	2018-11-27	2018-11-27	5	8
9e79f74c-8639-4d04-92c6-eb6828c06d3a	1	Village	11.0	Residential_Community	Northeast	Winter	57.1	21.4	85.7	471220	ธาตุทอง	THAT THONG	4712	สว่างแดนดิน	SAWANG DAEN DIN	47	สกลนคร	SAKON NAKHON	HIGH	HIGH	17.52295106	103.5684063	2018-12-06	2018-12-06	5	8
6e5e7a60-354e-4950-bf18-edfddf607842	1	Village	11.0	Residential_Community	Northeast	Winter	0.0	0.0	0.0	471220	ธาตุทอง	THAT THONG	4712	สว่างแดนดิน	SAWANG DAEN DIN	47	สกลนคร	SAKON NAKHON	SAFE	SAFE	17.52215401	103.5684022	2018-12-25	2018-12-25	0	8
a20d64fc-8a49-4a15-bcfd-894651c7c02e	1	Village	11.0	Residential_Community	Northeast	Rainy	0.0	0.0	0.0	420111	ชัยพฤกษ์	CHAIYAPHRUEK	4201	Residential_Communityเลย	MUEANG LOEI	42	เลย	LOEI	SAFE	SAFE	17.52012537	101.7477472	2019-07-26	2019-07-26	3	26
673fe8f2-6ed6-402a-892e-855dcfd8d30b	1	Village	11.0	Residential_Community	Northeast	Rainy	28.9	8.1	31.1	420114	กกทอง	KOK THONG	4201	Residential_Communityเลย	MUEANG LOEI	42	เลย	LOEI	HIGH	MODERATE	17.51983475	101.560182	2017-05-25	2017-05-25	0	1
a1b676e0-9a1c-46ee-b7ef-2090ba488111	1	Village	11.0	Residential_Community	Northeast	Rainy	8.9	3.8	11.1	410116	นาข่า	NA KHA	4101	Residential_Communityอุดรธานี	MUEANG UDON THANI	41	อุดรธานี	UDON THANI	LOW	LOW	17.51793494	102.8278369	2017-05-30	2017-05-30	0	0
7fb4eabc-b25e-4f37-8d60-8ff664235d01	1	Village	11.0	Residential_Community	North	Rainy	5.0	1.3	7.5	640510	บ้านแก่ง	BAN KAENG	6405	ศรีสัชนาลัย	SI SATCHANALAI	64	สุโขทัย	SUKHOTHAI	LOW	LOW	17.51669951	99.55202658	2019-07-19	2019-07-19	3	11
7a47d5ef-7909-4e18-8a0f-3bf276851ef5	1	Village	11.0	Residential_Community	Northeast	Winter	25.5	5.3	27.7	420502	ปากหมัน	PAK MAN	4205	ด่านซ้าย	DAN SAI	42	เลย	LOEI	HIGH	MODERATE	17.51651407	101.178836	2019-11-26	2019-11-26	0	2
28340fb9-1a67-4b7a-adad-fdd364cff982	1	Village	11.0	Residential_Community	Northeast	Winter	0.0	0.0	0.0	471220	ธาตุทอง	THAT THONG	4712	สว่างแดนดิน	SAWANG DAEN DIN	47	สกลนคร	SAKON NAKHON	SAFE	SAFE	17.51593535	103.5638039	2018-12-25	2018-12-25	0	8
28340fb9-1a67-4b7a-adad-fdd364cff982	1	Village	11.0	Residential_Community	Northeast	Winter	20.0	3.3	20.0	471220	ธาตุทอง	THAT THONG	4712	สว่างแดนดิน	SAWANG DAEN DIN	47	สกลนคร	SAKON NAKHON	MODERATE	LOW	17.51593535	103.5638039	2018-11-15	2018-11-15	4	8
15f6e8ff-233b-46e3-8216-6d82e28307cd	1	Village	11.0	Residential_Community	North	Rainy	6.5	1.3	9.7	530903	ป่าคาย	PA KHAI	5309	ทองแสนขัน	THONG SAEN KHAN	53	อุตรดิตถ์	UTTARADIT	LOW	LOW	17.51581514	100.2587528	2018-09-12	2018-09-12	0	13
8a294b1f-e758-4bfb-be04-2580166d8bf7	1	Village	11.0	Residential_Community	Northeast	Rainy	4.4	1.9	6.7	410116	นาข่า	NA KHA	4101	Residential_Communityอุดรธานี	MUEANG UDON THANI	41	อุดรธานี	UDON THANI	LOW	LOW	17.5157902	102.8563927	2017-05-29	2017-05-29	0	0
ba91bf64-813b-4aa3-bddf-50e4196c0225	1	Village	11.0	Residential_Community	Northeast	Winter	0.0	0.0	0.0	471220	ธาตุทอง	THAT THONG	4712	สว่างแดนดิน	SAWANG DAEN DIN	47	สกลนคร	SAKON NAKHON	SAFE	SAFE	17.51565687	103.564564	2018-12-25	2018-12-25	0	8
68bf4dc2-8155-41f3-9603-a230fd6602b9	1	Village	21.0	Residential_Community	North	Rainy	100.0	42.9	300.0	530903	ป่าคาย	PA KHAI	5309	ทองแสนขัน	THONG SAEN KHAN	53	อุตรดิตถ์	UTTARADIT	HIGH	HIGH	17.51513986	100.2703171	2017-06-12	2017-06-12	0	1
022dfa44-1893-4d2e-843c-f4bbe7ab1042	1	Village	11.0	Residential_Community	North	Rainy	12.5	1.7	12.5	530903	ป่าคาย	PA KHAI	5309	ทองแสนขัน	THONG SAEN KHAN	53	อุตรดิตถ์	UTTARADIT	MODERATE	LOW	17.51298646	100.2605385	2018-09-13	2018-09-13	0	13
a66842c5-85b3-4eb2-b5a9-536ed0b090cc	1	Village	11.0	Residential_Community	North	Rainy	27.5	3.2	45.0	530903	ป่าคาย	PA KHAI	5309	ทองแสนขัน	THONG SAEN KHAN	53	อุตรดิตถ์	UTTARADIT	HIGH	LOW	17.51282211	100.2636911	2018-09-12	2018-09-12	0	13
9ac50d61-1a70-4040-b3f4-0fecfe4f498f	1	Village	11.0	Residential_Community	North	Rainy	2.5	0.4	2.5	530903	ป่าคาย	PA KHAI	5309	ทองแสนขัน	THONG SAEN KHAN	53	อุตรดิตถ์	UTTARADIT	LOW	LOW	17.51264434	100.2665832	2018-09-12	2018-09-12	0	13
5e2c43b8-dd19-42ff-94d9-16ca431088d6	1	Village	11.0	Residential_Community	Northeast	Rainy	30.0	14.1	44.0	410120	นากว้าง	NA KWANG	4101	Residential_Communityอุดรธานี	MUEANG UDON THANI	41	อุดรธานี	UDON THANI	HIGH	HIGH	17.51076332	102.7416183	2017-05-29	2017-05-30	0	0
d748540c-fa3b-480f-af4b-7cbb51eeb60b	1	Village	11.0	Residential_Community	Northeast	Rainy	57.1	17.1	107.1	471203	คำสะอาด	KHAM SA-AT	4712	สว่างแดนดิน	SAWANG DAEN DIN	47	สกลนคร	SAKON NAKHON	HIGH	HIGH	17.51001992	103.3180807	2018-07-23	2018-07-23	0	0
cb1853b0-ec7d-447c-9539-1db6dba9be60	1	Village	11.0	Residential_Community	Northeast	Rainy	24.1	9.4	29.6	410205	สร้างก่อ	SANG KO	4102	กุดจับ	KUT CHAP	41	อุดรธานี	UDON THANI	HIGH	MODERATE	17.50725675	102.5099415	2018-08-16	2018-08-16	0	5
1387046c-d6c9-4d1b-ab35-35578e351512	1	Village	11.0	Residential_Community	Northeast	Summer	13.3	5.8	15.6	410120	นากว้าง	NA KWANG	4101	Residential_Communityอุดรธานี	MUEANG UDON THANI	41	อุดรธานี	UDON THANI	MODERATE	MODERATE	17.50690818	102.7561506	2018-02-15	2018-02-15	0	0
6fe500e2-e006-4b65-898d-a7ac16f1a20a	1	Village	11.0	Residential_Community	Northeast	Rainy	26.7	10.1	46.7	410120	นากว้าง	NA KWANG	4101	Residential_Communityอุดรธานี	MUEANG UDON THANI	41	อุดรธานี	UDON THANI	HIGH	HIGH	17.5047547	102.7729758	2017-05-29	2017-05-29	0	0
a6862e14-5572-4f1f-bbe9-b6167d9a8661	1	Village	11.0	Residential_Community	Northeast	Rainy	20.0	4.6	20.0	420101	กุดป่อง	KUT PONG	4201	Residential_Communityเลย	MUEANG LOEI	42	เลย	LOEI	MODERATE	LOW	17.50391911	101.7184742	2017-05-24	2017-05-24	0	5
6f042ad8-eb67-4105-b60e-4c7a550128e6	1	Village	11.0	Residential_Community	Northeast	Summer	15.6	5.0	15.6	420601	นาแห้ว	NA HAEO	4206	นาแห้ว	NA HAEO	42	เลย	LOEI	MODERATE	LOW	17.50293625	101.0755592	2017-05-05	2017-05-05	0	1
6f042ad8-eb67-4105-b60e-4c7a550128e6	1	Village	11.0	Residential_Community	Northeast	Winter	10.4	3.6	10.4	420601	นาแห้ว	NA HAEO	4206	นาแห้ว	NA HAEO	42	เลย	LOEI	MODERATE	LOW	17.50293625	101.0755592	2019-11-26	2019-11-26	0	0
4d95aa7e-8a69-4d04-95a0-e196d7008f1c	1	Village	11.0	Residential_Community	Northeast	Rainy	10.0	2.9	10.0	480312	รามราช	RAMMARAT	4803	ท่าอุเทน	THA UTHEN	48	นครพนม	NAKHON PHANOM	LOW	LOW	17.4998458	104.5979916	2019-06-05	2019-06-05	21	35
35bfe0a0-df68-4fb7-a0a8-d1774b15f45b	1	Village	10.0	Slum	Northeast	Summer	11.4	2.9	11.4	420601	นาแห้ว	NA HAEO	4206	นาแห้ว	NA HAEO	42	เลย	LOEI	MODERATE	LOW	17.49611226	101.0714242	2018-03-09	2018-03-09	0	0
8b545c7a-1033-4457-a66c-1c946b91dd9f	1	Village	11.0	Residential_Community	Northeast	Rainy	20.0	12.1	35.6	420105	น้ำหมาน	NAM MAN	4201	Residential_Communityเลย	MUEANG LOEI	42	เลย	LOEI	MODERATE	HIGH	17.49515264	101.6615746	2017-05-25	2017-05-25	0	1
8b26bcbd-c9b3-46f2-a74c-fdcbb4e2bbe1	1	Village	11.0	Residential_Community	Northeast	Rainy	24.4	6.1	24.4	390504	นาด่าน	NA DAN	3905	สุวรรณคูหา	SUWANNA KHUHA	39	หนองบัวลำภู	NONG BUA LAMPHU	HIGH	MODERATE	17.4951373	102.3257744	2017-05-29	2017-05-29	0	0
45f21c60-1c78-4e0c-be3c-ea9ab9ec5ea4	1	Village	11.0	Residential_Community	Northeast	Winter	11.1	3.4	11.1	420101	กุดป่อง	KUT PONG	4201	Residential_Communityเลย	MUEANG LOEI	42	เลย	LOEI	MODERATE	LOW	17.49451918	101.7323544	2018-12-11	2018-12-11	1	2
613ab8e3-4392-4489-acdb-67bc5279ec00	1	Village	11.0	Residential_Community	Northeast	Winter	20.0	8.2	27.5	420203	ท่าสะอาด	THA SA-AT	4202	นาด้วง	NA DUANG	42	เลย	LOEI	MODERATE	MODERATE	17.49437177	101.9211651	2017-02-14	2017-02-14	0	0
7850c7a6-5312-4c62-b11a-d2073af6f5d8	1	Village	11.0	Residential_Community	Northeast	Summer	11.1	5.5	20.0	420203	ท่าสะอาด	THA SA-AT	4202	นาด้วง	NA DUANG	42	เลย	LOEI	MODERATE	MODERATE	17.49408782	101.9210193	2019-04-03	2019-04-03	4	6
93d2b43f-de1f-4930-b6c5-e0dd8ed35dff	1	Village	11.0	Residential_Community	Northeast	Summer	4.3	1.4	4.3	410110	กุดสระ	KUT SA	4101	Residential_Communityอุดรธานี	MUEANG UDON THANI	41	อุดรธานี	UDON THANI	LOW	LOW	17.49361552	102.8257307	2018-02-15	2018-02-15	0	0
93d2b43f-de1f-4930-b6c5-e0dd8ed35dff	1	Village	11.0	Residential_Community	Northeast	Rainy	8.9	3.6	8.9	410110	กุดสระ	KUT SA	4101	Residential_Communityอุดรธานี	MUEANG UDON THANI	41	อุดรธานี	UDON THANI	LOW	LOW	17.49361552	102.8257307	2017-05-30	2017-05-30	0	2
f3588a2b-cea1-469d-a49b-684c324eb0b1	1	Village	11.0	Residential_Community	North	Rainy	5.0	0.8	5.0	530902	บ่อทอง	BO THONG	5309	ทองแสนขัน	THONG SAEN KHAN	53	อุตรดิตถ์	UTTARADIT	LOW	LOW	17.49311859	100.3389937	2018-08-27	2018-08-27	0	3
e06ba9a2-f827-4fae-aca9-806edf50cfe2	1	Village	11.0	Residential_Community	Northeast	Rainy	17.5	6.7	22.5	410120	นากว้าง	NA KWANG	4101	Residential_Communityอุดรธานี	MUEANG UDON THANI	41	อุดรธานี	UDON THANI	MODERATE	MODERATE	17.49308981	102.7536598	2017-05-29	2017-05-29	0	0
5c8a6e45-74de-4729-8a82-745206f9be6f	1	Village	11.0	Residential_Community	Northeast	Rainy	50.0	9.8	50.0	390504	นาด่าน	NA DAN	3905	สุวรรณคูหา	SUWANNA KHUHA	39	หนองบัวลำภู	NONG BUA LAMPHU	HIGH	MODERATE	17.49303545	102.3266799	2017-05-26	2017-05-26	0	0
4bb4bf19-0d53-43ea-9a34-672a31ca9e0b	1	Village	11.0	Residential_Community	Northeast	Rainy	33.3	10.0	66.7	420101	กุดป่อง	KUT PONG	4201	Residential_Communityเลย	MUEANG LOEI	42	เลย	LOEI	HIGH	MODERATE	17.49254684	101.7240265	2019-09-23	2019-09-23	12	51
01d19a64-31b1-41b8-8d01-5439f52a5a45	1	Village	11.0	Residential_Community	Northeast	Summer	9.1	2.4	9.1	410110	กุดสระ	KUT SA	4101	Residential_Communityอุดรธานี	MUEANG UDON THANI	41	อุดรธานี	UDON THANI	LOW	LOW	17.49241734	102.825718	2018-02-15	2018-02-15	0	0
c89bb692-dfac-455b-b359-67e1ad96f429	1	Village	11.0	Residential_Community	Northeast	Summer	13.3	4.3	13.3	420201	นาด้วง	NA DUANG	4202	นาด้วง	NA DUANG	42	เลย	LOEI	MODERATE	LOW	17.49130549	102.0722221	2017-03-16	2017-03-16	0	0
c89bb692-dfac-455b-b359-67e1ad96f429	1	Village	11.0	Residential_Community	Northeast	Winter	13.0	4.8	17.4	420201	นาด้วง	NA DUANG	4202	นาด้วง	NA DUANG	42	เลย	LOEI	MODERATE	LOW	17.49130549	102.0722221	2019-12-19	2019-12-19	0	2
b7a9067a-b454-4324-a0ce-6c8f45473e06	1	Village	11.0	Residential_Community	Northeast	Rainy	13.3	3.6	13.3	471107	บะหว้า	BAWA	4711	อากาศอำนวย	AKAT AMNUAI	47	สกลนคร	SAKON NAKHON	MODERATE	LOW	17.4912588	104.002041	2019-06-05	2019-06-05	0	3
ca0431af-3d1c-41c7-859a-347f681ac64a	1	Village	11.0	Residential_Community	Northeast	Rainy	20.0	7.1	20.0	390503	นาดี	NA DI	3905	สุวรรณคูหา	SUWANNA KHUHA	39	หนองบัวลำภู	NONG BUA LAMPHU	MODERATE	MODERATE	17.49117214	102.2373302	2017-05-30	2017-05-30	0	1
529938c9-c9de-48b2-8534-627340042145	1	Village	11.0	Residential_Community	Northeast	Summer	22.2	8.1	22.2	420105	น้ำหมาน	NAM MAN	4201	Residential_Communityเลย	MUEANG LOEI	42	เลย	LOEI	HIGH	MODERATE	17.49108068	101.6864621	2017-04-21	2017-04-21	0	0
cb89c704-2567-49ef-b088-b464b4370337	1	Village	11.0	Residential_Community	Northeast	Rainy	4.4	1.3	4.4	390504	นาด่าน	NA DAN	3905	สุวรรณคูหา	SUWANNA KHUHA	39	หนองบัวลำภู	NONG BUA LAMPHU	LOW	LOW	17.49029276	102.3282316	2018-06-29	2018-06-29	3	10
403e3b1d-40da-4af6-b60a-c59fd6db5b5f	1	Village	11.0	Residential_Community	Northeast	Rainy	16.4	6.2	20.0	420102	Residential_Community	MUEANG	4201	Residential_Communityเลย	MUEANG LOEI	42	เลย	LOEI	MODERATE	MODERATE	17.48661594	101.7158856	2018-07-11	2018-07-11	2	6
20fb7231-7fc5-427b-af08-33bf70b627e6	1	Village	11.0	Residential_Community	Northeast	Rainy	10.9	2.5	13.0	420101	กุดป่อง	KUT PONG	4201	Residential_Communityเลย	MUEANG LOEI	42	เลย	LOEI	MODERATE	LOW	17.4849022	101.7210151	2017-05-24	2017-05-24	0	5
3d5a9fd6-9f98-4de6-b5ce-fb3143e0b416	1	Village	12.0	Commercial_Community	Northeast	Rainy	57.1	40.7	342.9	471201	สว่างแดนดิน	SAWANG DAEN DIN	4712	สว่างแดนดิน	SAWANG DAEN DIN	47	สกลนคร	SAKON NAKHON	HIGH	HIGH	17.48436083	103.4626065	2019-08-20	2019-08-20	0	3
3d5a9fd6-9f98-4de6-b5ce-fb3143e0b416	1	Village	12.0	Commercial_Community	Northeast	Rainy	14.3	2.5	14.3	471201	สว่างแดนดิน	SAWANG DAEN DIN	4712	สว่างแดนดิน	SAWANG DAEN DIN	47	สกลนคร	SAKON NAKHON	MODERATE	LOW	17.48436083	103.4626065	2019-08-23	2019-08-23	0	3
712c4dec-e4c9-49bf-8d72-c1cb199b8732	1	Village	11.0	Residential_Community	Northeast	Summer	20.0	8.7	24.4	420201	นาด้วง	NA DUANG	4202	นาด้วง	NA DUANG	42	เลย	LOEI	MODERATE	MODERATE	17.484333	101.9939093	2017-05-04	2017-05-04	0	0
7dba2591-caf9-4116-a88a-9762f28267f0	1	Village	11.0	Residential_Community	Northeast	Summer	100.0	33.3	100.0	420105	น้ำหมาน	NAM MAN	4201	Residential_Communityเลย	MUEANG LOEI	42	เลย	LOEI	HIGH	HIGH	17.48414081	101.6521577	2018-04-24	2018-04-24	0	0
e2d5528b-6f11-4579-8932-6924dc88bfc2	1	Village	11.0	Residential_Community	Northeast	Rainy	28.9	14.4	51.1	420106	เสี้ยว	SIAO	4201	Residential_Communityเลย	MUEANG LOEI	42	เลย	LOEI	HIGH	HIGH	17.48412578	101.627137	2017-05-25	2017-05-26	0	0
c8f0e59b-b1a0-4dae-93b6-4a9fc4d5d5b9	1	Village	11.0	Residential_Community	Northeast	Winter	0.0	0.0	0.0	420601	นาแห้ว	NA HAEO	4206	นาแห้ว	NA HAEO	42	เลย	LOEI	SAFE	SAFE	17.48397452	101.0693656	2019-02-11	2019-02-11	0	0
9838272f-9963-4ae4-95b6-a0c814efb3da	1	Village	11.0	Residential_Community	Northeast	Winter	5.0	0.9	5.0	420101	กุดป่อง	KUT PONG	4201	Residential_Communityเลย	MUEANG LOEI	42	เลย	LOEI	LOW	LOW	17.482342	101.7515687	2017-01-24	2017-01-24	0	0
a3afd6a4-9462-4835-88b4-a608502e62df	1	Village	11.0	Residential_Community	Northeast	Winter	5.6	1.1	5.6	471203	คำสะอาด	KHAM SA-AT	4712	สว่างแดนดิน	SAWANG DAEN DIN	47	สกลนคร	SAKON NAKHON	LOW	LOW	17.48233241	103.3561171	2019-12-18	2019-12-18	0	4
922fc494-8e88-437f-9a5b-9961f93616cc	1	Village	11.0	Residential_Community	Northeast	Summer	20.0	6.1	22.2	420106	เสี้ยว	SIAO	4201	Residential_Communityเลย	MUEANG LOEI	42	เลย	LOEI	MODERATE	MODERATE	17.48048402	101.6592568	2018-03-06	2018-03-06	0	1
a7190454-5808-48f9-8516-81352637bfa5	1	Village	11.0	Residential_Community	Northeast	Summer	6.7	2.3	6.7	420201	นาด้วง	NA DUANG	4202	นาด้วง	NA DUANG	42	เลย	LOEI	LOW	LOW	17.48040887	101.9895578	2019-03-19	2019-03-19	1	1
6025dbc7-053e-4148-bace-381aed888bc4	1	Village	11.0	Residential_Community	Northeast	Rainy	15.7	5.3	17.6	420201	นาด้วง	NA DUANG	4202	นาด้วง	NA DUANG	42	เลย	LOEI	MODERATE	MODERATE	17.48012521	101.984479	2018-07-11	2018-07-11	0	1
6eb5af87-6422-4c3c-94a2-3c1956c54d66	1	Village	11.0	Residential_Community	Northeast	Rainy	5.0	2.1	7.5	410107	หมูม่น	MU MON	4101	Residential_Communityอุดรธานี	MUEANG UDON THANI	41	อุดรธานี	UDON THANI	LOW	LOW	17.47974529	102.7970757	2017-06-06	2017-06-06	3	6
c7bf9b7b-3132-4365-9f35-efe1ea18e5d6	1	Village	11.0	Residential_Community	Northeast	Summer	0.0	0.0	0.0	410107	หมูม่น	MU MON	4101	Residential_Communityอุดรธานี	MUEANG UDON THANI	41	อุดรธานี	UDON THANI	SAFE	SAFE	17.47902416	102.7949122	2018-02-15	2018-02-15	0	0
c7bf9b7b-3132-4365-9f35-efe1ea18e5d6	1	Village	11.0	Residential_Community	Northeast	Rainy	22.2	7.4	28.9	410107	หมูม่น	MU MON	4101	Residential_Communityอุดรธานี	MUEANG UDON THANI	41	อุดรธานี	UDON THANI	HIGH	MODERATE	17.47902416	102.7949122	2018-08-21	2018-08-21	3	9
29e46049-99e3-4c5e-a9b2-1f9fedb6d138	1	Village	11.0	Residential_Community	Northeast	Rainy	25.0	5.7	37.5	481001	โพนสวรรค์	PHON SAWAN	4810	โพนสวรรค์	PHON SAWAN	48	นครพนม	NAKHON PHANOM	HIGH	MODERATE	17.47675232	104.4678394	2018-07-05	2018-07-05	1	5
be558c0d-9b94-4303-a1b9-c13e81fad6c0	1	Village	11.0	Residential_Community	Northeast	Rainy	0.0	0.0	0.0	481001	โพนสวรรค์	PHON SAWAN	4810	โพนสวรรค์	PHON SAWAN	48	นครพนม	NAKHON PHANOM	SAFE	SAFE	17.4761031	104.4236784	2018-07-05	2018-07-05	1	5
d46e6003-58a7-439e-b808-02ae7453b1fd	1	Village	11.0	Residential_Community	Northeast	Rainy	0.0	0.0	0.0	481001	โพนสวรรค์	PHON SAWAN	4810	โพนสวรรค์	PHON SAWAN	48	นครพนม	NAKHON PHANOM	SAFE	SAFE	17.4753164	104.4248031	2018-07-05	2018-07-05	1	5
536ac8a1-321f-4ea0-be4b-4c2f0d7d99ea	1	Village	11.0	Residential_Community	Northeast	Rainy	22.2	7.3	22.2	390503	นาดี	NA DI	3905	สุวรรณคูหา	SUWANNA KHUHA	39	หนองบัวลำภู	NONG BUA LAMPHU	HIGH	MODERATE	17.47485877	102.3016791	2017-05-29	2017-05-30	0	1
19d9172f-0161-4eb2-b49d-a557e3644f11	1	Village	11.0	Residential_Community	Northeast	Summer	100.0	12.5	100.0	410202	ปะโค	PAKHO	4102	กุดจับ	KUT CHAP	41	อุดรธานี	UDON THANI	HIGH	HIGH	17.4741493	102.6084656	2019-04-01	2019-04-01	0	0
497b01e6-7980-46f7-b5ef-337e585ee9f9	1	Village	10.0	Slum	Northeast	Summer	31.1	12.4	40.0	420109	นาดินดำ	NA DIN DAM	4201	Residential_Communityเลย	MUEANG LOEI	42	เลย	LOEI	HIGH	HIGH	17.47219	101.8464485	2018-03-05	2018-03-05	0	0
cfc019be-0e51-4b14-925f-4a1f3f2cbd20	1	Village	11.0	Residential_Community	Northeast	Rainy	10.0	2.5	10.0	410114	สามพร้าว	SAM PHRAO	4101	Residential_Communityอุดรธานี	MUEANG UDON THANI	41	อุดรธานี	UDON THANI	LOW	LOW	17.47201219	102.8640146	2017-05-31	2017-05-31	0	0
8625e7f9-c439-4bb5-a874-8e5efb1ba099	1	Village	11.0	Residential_Community	Northeast	Winter	23.5	8.6	25.5	410701	ทุ่งฝน	THUNG FON	4107	ทุ่งฝน	THUNG FON	41	อุดรธานี	UDON THANI	HIGH	MODERATE	17.47169942	103.2664515	2019-01-22	2019-01-22	1	7
7b584d5c-835f-471c-8f5e-acb4a700aaf1	1	Village	11.0	Residential_Community	Northeast	Summer	17.8	8.2	33.3	420503	นาดี	NA DI	4205	ด่านซ้าย	DAN SAI	42	เลย	LOEI	MODERATE	MODERATE	17.47153328	101.1955389	2018-03-08	2018-03-08	1	1
05419d80-90b3-467d-9fb8-2851f77481b9	1	Village	11.0	Residential_Community	Northeast	Winter	9.6	5.6	15.4	410701	ทุ่งฝน	THUNG FON	4107	ทุ่งฝน	THUNG FON	41	อุดรธานี	UDON THANI	LOW	MODERATE	17.47135978	103.2674044	2019-01-22	2019-01-22	1	7
1f14c9fd-bd07-4a86-b5eb-66a75551aa8f	1	Village	11.0	Residential_Community	Northeast	Winter	6.7	1.7	6.7	420503	นาดี	NA DI	4205	ด่านซ้าย	DAN SAI	42	เลย	LOEI	LOW	LOW	17.47061975	101.1318373	2018-11-09	2018-11-09	0	0
1c398eae-1591-4bd6-92ce-1b7163161f25	1	Village	11.0	Residential_Community	Northeast	Rainy	4.4	1.3	4.4	410107	หมูม่น	MU MON	4101	Residential_Communityอุดรธานี	MUEANG UDON THANI	41	อุดรธานี	UDON THANI	LOW	LOW	17.4696296	102.7609473	2017-06-06	2017-06-06	3	6
a4720637-e5e7-4d99-b8f8-e4d94942f6ac	1	Village	11.0	Residential_Community	Northeast	Rainy	26.7	14.7	42.2	390504	นาด่าน	NA DAN	3905	สุวรรณคูหา	SUWANNA KHUHA	39	หนองบัวลำภู	NONG BUA LAMPHU	HIGH	HIGH	17.4691953	102.3484689	2017-06-01	2017-06-01	0	0
97d031f5-f9e4-44b8-8c9c-e7c27ecf387a	1	Village	11.0	Residential_Community	Northeast	Summer	13.3	4.2	13.3	471107	บะหว้า	BAWA	4711	อากาศอำนวย	AKAT AMNUAI	47	สกลนคร	SAKON NAKHON	MODERATE	LOW	17.46872837	103.9080041	2019-05-03	2019-05-03	1	0
04e70c18-9318-4b9a-adf8-f39480dce181	1	Village	11.0	Residential_Community	Northeast	Summer	24.4	8.7	28.9	420107	นาอาน	NA AN	4201	Residential_Communityเลย	MUEANG LOEI	42	เลย	LOEI	HIGH	MODERATE	17.46851953	101.7925308	2017-04-21	2017-04-21	0	0
931f3bbc-c83f-43ad-a9a1-b46c3961076e	1	Village	11.0	Residential_Community	Northeast	Rainy	2.2	0.8	2.2	410110	กุดสระ	KUT SA	4101	Residential_Communityอุดรธานี	MUEANG UDON THANI	41	อุดรธานี	UDON THANI	LOW	LOW	17.46841176	102.8013404	2017-05-30	2017-05-30	0	2
931f3bbc-c83f-43ad-a9a1-b46c3961076e	1	Village	11.0	Residential_Community	Northeast	Winter	11.8	4.8	17.6	410110	กุดสระ	KUT SA	4101	Residential_Communityอุดรธานี	MUEANG UDON THANI	41	อุดรธานี	UDON THANI	MODERATE	LOW	17.46841176	102.8013404	2018-11-09	2018-11-09	0	3
931f3bbc-c83f-43ad-a9a1-b46c3961076e	1	Village	11.0	Residential_Community	Northeast	Winter	29.6	1.2	40.7	410110	กุดสระ	KUT SA	4101	Residential_Communityอุดรธานี	MUEANG UDON THANI	41	อุดรธานี	UDON THANI	HIGH	LOW	17.46841176	102.8013404	2018-11-12	2018-11-12	0	3
8470832e-5fe0-4c1b-a63a-9be9fad393b0	1	Village	10.0	Slum	Northeast	Summer	15.2	5.8	17.4	420107	นาอาน	NA AN	4201	Residential_Communityเลย	MUEANG LOEI	42	เลย	LOEI	MODERATE	MODERATE	17.46777501	101.7910063	2018-03-06	2018-03-06	0	0
dc4fd44f-ff8d-4d9e-9a1d-7027446fafb6	1	Village	11.0	Residential_Community	North	Summer	0.0	0.0	0.0	640510	บ้านแก่ง	BAN KAENG	6405	ศรีสัชนาลัย	SI SATCHANALAI	64	สุโขทัย	SUKHOTHAI	SAFE	SAFE	17.46772735	99.65343386	2019-03-27	2019-03-27	4	6
241ed403-bcf5-4239-834f-7c2753e93e44	1	Village	11.0	Residential_Community	Northeast	Rainy	6.7	3.0	6.7	410110	กุดสระ	KUT SA	4101	Residential_Communityอุดรธานี	MUEANG UDON THANI	41	อุดรธานี	UDON THANI	LOW	LOW	17.467708	102.8013875	2017-05-30	2017-05-30	0	2
940ed0bf-070e-419b-8201-9075b5edb663	1	Village	11.0	Residential_Community	Northeast	Rainy	18.2	6.7	32.7	420107	นาอาน	NA AN	4201	Residential_Communityเลย	MUEANG LOEI	42	เลย	LOEI	MODERATE	MODERATE	17.46762181	101.7360642	2017-06-15	2017-06-15	0	0
917e8955-d3db-4a73-bdd5-52e71dbb6f3e	1	Village	11.0	Residential_Community	Northeast	Summer	6.7	1.9	6.7	471107	บะหว้า	BAWA	4711	อากาศอำนวย	AKAT AMNUAI	47	สกลนคร	SAKON NAKHON	LOW	LOW	17.46750636	103.9094022	2019-04-09	2019-04-09	0	0
898345e6-6d73-4d55-819a-99e17715b329	1	Village	11.0	Residential_Community	Northeast	Rainy	20.0	5.3	20.0	420107	นาอาน	NA AN	4201	Residential_Communityเลย	MUEANG LOEI	42	เลย	LOEI	MODERATE	MODERATE	17.46530857	101.736089	2017-06-15	2017-06-15	0	0
98f87444-b663-4465-9fb4-ec0a6b0a4dcc	1	Village	11.0	Residential_Community	Northeast	Summer	6.7	1.5	6.7	470802	เดื่อศรีคันไชย	DUEA SI KHAN CHAI	4708	วานรนิวาส	WANON NIWAT	47	สกลนคร	SAKON NAKHON	LOW	LOW	17.45905568	103.7783877	2019-05-08	2019-05-08	1	0
1112b8ff-f9f9-473d-b7ff-4b35356ced86	1	Village	11.0	Residential_Community	Northeast	Rainy	26.7	9.7	28.9	420107	นาอาน	NA AN	4201	Residential_Communityเลย	MUEANG LOEI	42	เลย	LOEI	HIGH	MODERATE	17.45698796	101.7458479	2017-05-25	2017-05-25	0	0
1352814b-df42-4026-9e2a-77734ce0b812	1	Village	11.0	Residential_Community	North	Rainy	15.0	1.6	17.5	530903	ป่าคาย	PA KHAI	5309	ทองแสนขัน	THONG SAEN KHAN	53	อุตรดิตถ์	UTTARADIT	MODERATE	LOW	17.4564161	100.2727941	2018-09-11	2018-09-11	0	13
9d5d7966-01ba-4ff1-875e-6229ce939c89	1	Village	11.0	Residential_Community	Northeast	Summer	22.2	6.9	22.2	420701	หนองบัว	NONG BUA	4207	ภูเรือ	PHU RUEA	42	เลย	LOEI	HIGH	MODERATE	17.45589476	101.372643	2017-05-05	2017-05-05	0	0
473afc49-12b3-4567-a721-8e1315c3ab5d	1	Village	11.0	Residential_Community	Northeast	Rainy	0.0	0.0	0.0	481002	นาหัวบ่อ	NA HUA BO	4810	โพนสวรรค์	PHON SAWAN	48	นครพนม	NAKHON PHANOM	SAFE	SAFE	17.45571917	104.3959737	2018-08-08	2018-08-08	0	6
5c828877-b8d9-480d-8350-88fb1057eb10	1	Village	11.0	Residential_Community	Northeast	Summer	0.0	0.0	0.0	471204	บ้านต้าย	BAN TAI	4712	สว่างแดนดิน	SAWANG DAEN DIN	47	สกลนคร	SAKON NAKHON	SAFE	SAFE	17.45561363	103.3801977	2019-05-01	2019-05-01	0	0
5364175d-f866-46ee-acd7-261235c356cd	1	Village	11.0	Residential_Community	Northeast	Rainy	24.4	8.7	31.1	420107	นาอาน	NA AN	4201	Residential_Communityเลย	MUEANG LOEI	42	เลย	LOEI	HIGH	MODERATE	17.45513739	101.7191559	2017-05-24	2017-05-24	0	0
c50cd1d9-ef35-4b1d-927b-8e11d25a50d5	1	Village	11.0	Residential_Community	Northeast	Rainy	100.0	33.3	157.1	481002	นาหัวบ่อ	NA HUA BO	4810	โพนสวรรค์	PHON SAWAN	48	นครพนม	NAKHON PHANOM	HIGH	HIGH	17.45470529	104.4034865	2018-08-08	2018-08-08	0	6
84467d08-65df-4cf2-b9d3-a71ce91cf68c	1	Village	11.0	Residential_Community	Northeast	Rainy	22.2	8.0	26.7	420109	นาดินดำ	NA DIN DAM	4201	Residential_Communityเลย	MUEANG LOEI	42	เลย	LOEI	HIGH	MODERATE	17.45448204	101.8275027	2017-05-24	2017-05-24	1	5
13fec171-a096-4bdc-b5f8-d7d74e6111ee	1	Village	11.0	Residential_Community	Northeast	Rainy	13.3	3.0	13.3	470802	เดื่อศรีคันไชย	DUEA SI KHAN CHAI	4708	วานรนิวาส	WANON NIWAT	47	สกลนคร	SAKON NAKHON	MODERATE	LOW	17.45422969	103.7783481	2019-06-06	2019-06-06	3	3
89422961-161b-4f56-ae0a-dbd05f824c7c	1	Village	11.0	Residential_Community	Northeast	Summer	13.3	6.6	15.6	420107	นาอาน	NA AN	4201	Residential_Communityเลย	MUEANG LOEI	42	เลย	LOEI	MODERATE	MODERATE	17.45391785	101.736089	2017-05-04	2017-05-04	0	0
a8d57060-00fe-4b46-809d-8094d06e984b	1	Village	11.0	Residential_Community	Northeast	Rainy	2.2	0.7	2.2	410108	เชียงยืน	CHIANG YUEN	4101	Residential_Communityอุดรธานี	MUEANG UDON THANI	41	อุดรธานี	UDON THANI	LOW	LOW	17.45352636	102.6733119	2017-06-07	2017-06-07	1	6
da758350-3202-4c07-88ce-879f77f10a16	1	Village	11.0	Residential_Community	North	Rainy	12.5	1.5	12.5	530903	ป่าคาย	PA KHAI	5309	ทองแสนขัน	THONG SAEN KHAN	53	อุตรดิตถ์	UTTARADIT	MODERATE	LOW	17.45297176	100.2740055	2018-09-11	2018-09-11	0	13
50a19860-fbb9-42ac-8a97-f90dd28ed4a5	1	Village	11.0	Residential_Community	Northeast	Summer	13.3	7.9	20.0	410108	เชียงยืน	CHIANG YUEN	4101	Residential_Communityอุดรธานี	MUEANG UDON THANI	41	อุดรธานี	UDON THANI	MODERATE	MODERATE	17.4527242	102.6993923	2018-02-20	2018-02-20	0	0
50a19860-fbb9-42ac-8a97-f90dd28ed4a5	1	Village	11.0	Residential_Community	Northeast	Rainy	4.4	5.0	13.3	410108	เชียงยืน	CHIANG YUEN	4101	Residential_Communityอุดรธานี	MUEANG UDON THANI	41	อุดรธานี	UDON THANI	LOW	LOW	17.4527242	102.6993923	2017-06-06	2017-06-06	1	6
58d3b58f-3ef0-45cc-a5d1-b64a63374f50	1	Village	11.0	Residential_Community	Northeast	Rainy	4.4	1.6	4.4	410108	เชียงยืน	CHIANG YUEN	4101	Residential_Communityอุดรธานี	MUEANG UDON THANI	41	อุดรธานี	UDON THANI	LOW	LOW	17.45190605	102.690945	2017-06-06	2017-06-06	1	6
80046b70-d2ce-4f72-911d-6fe0c68bd7e9	1	Village	11.0	Residential_Community	North	Summer	0.0	0.0	0.0	640510	บ้านแก่ง	BAN KAENG	6405	ศรีสัชนาลัย	SI SATCHANALAI	64	สุโขทัย	SUKHOTHAI	SAFE	SAFE	17.45179602	99.6101135	2019-03-27	2019-03-27	4	6
e1a78105-7233-4082-9d2c-38a8d00d6671	1	Village	11.0	Residential_Community	Northeast	Summer	13.3	5.0	13.3	410108	เชียงยืน	CHIANG YUEN	4101	Residential_Communityอุดรธานี	MUEANG UDON THANI	41	อุดรธานี	UDON THANI	MODERATE	LOW	17.45130602	102.6389903	2018-02-20	2018-02-20	0	0
0673bc0f-1e45-4894-9aa9-17fe879c3403	1	Village	21.0	Residential_Community	North	Winter	10.0	3.5	30.0	530902	บ่อทอง	BO THONG	5309	ทองแสนขัน	THONG SAEN KHAN	53	อุตรดิตถ์	UTTARADIT	LOW	LOW	17.45078056	100.4283838	2017-11-16	2017-11-16	0	1
4e653f0c-26a0-412a-9411-9a0daaec849c	1	Village	11.0	Residential_Community	Northeast	Rainy	47.9	18.8	81.2	420106	เสี้ยว	SIAO	4201	Residential_Communityเลย	MUEANG LOEI	42	เลย	LOEI	HIGH	HIGH	17.45077732	101.6174368	2019-08-06	2019-08-06	2	26
8e4a9013-e37f-414f-b559-dab0cb930a80	1	Village	11.0	Residential_Community	Northeast	Rainy	8.9	6.1	22.2	410112	บ้านเลื่อม	BAN LUEAM	4101	Residential_Communityอุดรธานี	MUEANG UDON THANI	41	อุดรธานี	UDON THANI	LOW	MODERATE	17.45061739	102.7562374	2017-06-06	2017-06-06	1	5
08191ddf-cb1e-4c1b-9ea5-4eed713f61d4	1	Village	11.0	Residential_Community	Northeast	Rainy	4.4	1.5	4.4	410702	ทุ่งใหญ่	THUNG YAI	4107	ทุ่งฝน	THUNG FON	41	อุดรธานี	UDON THANI	LOW	LOW	17.45059149	103.1845567	2019-07-02	2019-07-02	4	9
c9e3ef12-3127-d9d8-581f-d78e3ef8d3f6	1	Village	11.0	Residential_Community	Northeast	Summer	0.0	0.0	0.0	420701	หนองบัว	NONG BUA	4207	ภูเรือ	PHU RUEA	42	เลย	LOEI	SAFE	SAFE	17.45058061	101.3547091	2019-03-20	2019-03-20	0	0
c9e3ef12-3127-d9d8-581f-d78e3ef8d3f6	1	Village	11.0	Residential_Community	Northeast	Rainy	0.0	0.0	0.0	420701	หนองบัว	NONG BUA	4207	ภูเรือ	PHU RUEA	42	เลย	LOEI	SAFE	SAFE	17.45058061	101.3547091	2018-07-16	2018-07-16	0	1
d679fb8e-e8fe-46af-ab3a-7777f784c8a5	1	Village	11.0	Residential_Community	Northeast	Summer	17.6	6.7	19.6	420701	หนองบัว	NONG BUA	4207	ภูเรือ	PHU RUEA	42	เลย	LOEI	MODERATE	MODERATE	17.45043188	101.3481202	2018-03-12	2018-03-12	0	0
387cdb78-9474-47f1-a5bb-a5c10b3e2e30	1	Village	11.0	Residential_Community	North	Rainy	30.0	9.2	43.3	520901	แม่พริก	MAE PHRIK	5209	แม่พริก	MAE PHRIK	52	ลำปาง	LAMPANG	HIGH	MODERATE	17.4484447	99.1176165	2019-08-05	2019-08-05	1	18
70d12405-c3d5-43a6-9b25-a296651ca482	1	Village	21.0	Residential_Community	North	Winter	23.1	7.9	46.1	530902	บ่อทอง	BO THONG	5309	ทองแสนขัน	THONG SAEN KHAN	53	อุตรดิตถ์	UTTARADIT	HIGH	MODERATE	17.44617821	100.4352599	2017-11-16	2017-11-16	0	1
76f08c38-72e4-4b45-ab5d-54961799d2e3	1	Village	11.0	Residential_Community	Northeast	Rainy	0.0	0.0	0.0	410108	เชียงยืน	CHIANG YUEN	4101	Residential_Communityอุดรธานี	MUEANG UDON THANI	41	อุดรธานี	UDON THANI	SAFE	SAFE	17.44531172	102.7247161	2017-06-06	2017-06-06	1	6
76f08c38-72e4-4b45-ab5d-54961799d2e3	1	Village	11.0	Residential_Community	Northeast	Rainy	0.0	0.0	0.0	410108	เชียงยืน	CHIANG YUEN	4101	Residential_Communityอุดรธานี	MUEANG UDON THANI	41	อุดรธานี	UDON THANI	SAFE	SAFE	17.44531172	102.7247161	2019-07-08	2019-07-08	16	35
52c217e7-57a3-4d34-8fea-81c4ca99878c	1	Village	11.0	Residential_Community	Northeast	Rainy	0.0	0.0	0.0	481006	โพนจาน	PHON CHAN	4810	โพนสวรรค์	PHON SAWAN	48	นครพนม	NAKHON PHANOM	SAFE	SAFE	17.4452374	104.3983611	2018-07-10	2018-07-10	0	5
959fa4d2-c8a3-493b-8d38-da9c911f952a	1	Village	11.0	Residential_Community	Northeast	Rainy	16.0	6.0	18.0	410114	สามพร้าว	SAM PHRAO	4101	Residential_Communityอุดรธานี	MUEANG UDON THANI	41	อุดรธานี	UDON THANI	MODERATE	MODERATE	17.44506	102.8777274	2017-05-31	2017-05-31	0	0
e3a6d2ad-8db1-4daa-b13a-564f13658e8e	1	Village	11.0	Residential_Community	North	Rainy	6.7	1.0	6.7	530902	บ่อทอง	BO THONG	5309	ทองแสนขัน	THONG SAEN KHAN	53	อุตรดิตถ์	UTTARADIT	LOW	LOW	17.4449066	100.4365126	2018-08-27	2018-08-27	0	3
f6ec2277-f605-451b-b253-8a4cc1e30358	1	Village	11.0	Residential_Community	Northeast	Winter	57.9	19.8	89.5	471215	ทรายมูล	SAI MUN	4712	สว่างแดนดิน	SAWANG DAEN DIN	47	สกลนคร	SAKON NAKHON	HIGH	HIGH	17.44456518	103.5466928	2018-11-27	2018-11-27	0	1
1a365434-78b0-4b9e-99fa-8f2b36dc23eb	1	Village	11.0	Residential_Community	Northeast	Summer	6.7	1.3	6.7	470802	เดื่อศรีคันไชย	DUEA SI KHAN CHAI	4708	วานรนิวาส	WANON NIWAT	47	สกลนคร	SAKON NAKHON	LOW	LOW	17.44376714	103.7283621	2019-04-10	2019-04-10	0	0
e6ffafcb-5014-4b93-bbfa-0a62cda33a9b	1	Village	11.0	Residential_Community	Northeast	Summer	20.0	5.7	20.0	420701	หนองบัว	NONG BUA	4207	ภูเรือ	PHU RUEA	42	เลย	LOEI	MODERATE	MODERATE	17.44347159	101.3639322	2019-03-20	2019-03-20	0	0
ce3f059b-6648-49a6-935c-9886d69c194f	1	Village	11.0	Residential_Community	Northeast	Summer	0.0	0.0	0.0	410114	สามพร้าว	SAM PHRAO	4101	Residential_Communityอุดรธานี	MUEANG UDON THANI	41	อุดรธานี	UDON THANI	SAFE	SAFE	17.44344536	102.8739046	2018-02-16	2018-02-16	0	0
1be394e9-4300-4dc1-9d9a-39657decc967	1	Village	11.0	Residential_Community	Northeast	Rainy	13.3	6.2	17.8	420502	ปากหมัน	PAK MAN	4205	ด่านซ้าย	DAN SAI	42	เลย	LOEI	MODERATE	MODERATE	17.43958655	101.1924696	2019-06-05	2019-06-05	18	27
f3315cf3-abfa-4fb8-9f36-61f2b5a63a08	1	Village	11.0	Residential_Community	Northeast	Rainy	8.9	3.1	11.1	410107	หมูม่น	MU MON	4101	Residential_Communityอุดรธานี	MUEANG UDON THANI	41	อุดรธานี	UDON THANI	LOW	LOW	17.43888861	102.777688	2017-06-06	2017-06-06	3	6
1bf8914c-3cb3-4b67-b902-64928ca7e01c	1	Village	11.0	Residential_Community	Northeast	Rainy	11.1	7.2	22.2	410104	หนองบัว	NONG BUA	4101	Residential_Communityอุดรธานี	MUEANG UDON THANI	41	อุดรธานี	UDON THANI	MODERATE	MODERATE	17.43751862	102.7980393	2017-06-07	2017-06-08	1	3
8a8f8afc-0d27-4e1d-b39d-9a4b453c6734	1	Village	11.0	Residential_Community	Northeast	Rainy	24.4	9.4	28.9	420108	นาโป่ง	NA PONG	4201	Residential_Communityเลย	MUEANG LOEI	42	เลย	LOEI	HIGH	MODERATE	17.43736412	101.743569	2018-07-11	2018-07-11	0	1
ae20f700-0a1c-40b4-8cd7-cb05003df17f	1	Village	11.0	Residential_Community	Northeast	Summer	36.2	10.0	53.2	481006	โพนจาน	PHON CHAN	4810	โพนสวรรค์	PHON SAWAN	48	นครพนม	NAKHON PHANOM	HIGH	MODERATE	17.4369806	104.4154425	2019-03-21	2019-03-21	0	2
99a5c87f-fa4e-42fb-8fa0-2a3a62b98d54	1	Village	10.0	Slum	Northeast	Rainy	13.3	5.1	15.6	390503	นาดี	NA DI	3905	สุวรรณคูหา	SUWANNA KHUHA	39	หนองบัวลำภู	NONG BUA LAMPHU	MODERATE	MODERATE	17.43645409	102.2694141	2017-05-29	2017-05-30	0	1
95524deb-13b0-49ea-b24a-f68a3c27724b	1	Village	11.0	Residential_Community	Northeast	Winter	2.3	1.4	4.5	420502	ปากหมัน	PAK MAN	4205	ด่านซ้าย	DAN SAI	42	เลย	LOEI	LOW	LOW	17.43636165	101.1903198	2019-02-11	2019-02-11	0	2
70e6fb71-3c01-4a2d-9d9b-e8b54b9abd09	1	Village	11.0	Residential_Community	Northeast	Winter	50.0	14.5	70.8	470409	บะฮี	BAHI	4704	พรรณานิคม	PHANNA NIKHOM	47	สกลนคร	SAKON NAKHON	HIGH	HIGH	17.43566689	103.8879757	2019-01-14	2019-01-14	0	0
70e6fb71-3c01-4a2d-9d9b-e8b54b9abd09	1	Village	11.0	Residential_Community	Northeast	Winter	8.3	2.4	8.3	470409	บะฮี	BAHI	4704	พรรณานิคม	PHANNA NIKHOM	47	สกลนคร	SAKON NAKHON	LOW	LOW	17.43566689	103.8879757	2019-01-16	2019-01-16	0	0
c358b6c8-cd41-44d7-b269-3e7d335c6219	1	Village	11.0	Residential_Community	Northeast	Rainy	0.0	0.0	0.0	410108	เชียงยืน	CHIANG YUEN	4101	Residential_Communityอุดรธานี	MUEANG UDON THANI	41	อุดรธานี	UDON THANI	SAFE	SAFE	17.43292141	102.6897545	2017-06-07	2017-06-07	1	6
0c4516d3-968f-4443-a9fe-1189ba78ab59	1	Village	11.0	Residential_Community	Northeast	Summer	6.7	6.1	15.6	410112	บ้านเลื่อม	BAN LUEAM	4101	Residential_Communityอุดรธานี	MUEANG UDON THANI	41	อุดรธานี	UDON THANI	LOW	MODERATE	17.4305975	102.7611542	2018-02-20	2018-02-20	0	0
0c4516d3-968f-4443-a9fe-1189ba78ab59	1	Village	11.0	Residential_Community	Northeast	Rainy	15.6	6.1	26.7	410112	บ้านเลื่อม	BAN LUEAM	4101	Residential_Communityอุดรธานี	MUEANG UDON THANI	41	อุดรธานี	UDON THANI	MODERATE	MODERATE	17.4305975	102.7611542	2017-06-06	2017-06-06	1	5
67101c74-e07e-466a-90e5-0fb6814096d4	1	Village	11.0	Residential_Community	Northeast	Rainy	2.3	0.7	2.3	410114	สามพร้าว	SAM PHRAO	4101	Residential_Communityอุดรธานี	MUEANG UDON THANI	41	อุดรธานี	UDON THANI	LOW	LOW	17.43022771	102.8459499	2017-05-31	2017-05-31	0	0
5f7a08f5-87a9-4e2e-b792-6b16245653c3	1	Village	11.0	Residential_Community	Northeast	Rainy	6.8	2.2	6.8	410112	บ้านเลื่อม	BAN LUEAM	4101	Residential_Communityอุดรธานี	MUEANG UDON THANI	41	อุดรธานี	UDON THANI	LOW	LOW	17.42906718	102.7795619	2017-06-06	2017-06-07	1	5
31fc593b-3a6f-4dc8-9d33-198734fd5d66	1	Village	11.0	Residential_Community	Northeast	Rainy	0.0	0.0	0.0	471204	บ้านต้าย	BAN TAI	4712	สว่างแดนดิน	SAWANG DAEN DIN	47	สกลนคร	SAKON NAKHON	SAFE	SAFE	17.42888613	103.4035091	2019-06-10	2019-06-10	2	7
4fdcd4ea-63cd-4213-9e7c-4272fc2d389f	1	Village	11.0	Residential_Community	Northeast	Summer	20.0	8.4	26.7	420108	นาโป่ง	NA PONG	4201	Residential_Communityเลย	MUEANG LOEI	42	เลย	LOEI	MODERATE	MODERATE	17.42697673	101.747936	2019-03-18	2019-03-18	2	5
dab95b02-fac8-45c9-a06d-f1ae37a71044	1	Village	11.0	Residential_Community	Northeast	Summer	9.1	2.8	9.1	420108	นาโป่ง	NA PONG	4201	Residential_Communityเลย	MUEANG LOEI	42	เลย	LOEI	LOW	LOW	17.42383798	101.7063681	2017-04-26	2017-04-26	0	0
dab95b02-fac8-45c9-a06d-f1ae37a71044	1	Village	11.0	Residential_Community	Northeast	Rainy	2.2	0.6	2.2	420108	นาโป่ง	NA PONG	4201	Residential_Communityเลย	MUEANG LOEI	42	เลย	LOEI	LOW	LOW	17.42383798	101.7063681	2019-06-04	2019-06-04	12	39
15e27f99-fc93-416b-86df-365eef9a0475	1	Village	11.0	Residential_Community	Northeast	Rainy	15.6	5.1	17.8	420702	ท่าศาลา	THA SALA	4207	ภูเรือ	PHU RUEA	42	เลย	LOEI	MODERATE	MODERATE	17.42373113	101.4578045	2018-07-16	2018-07-16	0	1
34a582b0-568d-4bb2-80b4-cdb40a747bea	1	Village	11.0	Residential_Community	Northeast	Rainy	31.1	14.5	44.4	420108	นาโป่ง	NA PONG	4201	Residential_Communityเลย	MUEANG LOEI	42	เลย	LOEI	HIGH	HIGH	17.42337925	101.7306968	2017-05-25	2017-05-25	0	3
388c8f8e-2c88-4f89-be05-bdae49405ffd	1	Village	11.0	Residential_Community	Northeast	Rainy	11.1	5.2	15.6	410206	Residential_Communityเพีย	MUEANG PHIA	4102	กุดจับ	KUT CHAP	41	อุดรธานี	UDON THANI	MODERATE	MODERATE	17.42337669	102.6118759	2018-08-16	2018-08-16	0	2
ab379610-c0ce-46ec-a988-7c069f0e302c	1	Village	11.0	Residential_Community	North	Rainy	0.0	0.0	0.0	530902	บ่อทอง	BO THONG	5309	ทองแสนขัน	THONG SAEN KHAN	53	อุตรดิตถ์	UTTARADIT	SAFE	SAFE	17.4219691	100.3262191	2018-08-28	2018-08-28	0	3
70bbdab0-4612-4cf8-bd0f-65a1e05cd722	1	Village	11.0	Residential_Community	Northeast	Summer	13.3	3.3	13.3	471204	บ้านต้าย	BAN TAI	4712	สว่างแดนดิน	SAWANG DAEN DIN	47	สกลนคร	SAKON NAKHON	MODERATE	LOW	17.42193557	103.4058848	2019-04-04	2019-04-04	0	0
35da5bd5-ada4-4b6b-a2c8-e805c1634564	1	Village	11.0	Residential_Community	North	Rainy	4.0	0.8	4.0	530902	บ่อทอง	BO THONG	5309	ทองแสนขัน	THONG SAEN KHAN	53	อุตรดิตถ์	UTTARADIT	LOW	LOW	17.421055	100.3327215	2018-08-28	2018-08-28	0	3
52ba6c52-30b2-435a-96c0-5b159a37b207	1	Village	11.0	Residential_Community	Northeast	Winter	4.4	1.9	4.4	410207	ตาลเลียน	TAN LIAN	4102	กุดจับ	KUT CHAP	41	อุดรธานี	UDON THANI	LOW	LOW	17.4207961	102.4150389	2019-02-06	2019-02-06	1	1
e1510985-f2c4-4c0c-8469-c1668e52a79d	1	Village	11.0	Residential_Community	Northeast	Rainy	16.3	7.1	25.6	410101	หมากแข้ง	MAK KHAENG	4101	Residential_Communityอุดรธานี	MUEANG UDON THANI	41	อุดรธานี	UDON THANI	MODERATE	MODERATE	17.41996212	102.7876601	2018-08-22	2018-08-22	10	60
27634495-4b23-48c8-b1cc-28b6a33ea68e	1	Village	11.0	Residential_Community	North	Summer	6.7	2.4	13.3	640507	ท่าชัย	THA CHAI	6405	ศรีสัชนาลัย	SI SATCHANALAI	64	สุโขทัย	SUKHOTHAI	LOW	LOW	17.41995988	99.81929932	2019-03-26	2019-03-26	1	8
4e49fee7-bf74-4694-8ab9-a75b2febfee3	1	Village	11.0	Residential_Community	Northeast	Summer	11.1	3.7	13.3	420204	ท่าสวรรค์	THA SAWAN	4202	นาด้วง	NA DUANG	42	เลย	LOEI	MODERATE	LOW	17.41964574	101.9373553	2019-03-19	2019-03-19	0	0
3bc3f9ce-1399-4d4d-bb0a-b17eb888f3b7	1	Village	11.0	Residential_Community	Northeast	Rainy	17.8	6.2	17.8	420108	นาโป่ง	NA PONG	4201	Residential_Communityเลย	MUEANG LOEI	42	เลย	LOEI	MODERATE	MODERATE	17.41913166	101.7052205	2017-05-24	2017-05-24	0	3
dc31c927-0c27-4d1d-9878-4d2b21bc4984	1	Village	11.0	Residential_Community	Northeast	Summer	28.9	9.4	33.3	420108	นาโป่ง	NA PONG	4201	Residential_Communityเลย	MUEANG LOEI	42	เลย	LOEI	HIGH	MODERATE	17.41905489	101.7052118	2018-03-05	2018-03-05	0	0
00b9677c-113d-447c-9415-9b4c8a67694e	1	Village	11.0	Residential_Community	Northeast	Rainy	27.3	5.4	27.3	470409	บะฮี	BAHI	4704	พรรณานิคม	PHANNA NIKHOM	47	สกลนคร	SAKON NAKHON	HIGH	MODERATE	17.41902706	103.9131331	2019-07-05	2019-07-05	3	10
1665e1ab-3b26-4721-bebc-ecf304976fbf	1	Village	11.0	Residential_Community	North	Summer	15.4	3.5	19.2	640507	ท่าชัย	THA CHAI	6405	ศรีสัชนาลัย	SI SATCHANALAI	64	สุโขทัย	SUKHOTHAI	MODERATE	LOW	17.41880089	99.81612325	2019-03-26	2019-03-26	1	8
47a9ecde-2b29-4cff-9af7-f31b1583028f	1	Village	11.0	Residential_Community	North	Rainy	100.0	10.8	1300.0	640902	ไทยชนะศึก	THAI CHANA SUEK	6409	ทุ่งเสลี่ยม	THUNG SALIAM	64	สุโขทัย	SUKHOTHAI	HIGH	HIGH	17.41809422	99.59401522	2019-10-01	2019-10-01	1	7
5c648072-4bd7-46c1-a180-8f44652782da	1	Village	11.0	Residential_Community	Northeast	Summer	100.0	17.9	166.7	470504	ไฮหย่อง	HAI YONG	4705	พังโคน	PHANG KHON	47	สกลนคร	SAKON NAKHON	HIGH	HIGH	17.41697264	103.7255438	2019-03-06	2019-03-06	0	0
5ddabd81-0f72-4461-9e3a-79fbf94a18a4	1	Village	11.0	Residential_Community	Northeast	Summer	15.6	5.4	15.6	410113	เชียงพิณ	CHIANG PHIN	4101	Residential_Communityอุดรธานี	MUEANG UDON THANI	41	อุดรธานี	UDON THANI	MODERATE	MODERATE	17.41565111	102.7222253	2018-02-21	2018-02-21	0	0
9a2650b2-b317-4ceb-80df-a76ebdd6a623	1	Village	11.0	Residential_Community	Northeast	Summer	20.9	8.1	39.5	470505	ต้นผึ้ง	TON PHUENG	4705	พังโคน	PHANG KHON	47	สกลนคร	SAKON NAKHON	HIGH	MODERATE	17.41316958	103.8527717	2018-03-22	2018-03-22	0	1
7df51f86-8949-4f1d-8360-54e6c058e30c	1	Village	11.0	Residential_Community	Northeast	Summer	50.0	9.1	100.0	410101	หมากแข้ง	MAK KHAENG	4101	Residential_Communityอุดรธานี	MUEANG UDON THANI	41	อุดรธานี	UDON THANI	HIGH	MODERATE	17.41299091	102.8150711	2017-04-12	2017-04-12	0	0
d6a1deb9-057e-4fa2-8b38-c3830991c485	1	Village	11.0	Residential_Community	Northeast	Rainy	2.2	1.5	4.4	410108	เชียงยืน	CHIANG YUEN	4101	Residential_Communityอุดรธานี	MUEANG UDON THANI	41	อุดรธานี	UDON THANI	LOW	LOW	17.41211368	102.6453828	2017-06-07	2017-06-07	1	6
b50847e7-88af-4cfa-af59-0a152fd4c9a7	1	Village	11.0	Residential_Community	Northeast	Rainy	44.4	17.1	66.7	471214	แวง	WAENG	4712	สว่างแดนดิน	SAWANG DAEN DIN	47	สกลนคร	SAKON NAKHON	HIGH	HIGH	17.41154346	103.6104931	2017-07-14	2017-07-14	0	0
e4ce9d88-6f10-4418-8abb-7116f438c85f	1	Village	11.0	Residential_Community	Northeast	Rainy	22.2	7.4	35.6	410113	เชียงพิณ	CHIANG PHIN	4101	Residential_Communityอุดรธานี	MUEANG UDON THANI	41	อุดรธานี	UDON THANI	HIGH	MODERATE	17.41116309	102.6884318	2017-06-07	2017-06-07	1	2
95dde128-e62a-446e-b10f-dc3bf15b5a98	1	Village	11.0	Residential_Community	Northeast	Summer	4.5	1.9	4.5	410109	หนองนาคำ	NONG NA KHAM	4101	Residential_Communityอุดรธานี	MUEANG UDON THANI	41	อุดรธานี	UDON THANI	LOW	LOW	17.41096698	102.8512714	2018-02-16	2018-02-16	0	1
95dde128-e62a-446e-b10f-dc3bf15b5a98	1	Village	11.0	Residential_Community	Northeast	Rainy	8.9	4.4	13.3	410109	หนองนาคำ	NONG NA KHAM	4101	Residential_Communityอุดรธานี	MUEANG UDON THANI	41	อุดรธานี	UDON THANI	LOW	LOW	17.41096698	102.8512714	2017-05-31	2017-05-31	0	6
ea5b43dd-4be7-47b7-8a70-89bfd4a4fd48	1	Village	11.0	Residential_Community	North	Summer	15.0	3.0	20.0	640508	ศรีสัชนาลัย	SI SATCHANALAI	6405	ศรีสัชนาลัย	SI SATCHANALAI	64	สุโขทัย	SUKHOTHAI	MODERATE	LOW	17.41092539	99.7998191	2018-03-05	2018-03-05	0	1
b7e73871-2ee4-40a9-9e3e-05c3261ccbdc	1	Village	11.0	Residential_Community	North	Rainy	2.5	0.6	2.5	640507	ท่าชัย	THA CHAI	6405	ศรีสัชนาลัย	SI SATCHANALAI	64	สุโขทัย	SUKHOTHAI	LOW	LOW	17.4104542	99.8084832	2018-07-09	2018-07-09	5	14
68f1cd67-12a6-46e5-8227-c04c97f47a40	1	Village	11.0	Residential_Community	Northeast	Rainy	26.7	8.5	33.3	410104	หนองบัว	NONG BUA	4101	Residential_Communityอุดรธานี	MUEANG UDON THANI	41	อุดรธานี	UDON THANI	HIGH	MODERATE	17.41011792	102.8236789	2017-06-07	2017-06-07	1	3
0fe2184c-35c9-400c-8b23-fb7a23f755d9	1	Village	10.0	Slum	North	Summer	2.5	0.5	2.5	640508	ศรีสัชนาลัย	SI SATCHANALAI	6405	ศรีสัชนาลัย	SI SATCHANALAI	64	สุโขทัย	SUKHOTHAI	LOW	LOW	17.40964939	99.80213618	2018-03-05	2018-03-05	0	1
588fc722-faa0-4d78-b08c-4b4b5eb87a9f	1	Village	11.0	Residential_Community	Northeast	Rainy	24.4	8.3	33.3	410109	หนองนาคำ	NONG NA KHAM	4101	Residential_Communityอุดรธานี	MUEANG UDON THANI	41	อุดรธานี	UDON THANI	HIGH	MODERATE	17.40963965	102.8572071	2019-08-23	2019-08-23	9	65
588fc722-faa0-4d78-b08c-4b4b5eb87a9f	1	Village	11.0	Residential_Community	Northeast	Rainy	15.6	4.7	20.0	410109	หนองนาคำ	NONG NA KHAM	4101	Residential_Communityอุดรธานี	MUEANG UDON THANI	41	อุดรธานี	UDON THANI	MODERATE	LOW	17.40963965	102.8572071	2017-05-31	2017-05-31	0	6
588fc722-faa0-4d78-b08c-4b4b5eb87a9f	1	Village	11.0	Residential_Community	Northeast	Rainy	26.7	21.1	60.0	410109	หนองนาคำ	NONG NA KHAM	4101	Residential_Communityอุดรธานี	MUEANG UDON THANI	41	อุดรธานี	UDON THANI	HIGH	HIGH	17.40963965	102.8572071	2019-07-08	2019-07-08	23	65
ac76adcd-e794-41f5-a236-1ceb1f48d303	1	Village	11.0	Residential_Community	Northeast	Rainy	6.7	1.5	6.7	471211	บงใต้	BONG TAI	4712	สว่างแดนดิน	SAWANG DAEN DIN	47	สกลนคร	SAKON NAKHON	LOW	LOW	17.4083331	103.3725205	2019-06-10	2019-06-10	0	0
2f087c85-d64e-4b89-ad8f-0170b685cd10	1	Village	11.0	Residential_Community	Northeast	Rainy	23.8	11.4	57.1	470504	ไฮหย่อง	HAI YONG	4705	พังโคน	PHANG KHON	47	สกลนคร	SAKON NAKHON	HIGH	HIGH	17.4077678	103.7345191	2018-07-26	2018-07-26	1	2
c6ceed29-d91f-47ff-af86-3bb05816ace6	1	Village	11.0	Residential_Community	North	Rainy	10.0	1.8	10.0	530902	บ่อทอง	BO THONG	5309	ทองแสนขัน	THONG SAEN KHAN	53	อุตรดิตถ์	UTTARADIT	LOW	LOW	17.40737494	100.3143318	2018-08-29	2018-08-29	0	3
a5635df2-290d-427a-b2c5-45bfc69c16e8	1	Village	11.0	Residential_Community	North	Rainy	13.3	3.5	23.3	530902	บ่อทอง	BO THONG	5309	ทองแสนขัน	THONG SAEN KHAN	53	อุตรดิตถ์	UTTARADIT	MODERATE	LOW	17.40707421	100.3227104	2018-08-28	2018-08-28	0	3
29b0d572-66ec-4402-8be8-b1522f1dc9d8	1	Village	11.0	Residential_Community	Northeast	Rainy	30.0	5.3	30.0	470504	ไฮหย่อง	HAI YONG	4705	พังโคน	PHANG KHON	47	สกลนคร	SAKON NAKHON	HIGH	MODERATE	17.4062437	103.7393669	2017-07-12	2017-07-12	2	2
9864b113-87d6-4748-87a8-6dd7235ba341	1	Village	11.0	Residential_Community	Northeast	Summer	6.7	2.1	6.7	471211	บงใต้	BONG TAI	4712	สว่างแดนดิน	SAWANG DAEN DIN	47	สกลนคร	SAKON NAKHON	LOW	LOW	17.40465143	103.306964	2019-04-04	2019-04-04	0	0
c64737aa-0700-49ac-962f-00e7a378ab22	1	Village	10.0	Slum	North	Summer	5.0	1.0	5.0	640507	ท่าชัย	THA CHAI	6405	ศรีสัชนาลัย	SI SATCHANALAI	64	สุโขทัย	SUKHOTHAI	LOW	LOW	17.40456441	99.80354737	2018-04-17	2018-04-17	2	1
c64737aa-0700-49ac-962f-00e7a378ab22	1	Village	10.0	Slum	North	Winter	5.0	1.6	7.5	640507	ท่าชัย	THA CHAI	6405	ศรีสัชนาลัย	SI SATCHANALAI	64	สุโขทัย	SUKHOTHAI	LOW	LOW	17.40456441	99.80354737	2017-11-27	2017-11-27	0	1
494fc560-517d-4b8a-8582-79455c87e76a	1	Village	11.0	Residential_Community	Northeast	Rainy	2.1	1.3	4.3	410113	เชียงพิณ	CHIANG PHIN	4101	Residential_Communityอุดรธานี	MUEANG UDON THANI	41	อุดรธานี	UDON THANI	LOW	LOW	17.40335861	102.7285764	2017-06-07	2017-06-07	1	2
5764c0ac-2923-4ac2-a41f-74a0011e1762	1	Village	11.0	Residential_Community	Northeast	Summer	6.7	5.1	20.0	470502	ม่วงไข่	MUANG KHAI	4705	พังโคน	PHANG KHON	47	สกลนคร	SAKON NAKHON	LOW	MODERATE	17.40294622	103.6431608	2019-04-10	2019-04-10	0	0
09eddc88-388f-4161-ab87-5b8bcf748c36	1	Village	11.0	Residential_Community	North	Rainy	20.0	4.2	23.3	530902	บ่อทอง	BO THONG	5309	ทองแสนขัน	THONG SAEN KHAN	53	อุตรดิตถ์	UTTARADIT	MODERATE	LOW	17.40267236	100.3017536	2018-08-29	2018-08-29	0	3
975504fc-bbd2-40be-b70d-454d723f577d	1	Village	11.0	Residential_Community	North	Rainy	7.7	0.9	7.7	530902	บ่อทอง	BO THONG	5309	ทองแสนขัน	THONG SAEN KHAN	53	อุตรดิตถ์	UTTARADIT	LOW	LOW	17.4018188	100.351242	2018-08-27	2018-08-27	0	3
8c4c4e7b-fe81-49f4-a9ab-dc2ecbee34c3	1	Village	11.0	Residential_Community	Northeast	Rainy	26.7	3.9	26.7	470502	ม่วงไข่	MUANG KHAI	4705	พังโคน	PHANG KHON	47	สกลนคร	SAKON NAKHON	HIGH	LOW	17.40151357	103.6671307	2019-06-06	2019-06-06	0	0
8c4c4e7b-fe81-49f4-a9ab-dc2ecbee34c3	1	Village	11.0	Residential_Community	Northeast	Winter	34.1	16.0	73.2	470502	ม่วงไข่	MUANG KHAI	4705	พังโคน	PHANG KHON	47	สกลนคร	SAKON NAKHON	HIGH	HIGH	17.40151357	103.6671307	2017-12-06	2017-12-06	0	1
6e82d595-3df5-4988-8d41-405e6092c40f	1	Village	11.0	Residential_Community	Northeast	Rainy	13.3	4.1	13.3	410203	ขอนยูง	KHON YUNG	4102	กุดจับ	KUT CHAP	41	อุดรธานี	UDON THANI	MODERATE	LOW	17.40109606	102.4785785	2018-08-16	2018-08-16	0	2
c5a8fe2f-db66-467f-a359-d581c1597413	1	Village	11.0	Residential_Community	North	Summer	10.0	2.3	10.0	640508	ศรีสัชนาลัย	SI SATCHANALAI	6405	ศรีสัชนาลัย	SI SATCHANALAI	64	สุโขทัย	SUKHOTHAI	LOW	LOW	17.40033792	99.79949179	2018-03-05	2018-03-05	0	1
153637f3-6b02-40ef-bf01-683cfa85c3a6	1	Village	12.0	Commercial_Community	North	Summer	2.5	0.9	2.5	640508	ศรีสัชนาลัย	SI SATCHANALAI	6405	ศรีสัชนาลัย	SI SATCHANALAI	64	สุโขทัย	SUKHOTHAI	LOW	LOW	17.3996361	99.80518429	2018-04-17	2018-04-17	1	1
aa3644f0-fc2e-46f8-89ae-6e1dcc70e60e	1	Village	12.0	Commercial_Community	North	Rainy	2.5	0.8	2.5	640507	ท่าชัย	THA CHAI	6405	ศรีสัชนาลัย	SI SATCHANALAI	64	สุโขทัย	SUKHOTHAI	LOW	LOW	17.39940201	99.8048972	2018-07-09	2018-07-09	5	14
cc59957e-db32-4bba-9ba5-4f7416280f18	1	Village	12.0	Commercial_Community	Northeast	Summer	5.0	1.0	5.0	480101	ในResidential_Community	NAI MUEANG	4801	Residential_Communityนครพนม	MUEANG NAKHON PHANOM	48	นครพนม	NAKHON PHANOM	LOW	LOW	17.39898738	104.7816338	2019-03-22	2019-03-22	0	3
9d00b8cc-747b-497f-9a4f-5cb6b074ef06	1	Village	11.0	Residential_Community	North	Rainy	10.0	3.5	20.0	530902	บ่อทอง	BO THONG	5309	ทองแสนขัน	THONG SAEN KHAN	53	อุตรดิตถ์	UTTARADIT	LOW	LOW	17.39882133	100.3047768	2018-08-29	2018-08-29	0	3
3d893acf-504c-45e4-a21c-46f283a35947	1	Village	12.0	Commercial_Community	North	Winter	12.5	24.7	200.0	640507	ท่าชัย	THA CHAI	6405	ศรีสัชนาลัย	SI SATCHANALAI	64	สุโขทัย	SUKHOTHAI	MODERATE	HIGH	17.39775882	99.80331168	2017-11-28	2017-11-28	0	1
3d893acf-504c-45e4-a21c-46f283a35947	1	Village	12.0	Commercial_Community	North	Winter	0.0	0.0	0.0	640507	ท่าชัย	THA CHAI	6405	ศรีสัชนาลัย	SI SATCHANALAI	64	สุโขทัย	SUKHOTHAI	SAFE	SAFE	17.39775882	99.80331168	2017-12-01	2017-12-01	0	1
96011b84-1136-4b97-a488-4ab78ba1caa8	1	Village	11.0	Residential_Community	Northeast	Rainy	8.9	2.8	11.1	410113	เชียงพิณ	CHIANG PHIN	4101	Residential_Communityอุดรธานี	MUEANG UDON THANI	41	อุดรธานี	UDON THANI	LOW	LOW	17.3973333	102.7182627	2017-06-07	2017-06-07	1	2
96011b84-1136-4b97-a488-4ab78ba1caa8	1	Village	11.0	Residential_Community	Northeast	Rainy	35.6	18.1	51.1	410113	เชียงพิณ	CHIANG PHIN	4101	Residential_Communityอุดรธานี	MUEANG UDON THANI	41	อุดรธานี	UDON THANI	HIGH	HIGH	17.3973333	102.7182627	2018-08-21	2018-08-21	1	7
c1e26eaf-43b9-4d0e-9365-be3668a3e594	1	Village	11.0	Residential_Community	Northeast	Rainy	75.0	27.8	125.0	470205	อุ่มจาน	UM CHAN	4702	กุสุมาลย์	KUSUMAN	47	สกลนคร	SAKON NAKHON	HIGH	HIGH	17.39661216	104.1046556	2018-07-24	2018-07-24	0	4
1df9d714-0528-436e-b607-b2baf5febe36	1	Village	10.0	Slum	Northeast	Summer	6.7	2.9	8.9	410101	หมากแข้ง	MAK KHAENG	4101	Residential_Communityอุดรธานี	MUEANG UDON THANI	41	อุดรธานี	UDON THANI	LOW	LOW	17.3963181	102.8172206	2018-02-21	2018-02-21	0	2
1a4ef3af-9d10-4ed7-ac87-bd728c9208a1	1	Village	11.0	Residential_Community	Northeast	Summer	0.0	0.0	0.0	471211	บงใต้	BONG TAI	4712	สว่างแดนดิน	SAWANG DAEN DIN	47	สกลนคร	SAKON NAKHON	SAFE	SAFE	17.39548789	103.3332278	2019-05-01	2019-05-01	0	0
19798a22-77f2-40e5-9acf-a51f22c95f5e	1	Village	11.0	Residential_Community	North	Winter	2.5	1.1	5.0	640508	ศรีสัชนาลัย	SI SATCHANALAI	6405	ศรีสัชนาลัย	SI SATCHANALAI	64	สุโขทัย	SUKHOTHAI	LOW	LOW	17.39512315	99.79883406	2017-11-27	2017-11-27	0	0
71948b5e-46e5-4a91-a88c-400d2bf51549	1	Village	10.0	Slum	North	Summer	2.5	0.8	2.5	640508	ศรีสัชนาลัย	SI SATCHANALAI	6405	ศรีสัชนาลัย	SI SATCHANALAI	64	สุโขทัย	SUKHOTHAI	LOW	LOW	17.39437795	99.80082945	2018-04-17	2018-04-17	1	1
09cdd87d-2aa2-44bb-8c8a-988a652931ba	1	Village	11.0	Residential_Community	Northeast	Rainy	32.4	8.6	56.8	470408	สว่าง	SAWANG	4704	พรรณานิคม	PHANNA NIKHOM	47	สกลนคร	SAKON NAKHON	HIGH	MODERATE	17.39384722	103.9848856	2017-06-07	2017-06-07	0	0
21ea576b-5920-42d3-842c-b01f7b7553f6	1	Village	23.0	Slum	Northeast	Rainy	0.0	0.0	0.0	470205	อุ่มจาน	UM CHAN	4702	กุสุมาลย์	KUSUMAN	47	สกลนคร	SAKON NAKHON	SAFE	SAFE	17.39265478	104.1554664	2017-08-01	2017-08-01	1	1
fb3f40b4-fb45-4190-ad57-93fb8b6e85fe	1	Village	11.0	Residential_Community	Northeast	Summer	10.0	5.5	16.7	420109	นาดินดำ	NA DIN DAM	4201	Residential_Communityเลย	MUEANG LOEI	42	เลย	LOEI	LOW	MODERATE	17.39148377	101.8050433	2017-04-26	2017-04-27	1	0
e646ff9b-426b-4472-8be3-5c99d7db5771	1	Village	11.0	Residential_Community	Northeast	Rainy	4.5	1.1	4.5	410104	หนองบัว	NONG BUA	4101	Residential_Communityอุดรธานี	MUEANG UDON THANI	41	อุดรธานี	UDON THANI	LOW	LOW	17.39022861	102.8269706	2017-06-07	2017-06-07	1	3
14494c0c-7d63-4a61-9cb3-884607ec721a	1	Village	11.0	Residential_Community	Northeast	Winter	20.0	7.4	26.7	420604	นามาลา	NA MALA	4206	นาแห้ว	NA HAEO	42	เลย	LOEI	MODERATE	MODERATE	17.38729202	101.0456564	2019-02-11	2019-02-11	0	2
c76c442b-96eb-43be-9b56-e85f3fcd2e05	1	Village	11.0	Residential_Community	Northeast	Winter	20.0	4.2	20.0	470501	พังโคน	PHANG KHON	4705	พังโคน	PHANG KHON	47	สกลนคร	SAKON NAKHON	MODERATE	LOW	17.38721368	103.7197382	2017-12-06	2017-12-06	0	0
7383165c-c2ef-4d2c-bb04-54f7d3369c19	1	Village	19.0	Residential_Community	Northeast	Rainy	0.0	0.0	0.0	470501	พังโคน	PHANG KHON	4705	พังโคน	PHANG KHON	47	สกลนคร	SAKON NAKHON	SAFE	SAFE	17.38709306	103.7187746	2017-08-31	2017-08-31	0	2
22658155-4712-4b40-8964-d402abafa909	1	Village	11.0	Residential_Community	Northeast	Summer	11.1	3.6	13.3	420702	ท่าศาลา	THA SALA	4207	ภูเรือ	PHU RUEA	42	เลย	LOEI	MODERATE	LOW	17.38469977	101.4851825	2019-03-20	2019-03-20	0	0
d1a4c120-3315-428e-9b4e-95b360ec2344	1	Village	11.0	Residential_Community	Northeast	Summer	9.1	4.5	9.1	421301	เอราวัณ	ERAWAN	4213	เอราวัณ	ERAWAN	42	เลย	LOEI	LOW	LOW	17.3830494	101.9411174	2018-03-14	2018-03-14	0	0
6113845e-4499-46be-ab7c-13977bd28ba9	1	Village	11.0	Residential_Community	Northeast	Winter	6.7	2.0	6.7	410201	กุดจับ	KUT CHAP	4102	กุดจับ	KUT CHAP	41	อุดรธานี	UDON THANI	LOW	LOW	17.38303388	102.4938139	2019-02-06	2019-02-06	0	0
3d34f283-5c17-4e0c-bede-b1a8ac5eab97	1	Village	11.0	Residential_Community	North	Summer	100.0	23.3	175.0	640712	ป่ากุมเกาะ	PA KUM KO	6407	สวรรคโลก	SAWANKHALOK	64	สุโขทัย	SUKHOTHAI	HIGH	HIGH	17.3828499	99.7996918	2018-05-08	2018-05-08	4	4
4aa19aef-5bd3-4f64-8aaf-66bce33c18ae	1	Village	11.0	Residential_Community	Northeast	Winter	8.9	2.3	8.9	421301	เอราวัณ	ERAWAN	4213	เอราวัณ	ERAWAN	42	เลย	LOEI	LOW	LOW	17.38277903	101.9382129	2019-02-12	2019-02-12	0	1
d2adea86-f615-45a7-b729-f426e7d5eee7	1	Village	11.0	Residential_Community	Northeast	Rainy	0.0	0.0	0.0	471212	ค้อใต้	KHO TAI	4712	สว่างแดนดิน	SAWANG DAEN DIN	47	สกลนคร	SAKON NAKHON	SAFE	SAFE	17.38114945	103.3040876	2019-06-10	2019-06-10	1	7
f68d12c5-85c3-43ec-ad05-de060b4df35b	1	Village	10.0	Slum	North	Rainy	0.0	0.0	0.0	640904	กลางดง	KLANG DONG	6409	ทุ่งเสลี่ยม	THUNG SALIAM	64	สุโขทัย	SUKHOTHAI	SAFE	SAFE	17.38077477	99.49848734	2019-07-09	2019-07-09	0	4
c188edb7-3c96-4596-8ec0-1f0f7c55245f	1	Village	11.0	Residential_Community	North	Summer	33.3	16.7	66.7	640712	ป่ากุมเกาะ	PA KUM KO	6407	สวรรคโลก	SAWANKHALOK	64	สุโขทัย	SUKHOTHAI	HIGH	HIGH	17.3801571	99.7970771	2018-05-08	2018-05-08	4	4
d3501e93-2fa6-4739-be53-1a9e691c5137	1	Village	11.0	Residential_Community	Northeast	Summer	6.7	2.4	6.7	410109	หนองนาคำ	NONG NA KHAM	4101	Residential_Communityอุดรธานี	MUEANG UDON THANI	41	อุดรธานี	UDON THANI	LOW	LOW	17.37998892	102.8840986	2018-02-16	2018-02-16	0	1
cb11890c-5c4b-48b5-ad41-55292edc8001	1	Village	11.0	Residential_Community	Northeast	Rainy	8.9	3.0	8.9	410111	นาดี	NA DI	4101	Residential_Communityอุดรธานี	MUEANG UDON THANI	41	อุดรธานี	UDON THANI	LOW	LOW	17.37909493	102.7368621	2017-06-05	2017-06-05	0	0
30431e10-6b6b-4411-a76b-9bfeb0a4921f	1	Village	11.0	Residential_Community	Northeast	Rainy	0.0	0.0	0.0	410119	โคกสะอาด	KHOK SA-AT	4101	Residential_Communityอุดรธานี	MUEANG UDON THANI	41	อุดรธานี	UDON THANI	SAFE	SAFE	17.3783517	102.608155	2017-06-09	2017-06-09	0	5
b1ae9b5e-4913-44ae-a874-ddeabee20a4e	1	Village	11.0	Residential_Community	Northeast	Rainy	11.1	4.8	13.3	410104	หนองบัว	NONG BUA	4101	Residential_Communityอุดรธานี	MUEANG UDON THANI	41	อุดรธานี	UDON THANI	MODERATE	LOW	17.37806622	102.8459921	2018-08-22	2018-08-22	0	3
49d3d2aa-8306-41fc-bcc4-4ae03af461cd	1	Village	11.0	Residential_Community	Northeast	Summer	73.3	19.2	100.0	470202	นาโพธิ์	NA PHO	4702	กุสุมาลย์	KUSUMAN	47	สกลนคร	SAKON NAKHON	HIGH	HIGH	17.37765186	104.3069994	2019-05-03	2019-05-03	1	1
7f0047a8-8717-4099-86b9-3279bd9a215c	1	Village	11.0	Residential_Community	Northeast	Summer	20.0	4.5	20.0	471212	ค้อใต้	KHO TAI	4712	สว่างแดนดิน	SAWANG DAEN DIN	47	สกลนคร	SAKON NAKHON	MODERATE	LOW	17.37652043	103.3281343	2019-04-04	2019-04-04	0	1
55d96a16-e058-4aa2-bbac-c9a04da28752	1	Village	11.0	Residential_Community	Northeast	Summer	20.0	4.9	20.0	471212	ค้อใต้	KHO TAI	4712	สว่างแดนดิน	SAWANG DAEN DIN	47	สกลนคร	SAKON NAKHON	MODERATE	LOW	17.37649611	103.3281021	2019-04-04	2019-04-04	0	1
aa40acd3-271a-4d5a-9a37-fe1c09a561fd	1	Village	11.0	Residential_Community	Northeast	Winter	17.1	3.8	19.5	471303	วัฒนา	WATTHANA	4713	ส่องดาว	SONG DAO	47	สกลนคร	SAKON NAKHON	MODERATE	LOW	17.37561554	103.5117603	2017-11-28	2017-11-28	0	0
7f741865-6c6c-4c80-8e11-dfc3417f4391	1	Village	11.0	Residential_Community	Northeast	Winter	6.7	4.3	11.1	410601	หนองหาน	NONG HAN	4106	หนองหาน	NONG HAN	41	อุดรธานี	UDON THANI	LOW	LOW	17.3749487	103.1000865	2019-02-07	2019-02-07	0	2
1eb59e35-b0fc-4466-89df-94d6dd336f36	1	Village	11.0	Residential_Community	Northeast	Rainy	8.3	2.8	10.4	410118	หนองขอนกว้าง	NONG KHON KWANG	4101	Residential_Communityอุดรธานี	MUEANG UDON THANI	41	อุดรธานี	UDON THANI	LOW	LOW	17.37410355	102.84223	2017-05-30	2017-05-31	0	3
38eded73-dccf-4cd6-a436-fcba9afaeafd	1	Village	11.0	Residential_Community	Northeast	Summer	0.0	0.0	0.0	471216	ตาลโกน	TAN KON	4712	สว่างแดนดิน	SAWANG DAEN DIN	47	สกลนคร	SAKON NAKHON	SAFE	SAFE	17.37361663	103.5829586	2019-05-02	2019-05-02	0	0
bbc2cc26-73d8-427b-bb82-f0d055e4eecb	1	Village	11.0	Residential_Community	North	Rainy	30.0	8.8	30.0	520901	แม่พริก	MAE PHRIK	5209	แม่พริก	MAE PHRIK	52	ลำปาง	LAMPANG	HIGH	MODERATE	17.3733925	99.1108039	2018-07-23	2018-07-23	6	17
ca67cac2-eeba-4162-a132-dba9a4d51d69	1	Village	11.0	Residential_Community	Northeast	Summer	0.0	0.0	0.0	471212	ค้อใต้	KHO TAI	4712	สว่างแดนดิน	SAWANG DAEN DIN	47	สกลนคร	SAKON NAKHON	SAFE	SAFE	17.37323137	103.3083359	2019-05-01	2019-05-01	0	1
ced372bf-d016-452f-845a-d8287b493d58	1	Village	10.0	Slum	North	Summer	0.0	0.0	0.0	640901	บ้านใหม่ไชยมงคล	BAN MAI CHAI MONGKHON	6409	ทุ่งเสลี่ยม	THUNG SALIAM	64	สุโขทัย	SUKHOTHAI	SAFE	SAFE	17.37280964	99.69237451	2019-03-21	2019-03-21	0	1
bfde1916-eab8-41fd-b5b3-d3d0b7472379	1	Village	11.0	Residential_Community	Northeast	Rainy	15.6	4.0	15.6	410109	หนองนาคำ	NONG NA KHAM	4101	Residential_Communityอุดรธานี	MUEANG UDON THANI	41	อุดรธานี	UDON THANI	MODERATE	LOW	17.3721348	102.859076	2017-05-31	2017-05-31	0	6
8a27bef0-8019-4df8-8dce-cd9ccd0a0a3a	1	Village	11.0	Residential_Community	Northeast	Rainy	11.9	6.1	16.7	410102	นิคมสงเคราะห์	NIKHOM SONGKHRO	4101	Residential_Communityอุดรธานี	MUEANG UDON THANI	41	อุดรธานี	UDON THANI	MODERATE	MODERATE	17.37206024	102.7136959	2017-06-05	2017-06-05	1	7
7ce0a1b2-711d-4aeb-bb33-7588524f4e86	1	Village	11.0	Residential_Community	Northeast	Rainy	6.7	1.4	6.7	470204	โพธิไพศาล	PHO PHAISAN	4702	กุสุมาลย์	KUSUMAN	47	สกลนคร	SAKON NAKHON	LOW	LOW	17.3700981	104.3613366	2017-07-04	2017-07-04	0	1
6154c402-88b6-4b36-8814-f3b818b23798	1	Village	11.0	Residential_Community	North	Winter	18.6	4.1	46.5	650304	บ้านดง	BAN DONG	6503	ชาติตระการ	CHAT TRAKAN	65	พิษณุโลก	PHITSANULOK	MODERATE	LOW	17.3660938	100.4638602	2019-12-03	2019-12-03	0	1
23e01738-2ef4-457f-83d6-f247afcb67dd	1	Village	11.0	Residential_Community	Northeast	Rainy	6.7	1.2	6.7	470401	พรรณา	PHANNA	4704	พรรณานิคม	PHANNA NIKHOM	47	สกลนคร	SAKON NAKHON	LOW	LOW	17.36532288	103.8415715	2019-06-06	2019-06-06	0	3
9914a499-695b-4c69-b637-cb4f2e9bac0d	1	Village	11.0	Residential_Community	Northeast	Summer	0.0	0.0	0.0	470502	ม่วงไข่	MUANG KHAI	4705	พังโคน	PHANG KHON	47	สกลนคร	SAKON NAKHON	SAFE	SAFE	17.36530688	103.6464304	2019-05-08	2019-05-08	0	0
4ac28a43-a166-4e8f-a22e-ae568e4b1e0e	1	Village	11.0	Residential_Community	Northeast	Winter	6.7	2.3	6.7	410601	หนองหาน	NONG HAN	4106	หนองหาน	NONG HAN	41	อุดรธานี	UDON THANI	LOW	LOW	17.36484641	103.1017233	2019-02-07	2019-02-07	0	2
a2190e3a-83d5-418a-8d4b-7cc7fc90698f	1	Village	11.0	Residential_Community	Northeast	Summer	10.6	3.0	12.8	410102	นิคมสงเคราะห์	NIKHOM SONGKHRO	4101	Residential_Communityอุดรธานี	MUEANG UDON THANI	41	อุดรธานี	UDON THANI	MODERATE	LOW	17.3633294	102.7046444	2018-02-19	2018-02-19	0	0
9486bf06-1733-42ec-bef2-798f0c840ce1	1	Village	11.0	Residential_Community	Northeast	Winter	41.0	10.6	51.3	470203	นาเพียง	NA PHIANG	4702	กุสุมาลย์	KUSUMAN	47	สกลนคร	SAKON NAKHON	HIGH	HIGH	17.3615837	104.1863165	2017-12-14	2017-12-14	0	1
afb90fb6-c19f-4b9d-a0cd-f79a8fd26535	1	Village	11.0	Residential_Community	Northeast	Rainy	0.0	0.0	0.0	470402	วังยาง	WANG YANG	4704	พรรณานิคม	PHANNA NIKHOM	47	สกลนคร	SAKON NAKHON	SAFE	SAFE	17.3608781	103.9081318	2019-06-06	2019-06-06	4	7
f0e9be01-e991-4a29-809a-5b18175d91bc	1	Village	11.0	Residential_Community	Northeast	Rainy	13.3	4.6	13.3	410102	นิคมสงเคราะห์	NIKHOM SONGKHRO	4101	Residential_Communityอุดรธานี	MUEANG UDON THANI	41	อุดรธานี	UDON THANI	MODERATE	LOW	17.36040033	102.7013228	2017-06-05	2017-06-05	1	7
a36cf153-7643-4166-8d5e-70a60682130f	1	Village	11.0	Residential_Community	Northeast	Summer	0.0	0.0	0.0	470401	พรรณา	PHANNA	4704	พรรณานิคม	PHANNA NIKHOM	47	สกลนคร	SAKON NAKHON	SAFE	SAFE	17.36031969	103.8323061	2019-05-08	2019-05-08	0	0
796f9c41-837b-4580-a11e-0993df5ae5ec	1	Village	11.0	Residential_Community	Northeast	Rainy	19.1	4.5	23.4	410118	หนองขอนกว้าง	NONG KHON KWANG	4101	Residential_Communityอุดรธานี	MUEANG UDON THANI	41	อุดรธานี	UDON THANI	MODERATE	LOW	17.35719758	102.8474004	2017-05-30	2017-05-30	0	3
f18ad308-105f-478e-946e-bd92ddd54f38	1	Village	11.0	Residential_Community	Northeast	Summer	17.6	6.5	25.5	410117	บ้านจั่น	BAN CHAN	4101	Residential_Communityอุดรธานี	MUEANG UDON THANI	41	อุดรธานี	UDON THANI	MODERATE	MODERATE	17.35622744	102.7803679	2018-02-21	2018-02-21	0	1
f18ad308-105f-478e-946e-bd92ddd54f38	1	Village	11.0	Residential_Community	Northeast	Rainy	8.2	3.6	12.2	410117	บ้านจั่น	BAN CHAN	4101	Residential_Communityอุดรธานี	MUEANG UDON THANI	41	อุดรธานี	UDON THANI	LOW	LOW	17.35622744	102.7803679	2017-06-09	2017-06-09	0	2
1a1118dc-669e-41ac-af59-240d9568fc88	1	Village	11.0	Residential_Community	Northeast	Rainy	11.1	2.0	11.1	410109	หนองนาคำ	NONG NA KHAM	4101	Residential_Communityอุดรธานี	MUEANG UDON THANI	41	อุดรธานี	UDON THANI	MODERATE	LOW	17.35613464	102.8897936	2017-05-31	2017-05-31	0	6
04230ac6-09b4-4eb6-85f8-e4cf7f857e80	1	Village	11.0	Residential_Community	Northeast	Summer	6.7	2.4	13.3	470401	พรรณา	PHANNA	4704	พรรณานิคม	PHANNA NIKHOM	47	สกลนคร	SAKON NAKHON	LOW	LOW	17.35523893	103.8441849	2019-04-10	2019-04-10	0	0
749b9d87-952c-48eb-a4e1-722890658129	1	Village	11.0	Residential_Community	Northeast	Winter	33.3	7.3	39.4	470201	กุสุมาลย์	KUSUMAN	4702	กุสุมาลย์	KUSUMAN	47	สกลนคร	SAKON NAKHON	HIGH	MODERATE	17.35502932	104.3497703	2019-12-24	2019-12-24	0	0
c4a7cf53-8d3f-42f3-9483-e78b3aaf4fcc	1	Village	11.0	Residential_Community	Northeast	Winter	7.4	1.5	7.4	470204	โพธิไพศาล	PHO PHAISAN	4702	กุสุมาลย์	KUSUMAN	47	สกลนคร	SAKON NAKHON	LOW	LOW	17.35387246	104.4194834	2019-11-19	2019-11-19	0	0
da25a4f3-72cc-4bdf-bf51-6e84602c1770	1	Village	11.0	Residential_Community	Northeast	Summer	18.6	5.4	23.3	470503	แร่	RAE	4705	พังโคน	PHANG KHON	47	สกลนคร	SAKON NAKHON	MODERATE	MODERATE	17.35343533	103.7456731	2018-03-22	2018-03-23	0	0
b5c3cdea-8922-485f-b249-82e41c82aeda	1	Village	11.0	Residential_Community	Northeast	Rainy	2.2	0.5	2.2	410119	โคกสะอาด	KHOK SA-AT	4101	Residential_Communityอุดรธานี	MUEANG UDON THANI	41	อุดรธานี	UDON THANI	LOW	LOW	17.35318444	102.6335116	2017-06-09	2017-06-09	0	5
78fdecb1-eb2d-4974-b450-cfdcaac1a01b	1	Village	11.0	Residential_Community	Northeast	Rainy	6.7	2.7	6.7	410109	หนองนาคำ	NONG NA KHAM	4101	Residential_Communityอุดรธานี	MUEANG UDON THANI	41	อุดรธานี	UDON THANI	LOW	LOW	17.35259337	102.9038836	2017-05-31	2017-05-31	0	6
d62b3f58-2d3e-4b63-a259-e73fce87c59e	1	Village	11.0	Residential_Community	Northeast	Summer	6.7	1.9	6.7	470602	ปลาโหล	PLA LO	4706	วาริชภูมิ	WARITCHAPHUM	47	สกลนคร	SAKON NAKHON	LOW	LOW	17.35250664	103.6554054	2019-04-05	2019-04-05	1	1
ea1314ef-1811-4562-a5c7-f4430df7b5be	1	Village	11.0	Residential_Community	Northeast	Rainy	39.1	13.6	45.6	410118	หนองขอนกว้าง	NONG KHON KWANG	4101	Residential_Communityอุดรธานี	MUEANG UDON THANI	41	อุดรธานี	UDON THANI	HIGH	HIGH	17.35180869	102.8341985	2017-05-30	2017-05-30	0	3
b48b7edc-2871-4e01-9b9d-4d8166642a3b	1	Village	11.0	Residential_Community	Northeast	Rainy	13.3	4.4	13.3	410111	นาดี	NA DI	4101	Residential_Communityอุดรธานี	MUEANG UDON THANI	41	อุดรธานี	UDON THANI	MODERATE	LOW	17.35173092	102.7376782	2017-06-05	2017-06-05	0	0
db677147-0f29-4028-930e-dc81786baec1	1	Village	11.0	Residential_Community	Northeast	Summer	38.5	19.0	66.7	410111	นาดี	NA DI	4101	Residential_Communityอุดรธานี	MUEANG UDON THANI	41	อุดรธานี	UDON THANI	HIGH	HIGH	17.35058141	102.739314	2017-03-24	2017-03-24	0	0
db677147-0f29-4028-930e-dc81786baec1	1	Village	11.0	Residential_Community	Northeast	Summer	11.5	3.5	11.5	410111	นาดี	NA DI	4101	Residential_Communityอุดรธานี	MUEANG UDON THANI	41	อุดรธานี	UDON THANI	MODERATE	LOW	17.35058141	102.739314	2018-02-19	2018-02-19	0	0
db677147-0f29-4028-930e-dc81786baec1	1	Village	11.0	Residential_Community	Northeast	Winter	20.0	8.1	30.0	410111	นาดี	NA DI	4101	Residential_Communityอุดรธานี	MUEANG UDON THANI	41	อุดรธานี	UDON THANI	MODERATE	MODERATE	17.35058141	102.739314	2017-02-14	2017-02-14	0	0
88239a37-b7fa-4d2a-8e47-5f4c4cf2571e	1	Village	11.0	Residential_Community	Northeast	Rainy	11.1	3.6	11.1	410117	บ้านจั่น	BAN CHAN	4101	Residential_Communityอุดรธานี	MUEANG UDON THANI	41	อุดรธานี	UDON THANI	MODERATE	LOW	17.3491442	102.7837911	2017-06-09	2017-06-10	0	2
35af0925-a918-4a6c-bb7e-01c35b2e1936	1	Village	11.0	Residential_Community	Northeast	Rainy	13.3	3.3	13.3	471216	ตาลโกน	TAN KON	4712	สว่างแดนดิน	SAWANG DAEN DIN	47	สกลนคร	SAKON NAKHON	MODERATE	LOW	17.34865328	103.5641446	2019-06-04	2019-06-04	0	2
c67fadec-fbcf-4741-8e2a-c8f3346d0fe6	1	Village	11.0	Residential_Community	Northeast	Summer	6.7	2.3	6.7	471216	ตาลโกน	TAN KON	4712	สว่างแดนดิน	SAWANG DAEN DIN	47	สกลนคร	SAKON NAKHON	LOW	LOW	17.34833966	103.5688106	2019-04-05	2019-04-05	0	0
0672607d-f1bc-42c1-9123-6d8ec9b5635f	1	Village	11.0	Residential_Community	Northeast	Rainy	8.7	2.6	10.9	410119	โคกสะอาด	KHOK SA-AT	4101	Residential_Communityอุดรธานี	MUEANG UDON THANI	41	อุดรธานี	UDON THANI	LOW	LOW	17.34695427	102.6470349	2017-06-09	2017-06-09	0	5
5fd604ed-2a6e-40f5-8a6f-e1ff4fd36f0f	1	Village	11.0	Residential_Community	Northeast	Summer	7.8	2.5	7.8	410117	บ้านจั่น	BAN CHAN	4101	Residential_Communityอุดรธานี	MUEANG UDON THANI	41	อุดรธานี	UDON THANI	LOW	LOW	17.34656223	102.8178873	2018-02-21	2018-02-21	0	1
5fd604ed-2a6e-40f5-8a6f-e1ff4fd36f0f	1	Village	11.0	Residential_Community	Northeast	Rainy	11.1	4.8	13.3	410117	บ้านจั่น	BAN CHAN	4101	Residential_Communityอุดรธานี	MUEANG UDON THANI	41	อุดรธานี	UDON THANI	MODERATE	LOW	17.34656223	102.8178873	2019-08-21	2019-08-21	1	42
5fd604ed-2a6e-40f5-8a6f-e1ff4fd36f0f	1	Village	11.0	Residential_Community	Northeast	Rainy	4.3	1.9	4.3	410117	บ้านจั่น	BAN CHAN	4101	Residential_Communityอุดรธานี	MUEANG UDON THANI	41	อุดรธานี	UDON THANI	LOW	LOW	17.34656223	102.8178873	2017-06-08	2017-06-08	0	2
5211c132-f490-4411-85e3-d38e6a383fa6	1	Village	11.0	Residential_Community	North	Winter	23.9	7.0	73.9	650304	บ้านดง	BAN DONG	6503	ชาติตระการ	CHAT TRAKAN	65	พิษณุโลก	PHITSANULOK	HIGH	MODERATE	17.3464617	100.5137167	2019-01-16	2019-01-16	0	1
4290de63-9c63-4c79-9751-c4c42c0891dd	1	Village	11.0	Residential_Community	Northeast	Rainy	40.0	11.4	53.3	471301	ส่องดาว	SONG DAO	4713	ส่องดาว	SONG DAO	47	สกลนคร	SAKON NAKHON	HIGH	HIGH	17.3461894	103.4461502	2017-07-20	2017-07-20	0	0
fc7856a8-6a26-45f3-a95f-0056f029548b	1	Village	11.0	Residential_Community	Northeast	Rainy	8.9	2.8	13.3	410117	บ้านจั่น	BAN CHAN	4101	Residential_Communityอุดรธานี	MUEANG UDON THANI	41	อุดรธานี	UDON THANI	LOW	LOW	17.34569848	102.7991242	2017-06-08	2017-06-08	0	2
0509befe-55d6-4927-ade5-3a81a594121d	1	Village	11.0	Residential_Community	Northeast	Rainy	2.3	0.8	2.3	410102	นิคมสงเคราะห์	NIKHOM SONGKHRO	4101	Residential_Communityอุดรธานี	MUEANG UDON THANI	41	อุดรธานี	UDON THANI	LOW	LOW	17.34533236	102.6620251	2018-08-22	2018-08-22	1	3
0509befe-55d6-4927-ade5-3a81a594121d	1	Village	11.0	Residential_Community	Northeast	Rainy	28.9	11.6	36.8	410102	นิคมสงเคราะห์	NIKHOM SONGKHRO	4101	Residential_Communityอุดรธานี	MUEANG UDON THANI	41	อุดรธานี	UDON THANI	HIGH	HIGH	17.34533236	102.6620251	2017-06-05	2017-06-05	1	7
219f0f3c-cfa8-4ae9-aa83-193db2f33f29	1	Village	12.0	Commercial_Community	North	Summer	0.0	0.0	0.0	640901	บ้านใหม่ไชยมงคล	BAN MAI CHAI MONGKHON	6409	ทุ่งเสลี่ยม	THUNG SALIAM	64	สุโขทัย	SUKHOTHAI	SAFE	SAFE	17.3451199	99.6999881	2019-03-21	2019-03-21	0	1
c4b3c1f2-c2b8-4436-96b7-252478fa0508	1	Village	11.0	Residential_Community	Northeast	Rainy	22.2	6.3	24.4	420510	นาหอ	NA HO	4205	ด่านซ้าย	DAN SAI	42	เลย	LOEI	HIGH	MODERATE	17.34487504	101.1459611	2019-06-05	2019-06-05	0	6
f01cad1d-256e-4554-8b5d-d58a81003d04	1	Village	11.0	Residential_Community	North	Rainy	6.7	4.3	10.0	520805	เวียงมอก	WIANG MOK	5208	เถิน	THOEN	52	ลำปาง	LAMPANG	LOW	LOW	17.3444367	99.4423183	2019-09-03	2019-09-03	3	14
e032e2b4-e836-4e0f-9460-675815a85762	1	Village	11.0	Residential_Community	Northeast	Summer	30.2	14.5	46.5	410118	หนองขอนกว้าง	NONG KHON KWANG	4101	Residential_Communityอุดรธานี	MUEANG UDON THANI	41	อุดรธานี	UDON THANI	HIGH	HIGH	17.3425084	102.8658801	2018-02-20	2018-02-20	0	0
c911dfff-e297-41f0-aafa-d3e44d2bb6e5	1	Village	11.0	Residential_Community	Northeast	Winter	13.0	3.9	13.0	410305	น้ำพ่น	NAM PHON	4103	หนองวัวซอ	NONG WUA SO	41	อุดรธานี	UDON THANI	MODERATE	LOW	17.34154349	102.56173	2019-02-11	2019-02-12	1	0
0a45bb0e-468f-4f65-a7a3-777c643ef97a	1	Village	11.0	Residential_Community	Northeast	Rainy	7.4	2.7	7.4	410118	หนองขอนกว้าง	NONG KHON KWANG	4101	Residential_Communityอุดรธานี	MUEANG UDON THANI	41	อุดรธานี	UDON THANI	LOW	LOW	17.33952822	102.8442598	2019-07-19	2019-07-19	12	44
0a45bb0e-468f-4f65-a7a3-777c643ef97a	1	Village	11.0	Residential_Community	Northeast	Rainy	6.7	2.3	6.7	410118	หนองขอนกว้าง	NONG KHON KWANG	4101	Residential_Communityอุดรธานี	MUEANG UDON THANI	41	อุดรธานี	UDON THANI	LOW	LOW	17.33952822	102.8442598	2019-07-05	2019-07-05	14	44
f0e8839f-67ee-4103-8332-b2a533c9dbff	1	Village	11.0	Residential_Community	Northeast	Summer	20.0	6.0	20.0	470602	ปลาโหล	PLA LO	4706	วาริชภูมิ	WARITCHAPHUM	47	สกลนคร	SAKON NAKHON	MODERATE	MODERATE	17.33877548	103.7030662	2019-05-02	2019-05-02	1	1
ea677c1b-045b-4f35-b279-ccaccdc634a8	1	Village	11.0	Residential_Community	North	Rainy	0.0	0.0	0.0	640902	ไทยชนะศึก	THAI CHANA SUEK	6409	ทุ่งเสลี่ยม	THUNG SALIAM	64	สุโขทัย	SUKHOTHAI	SAFE	SAFE	17.33594822	99.58667938	2019-07-10	2019-07-10	1	7
510e1297-3714-47fd-96e9-277063c91f71	1	Village	11.0	Residential_Community	Northeast	Rainy	6.7	2.0	6.7	470602	ปลาโหล	PLA LO	4706	วาริชภูมิ	WARITCHAPHUM	47	สกลนคร	SAKON NAKHON	LOW	LOW	17.33571682	103.6641923	2019-06-04	2019-06-04	0	0
f859b797-99ea-499f-ab1d-1a862e63caee	1	Village	11.0	Residential_Community	North	Rainy	0.0	0.0	0.0	640902	ไทยชนะศึก	THAI CHANA SUEK	6409	ทุ่งเสลี่ยม	THUNG SALIAM	64	สุโขทัย	SUKHOTHAI	SAFE	SAFE	17.33446416	99.58667468	2019-06-27	2019-06-27	0	7
31e955a0-aa06-4f41-a1cb-7c4233dbd3a5	1	Village	11.0	Residential_Community	Northeast	Summer	0.0	0.0	0.0	470402	วังยาง	WANG YANG	4704	พรรณานิคม	PHANNA NIKHOM	47	สกลนคร	SAKON NAKHON	SAFE	SAFE	17.33389415	103.9228743	2019-05-08	2019-05-08	0	0
4fb05e73-822d-4498-9c9b-62727806a114	1	Village	11.0	Residential_Community	Northeast	Rainy	50.0	21.9	87.5	470205	อุ่มจาน	UM CHAN	4702	กุสุมาลย์	KUSUMAN	47	สกลนคร	SAKON NAKHON	HIGH	HIGH	17.33354242	104.1765224	2018-07-20	2018-07-20	1	4
a711a676-03be-4f92-b685-518851660598	1	Village	11.0	Residential_Community	Northeast	Summer	20.0	2.1	20.0	470201	กุสุมาลย์	KUSUMAN	4702	กุสุมาลย์	KUSUMAN	47	สกลนคร	SAKON NAKHON	MODERATE	LOW	17.33335551	104.3421971	2018-02-22	2018-02-22	0	0
27462f48-68dc-4a7d-a1d3-566e5ae7f2fe	1	Village	11.0	Residential_Community	Northeast	Rainy	6.7	2.1	6.7	410117	บ้านจั่น	BAN CHAN	4101	Residential_Communityอุดรธานี	MUEANG UDON THANI	41	อุดรธานี	UDON THANI	LOW	LOW	17.33302009	102.7847144	2017-06-09	2017-06-10	0	2
d70b4460-fd10-4462-8df7-8d2716c8be12	1	Village	11.0	Residential_Community	North	Rainy	7.5	2.4	12.5	640701	Residential_Communityสวรรคโลก	MUEANG SAWANKHALOK	6407	สวรรคโลก	SAWANKHALOK	64	สุโขทัย	SUKHOTHAI	LOW	LOW	17.33252305	99.83342081	2018-07-11	2018-07-11	1	3
61445e9e-e170-46fc-8a67-ed3857118125	1	Village	11.0	Residential_Community	Northeast	Rainy	6.8	2.0	9.1	410117	บ้านจั่น	BAN CHAN	4101	Residential_Communityอุดรธานี	MUEANG UDON THANI	41	อุดรธานี	UDON THANI	LOW	LOW	17.33238767	102.8283643	2017-06-08	2017-06-09	0	2
33486fd7-c358-4d91-b052-064fe44096fe	1	Village	11.0	Residential_Community	Northeast	Rainy	4.4	1.6	4.4	410109	หนองนาคำ	NONG NA KHAM	4101	Residential_Communityอุดรธานี	MUEANG UDON THANI	41	อุดรธานี	UDON THANI	LOW	LOW	17.3316922	102.8927129	2017-05-31	2017-05-31	0	6
d887aa75-5e48-4235-ae3c-c96fad851c19	1	Village	11.0	Residential_Community	Northeast	Summer	0.0	0.0	0.0	410115	หนองไฮ	NONG HAI	4101	Residential_Communityอุดรธานี	MUEANG UDON THANI	41	อุดรธานี	UDON THANI	SAFE	SAFE	17.32989059	102.702589	2018-02-19	2018-02-20	0	2
694e36f8-ee93-4546-a564-f28a62bdd672	1	Village	11.0	Residential_Community	North	Summer	27.5	8.7	50.0	640701	Residential_Communityสวรรคโลก	MUEANG SAWANKHALOK	6407	สวรรคโลก	SAWANKHALOK	64	สุโขทัย	SUKHOTHAI	HIGH	MODERATE	17.32737945	99.83304817	2018-04-19	2018-04-19	1	2
238a5350-26b6-4369-9457-5a5b5b56b833	1	Village	12.0	Commercial_Community	North	Rainy	0.0	0.0	0.0	640904	กลางดง	KLANG DONG	6409	ทุ่งเสลี่ยม	THUNG SALIAM	64	สุโขทัย	SUKHOTHAI	SAFE	SAFE	17.32686157	99.52827528	2019-07-08	2019-07-08	0	4
f52415bb-83fc-4e38-8fb0-f9eb0f18b54a	1	Village	10.0	Slum	North	Winter	22.5	9.0	30.0	640903	ทุ่งเสลี่ยม	THUNG SALIAM	6409	ทุ่งเสลี่ยม	THUNG SALIAM	64	สุโขทัย	SUKHOTHAI	HIGH	MODERATE	17.32645029	99.56337668	2018-11-14	2018-11-14	0	1
519cd012-f8d1-4b0a-bff4-ea5ec6ab1361	1	Village	11.0	Residential_Community	Northeast	Rainy	22.2	9.6	31.1	410111	นาดี	NA DI	4101	Residential_Communityอุดรธานี	MUEANG UDON THANI	41	อุดรธานี	UDON THANI	HIGH	MODERATE	17.32620096	102.7252951	2017-06-05	2017-06-05	0	0
1df062e5-6945-418d-98a5-6776b4f913bc	1	Village	11.0	Residential_Community	Northeast	Rainy	30.9	22.7	81.8	420505	โพนสูง	PHON SUNG	4205	ด่านซ้าย	DAN SAI	42	เลย	LOEI	HIGH	HIGH	17.32610046	101.2500459	2019-08-08	2019-08-08	7	32
b759b2e5-b34e-48c8-9fa0-886953993f8e	1	Village	11.0	Residential_Community	North	Rainy	0.0	0.0	0.0	640905	เขาแก้วศรีสมบูรณ์	KHAO KAEO SI SOMBUN	6409	ทุ่งเสลี่ยม	THUNG SALIAM	64	สุโขทัย	SUKHOTHAI	SAFE	SAFE	17.32541233	99.62288316	2019-05-23	2019-05-23	0	3
2168a929-7207-4362-bb43-23357e5feb99	1	Village	10.0	Slum	North	Rainy	0.0	0.0	0.0	640905	เขาแก้วศรีสมบูรณ์	KHAO KAEO SI SOMBUN	6409	ทุ่งเสลี่ยม	THUNG SALIAM	64	สุโขทัย	SUKHOTHAI	SAFE	SAFE	17.32511659	99.63250928	2019-05-22	2019-05-22	0	3
1e596f1f-35c7-4772-92cb-dac9aabf6e01	1	Village	11.0	Residential_Community	Northeast	Summer	33.3	6.3	33.3	470202	นาโพธิ์	NA PHO	4702	กุสุมาลย์	KUSUMAN	47	สกลนคร	SAKON NAKHON	HIGH	MODERATE	17.32407157	104.3002775	2019-04-09	2019-04-09	1	1
0e47ddb7-4a94-4ffe-bbe7-669f3a263d3f	1	Village	12.0	Commercial_Community	North	Summer	10.0	3.8	17.5	640701	Residential_Communityสวรรคโลก	MUEANG SAWANKHALOK	6407	สวรรคโลก	SAWANKHALOK	64	สุโขทัย	SUKHOTHAI	LOW	LOW	17.32340679	99.84233882	2018-03-05	2018-03-05	1	2
656da71b-4c36-4ac4-8211-658d68b46519	1	Village	11.0	Residential_Community	Northeast	Summer	42.2	15.1	68.9	420911	เขาหลวง	KHAO LUANG	4209	วังสะพุง	WANG SAPHUNG	42	เลย	LOEI	HIGH	HIGH	17.3232472	101.6382272	2018-03-14	2018-03-14	0	0
a7c31107-0f50-4bc4-86d4-e97dd7500c2e	1	Village	11.0	Residential_Community	North	Rainy	50.0	12.5	100.0	650304	บ้านดง	BAN DONG	6503	ชาติตระการ	CHAT TRAKAN	65	พิษณุโลก	PHITSANULOK	HIGH	HIGH	17.32285019	100.4645919	2018-05-25	2018-05-25	4	18
d198e5f3-c3cf-404a-98e3-c5b9c76ab835	1	Village	11.0	Residential_Community	Northeast	Winter	20.0	5.8	25.0	390603	วังทอง	WANG THONG	3906	นาวัง	NA WANG	39	หนองบัวลำภู	NONG BUA LAMPHU	MODERATE	MODERATE	17.32244274	101.9951468	2017-01-24	2017-01-24	0	0
8288aa56-7a83-4aa4-9ebf-2b3372ecdd48	1	Village	11.0	Residential_Community	Northeast	Rainy	6.7	1.8	6.7	410115	หนองไฮ	NONG HAI	4101	Residential_Communityอุดรธานี	MUEANG UDON THANI	41	อุดรธานี	UDON THANI	LOW	LOW	17.32228463	102.7086386	2017-06-05	2017-06-05	2	2
5339ebc7-28f2-4ed8-b28c-d3c465b00ead	1	Village	11.0	Residential_Community	Northeast	Summer	19.6	6.2	19.6	410119	โคกสะอาด	KHOK SA-AT	4101	Residential_Communityอุดรธานี	MUEANG UDON THANI	41	อุดรธานี	UDON THANI	MODERATE	MODERATE	17.32157948	102.6420024	2018-02-19	2018-02-19	0	0
f2979657-2bef-4ad0-9332-4954b73d2037	1	Village	12.0	Commercial_Community	North	Winter	10.0	2.8	12.5	640701	Residential_Communityสวรรคโลก	MUEANG SAWANKHALOK	6407	สวรรคโลก	SAWANKHALOK	64	สุโขทัย	SUKHOTHAI	LOW	LOW	17.3214908	99.8350717	2017-11-29	2017-11-29	0	1
44ca27b4-f287-4f8b-bb78-997851241875	1	Village	11.0	Residential_Community	Northeast	Rainy	73.3	17.0	180.0	470202	นาโพธิ์	NA PHO	4702	กุสุมาลย์	KUSUMAN	47	สกลนคร	SAKON NAKHON	HIGH	HIGH	17.32133754	104.2889167	2019-06-05	2019-06-05	0	0
2d684629-1d23-4359-9bcf-af77be9140d9	1	Village	11.0	Residential_Community	Northeast	Rainy	0.0	0.0	0.0	470403	พอกน้อย	PHOK NOI	4704	พรรณานิคม	PHANNA NIKHOM	47	สกลนคร	SAKON NAKHON	SAFE	SAFE	17.32126072	103.979604	2019-06-06	2019-06-06	13	21
062dc48a-183a-4478-8775-99fe4217bb6d	1	Village	11.0	Residential_Community	Northeast	Summer	18.2	9.5	36.4	470403	พอกน้อย	PHOK NOI	4704	พรรณานิคม	PHANNA NIKHOM	47	สกลนคร	SAKON NAKHON	MODERATE	MODERATE	17.32107412	103.9737256	2019-04-10	2019-04-10	0	0
589ad3b3-152f-47cf-91e5-91397d1514af	1	Village	11.0	Residential_Community	Northeast	Summer	0.0	0.0	0.0	470402	วังยาง	WANG YANG	4704	พรรณานิคม	PHANNA NIKHOM	47	สกลนคร	SAKON NAKHON	SAFE	SAFE	17.32100371	103.8948834	2019-04-10	2019-04-10	0	0
c34238a8-7b51-4a1c-9993-b7768d9d2c90	1	Village	11.0	Residential_Community	Northeast	Summer	2.2	0.7	2.2	410106	โนนสูง	NON SUNG	4101	Residential_Communityอุดรธานี	MUEANG UDON THANI	41	อุดรธานี	UDON THANI	LOW	LOW	17.32100019	102.8479572	2018-02-20	2018-02-20	0	1
201a4eb8-ad10-4ced-8230-5982f6b7dae3	1	Village	11.0	Residential_Community	Northeast	Summer	0.0	0.0	0.0	470403	พอกน้อย	PHOK NOI	4704	พรรณานิคม	PHANNA NIKHOM	47	สกลนคร	SAKON NAKHON	SAFE	SAFE	17.3209844	103.9737911	2019-04-10	2019-04-10	0	0
b071cae2-8f7d-4d0e-ae9a-fb60772f0848	1	Village	11.0	Residential_Community	Northeast	Summer	0.0	0.0	0.0	470403	พอกน้อย	PHOK NOI	4704	พรรณานิคม	PHANNA NIKHOM	47	สกลนคร	SAKON NAKHON	SAFE	SAFE	17.32046599	103.9785851	2019-05-08	2019-05-08	0	0
6a0a726e-bed9-4807-be5e-527749995be7	1	Village	11.0	Residential_Community	North	Summer	27.5	9.1	47.5	640701	Residential_Communityสวรรคโลก	MUEANG SAWANKHALOK	6407	สวรรคโลก	SAWANKHALOK	64	สุโขทัย	SUKHOTHAI	HIGH	MODERATE	17.32017504	99.83102929	2018-03-07	2018-03-07	1	2
8a30e44d-2666-49c3-83cf-46278f20ec03	1	Village	11.0	Residential_Community	Northeast	Winter	12.5	3.2	12.5	470205	อุ่มจาน	UM CHAN	4702	กุสุมาลย์	KUSUMAN	47	สกลนคร	SAKON NAKHON	MODERATE	LOW	17.31964276	104.1097786	2017-11-29	2017-11-29	0	1
fe2e5bdc-1fd8-41bf-831c-1640ff4f4e58	1	Village	11.0	Residential_Community	Northeast	Winter	30.0	9.4	45.0	470205	อุ่มจาน	UM CHAN	4702	กุสุมาลย์	KUSUMAN	47	สกลนคร	SAKON NAKHON	HIGH	MODERATE	17.31956626	104.1094199	2017-11-29	2017-11-29	0	1
360e6b05-0105-4425-b0b4-73a3b47ba937	1	Village	10.0	Slum	North	Rainy	12.5	3.5	17.5	640701	Residential_Communityสวรรคโลก	MUEANG SAWANKHALOK	6407	สวรรคโลก	SAWANKHALOK	64	สุโขทัย	SUKHOTHAI	MODERATE	LOW	17.31819636	99.82830239	2018-07-10	2018-07-10	1	3
2430d070-4563-4b96-9767-eb327275524d	1	Village	10.0	Slum	North	Winter	7.5	2.1	7.5	640903	ทุ่งเสลี่ยม	THUNG SALIAM	6409	ทุ่งเสลี่ยม	THUNG SALIAM	64	สุโขทัย	SUKHOTHAI	LOW	LOW	17.31812208	99.54955056	2018-11-12	2018-11-12	1	1
9dff2508-5260-4f68-907c-4e4ea1d47abd	1	Village	11.0	Residential_Community	North	Summer	0.0	0.0	0.0	640901	บ้านใหม่ไชยมงคล	BAN MAI CHAI MONGKHON	6409	ทุ่งเสลี่ยม	THUNG SALIAM	64	สุโขทัย	SUKHOTHAI	SAFE	SAFE	17.31706006	99.69508421	2019-03-21	2019-03-21	0	1
26d97a1e-b35e-49d6-aff4-ef8feb59cf4d	1	Village	10.0	Slum	North	Winter	5.0	3.4	10.0	640701	Residential_Communityสวรรคโลก	MUEANG SAWANKHALOK	6407	สวรรคโลก	SAWANKHALOK	64	สุโขทัย	SUKHOTHAI	LOW	LOW	17.31572403	99.83130035	2017-11-28	2017-11-28	0	1
09c2a8e5-7426-460a-9651-38190c4fbc16	1	Village	11.0	Residential_Community	North	Winter	0.0	0.0	0.0	640903	ทุ่งเสลี่ยม	THUNG SALIAM	6409	ทุ่งเสลี่ยม	THUNG SALIAM	64	สุโขทัย	SUKHOTHAI	SAFE	SAFE	17.31540972	99.56588857	2018-11-13	2018-11-13	1	1
c95c436d-c7e0-428d-be3b-a44d49d61aac	1	Village	11.0	Residential_Community	North	Winter	17.5	6.8	30.0	640701	Residential_Communityสวรรคโลก	MUEANG SAWANKHALOK	6407	สวรรคโลก	SAWANKHALOK	64	สุโขทัย	SUKHOTHAI	MODERATE	MODERATE	17.31513363	99.83915959	2017-11-27	2017-11-27	0	1
729588a8-c390-4df5-9433-db7a871d799d	1	Village	12.0	Commercial_Community	North	Rainy	0.0	0.0	0.0	640903	ทุ่งเสลี่ยม	THUNG SALIAM	6409	ทุ่งเสลี่ยม	THUNG SALIAM	64	สุโขทัย	SUKHOTHAI	SAFE	SAFE	17.31418981	99.63737667	2019-05-21	2019-05-21	0	3
72011a88-e423-4253-895a-eddd5a6951b7	1	Village	11.0	Residential_Community	Northeast	Summer	15.6	4.8	15.6	420501	ด่านซ้าย	DAN SAI	4205	ด่านซ้าย	DAN SAI	42	เลย	LOEI	MODERATE	LOW	17.31392104	101.2090328	2017-05-05	2017-05-05	0	0
b69b1cca-f764-4f75-9041-40b45c2d831a	1	Village	11.0	Residential_Community	Northeast	Rainy	4.0	0.7	4.0	470602	ปลาโหล	PLA LO	4706	วาริชภูมิ	WARITCHAPHUM	47	สกลนคร	SAKON NAKHON	LOW	LOW	17.31108985	103.6648008	2018-06-08	2018-06-08	1	5
9672c813-bfff-4432-9258-95263a17bfa4	1	Village	11.0	Residential_Community	Northeast	Winter	33.3	16.7	51.1	420903	หนองหญ้าปล้อง	NONG YA PLONG	4209	วังสะพุง	WANG SAPHUNG	42	เลย	LOEI	HIGH	HIGH	17.31104886	101.9008694	2019-02-11	2019-02-11	0	7
b9926797-f0dc-4d82-a928-e56a707315d2	1	Village	11.0	Residential_Community	Northeast	Rainy	17.8	7.9	22.2	410105	บ้านตาด	BAN TAT	4101	Residential_Communityอุดรธานี	MUEANG UDON THANI	41	อุดรธานี	UDON THANI	MODERATE	MODERATE	17.30964144	102.7883444	2017-06-08	2017-06-08	1	3
16003817-0188-4deb-b0fb-ac50bb2b423a	1	Village	11.0	Residential_Community	Northeast	Summer	7.8	3.3	11.8	410105	บ้านตาด	BAN TAT	4101	Residential_Communityอุดรธานี	MUEANG UDON THANI	41	อุดรธานี	UDON THANI	LOW	LOW	17.30911841	102.7865249	2018-02-20	2018-02-20	0	0
16003817-0188-4deb-b0fb-ac50bb2b423a	1	Village	11.0	Residential_Community	Northeast	Rainy	15.6	7.0	22.2	410105	บ้านตาด	BAN TAT	4101	Residential_Communityอุดรธานี	MUEANG UDON THANI	41	อุดรธานี	UDON THANI	MODERATE	MODERATE	17.30911841	102.7865249	2017-06-08	2017-06-08	1	3
ac9fcca0-a786-4d0c-a3d3-c697a8b8d396	1	Village	11.0	Residential_Community	North	Summer	25.0	10.9	55.0	640701	Residential_Communityสวรรคโลก	MUEANG SAWANKHALOK	6407	สวรรคโลก	SAWANKHALOK	64	สุโขทัย	SUKHOTHAI	HIGH	HIGH	17.30907195	99.82563121	2018-04-18	2018-04-18	1	2
26a05c5c-6ee4-45d3-ba64-ac4d050306ef	1	Village	11.0	Residential_Community	Northeast	Rainy	10.0	2.8	15.0	470106	เชียงเครือ	CHIANG KHRUEA	4701	Residential_Communityสกลนคร	MUEANG SAKON NAKHON	47	สกลนคร	SAKON NAKHON	LOW	LOW	17.30900894	104.1158284	2017-09-04	2017-09-04	0	9
b03a400a-17e9-40d5-a421-f88169c2dbd4	1	Village	12.0	Commercial_Community	North	Summer	2.5	1.4	7.5	640701	Residential_Communityสวรรคโลก	MUEANG SAWANKHALOK	6407	สวรรคโลก	SAWANKHALOK	64	สุโขทัย	SUKHOTHAI	LOW	LOW	17.30864243	99.83549818	2018-04-17	2018-04-17	1	2
b03a400a-17e9-40d5-a421-f88169c2dbd4	1	Village	12.0	Commercial_Community	North	Rainy	0.0	0.0	0.0	640701	Residential_Communityสวรรคโลก	MUEANG SAWANKHALOK	6407	สวรรคโลก	SAWANKHALOK	64	สุโขทัย	SUKHOTHAI	SAFE	SAFE	17.30864243	99.83549818	2018-10-02	2018-10-02	0	3
b1c4490c-8fff-44fc-a8d7-be800a2c5656	1	Village	12.0	Commercial_Community	North	Rainy	25.0	7.4	35.0	640701	Residential_Communityสวรรคโลก	MUEANG SAWANKHALOK	6407	สวรรคโลก	SAWANKHALOK	64	สุโขทัย	SUKHOTHAI	HIGH	MODERATE	17.30789744	99.83058216	2018-07-09	2018-07-09	1	3
778cb8c2-78d3-4727-9d34-77353981e9e6	1	Village	11.0	Residential_Community	North	Winter	28.9	4.2	55.6	650304	บ้านดง	BAN DONG	6503	ชาติตระการ	CHAT TRAKAN	65	พิษณุโลก	PHITSANULOK	HIGH	LOW	17.30763	100.4746567	2018-11-06	2018-11-06	0	1
6fd70abc-07f4-494b-88bb-fe0ca45d3bc0	1	Village	12.0	Commercial_Community	Northeast	Winter	22.5	7.6	32.5	420901	วังสะพุง	WANG SAPHUNG	4209	วังสะพุง	WANG SAPHUNG	42	เลย	LOEI	HIGH	MODERATE	17.30753523	101.7656423	2017-02-14	2017-02-14	0	1
02701ca7-3316-4efd-b517-282cf9cf6c32	1	Village	11.0	Residential_Community	Northeast	Summer	24.4	12.7	33.3	420913	ศรีสงคราม	SI SONGKHRAM	4209	วังสะพุง	WANG SAPHUNG	42	เลย	LOEI	HIGH	HIGH	17.30700675	101.7690447	2017-05-04	2017-05-04	1	0
b6de6005-1c05-46e2-81e4-cd9cac432954	1	Village	11.0	Residential_Community	Northeast	Rainy	26.7	11.4	33.3	421302	ผาอินทร์แปลง	PHA IN PLAENG	4213	เอราวัณ	ERAWAN	42	เลย	LOEI	HIGH	HIGH	17.3060663	101.9492063	2017-05-15	2017-05-15	0	0
b2dcbd65-6f09-4e8d-8786-5c2d42194f2a	1	Village	11.0	Residential_Community	Northeast	Rainy	37.2	10.7	49.0	421302	ผาอินทร์แปลง	PHA IN PLAENG	4213	เอราวัณ	ERAWAN	42	เลย	LOEI	HIGH	HIGH	17.305606	101.9523109	2018-07-18	2018-07-18	1	8
1d07b902-2ac4-468e-b77f-cac1b73a4cfb	1	Village	10.0	Slum	North	Summer	7.5	4.4	17.5	640701	Residential_Communityสวรรคโลก	MUEANG SAWANKHALOK	6407	สวรรคโลก	SAWANKHALOK	64	สุโขทัย	SUKHOTHAI	LOW	LOW	17.30445784	99.82727563	2018-03-06	2018-03-06	1	2
03aa25d8-8a59-466e-8209-a644d8e78baa	1	Village	11.0	Residential_Community	Northeast	Summer	12.5	5.0	15.0	390201	นากลาง	NA KLANG	3902	นากลาง	NA KLANG	39	หนองบัวลำภู	NONG BUA LAMPHU	MODERATE	LOW	17.30434033	102.205136	2017-02-24	2017-02-24	0	0
d8934704-862e-4ded-a001-5b363055ca0a	1	Village	11.0	Residential_Community	Northeast	Rainy	15.9	7.6	25.0	410115	หนองไฮ	NONG HAI	4101	Residential_Communityอุดรธานี	MUEANG UDON THANI	41	อุดรธานี	UDON THANI	MODERATE	MODERATE	17.30352567	102.663503	2017-06-05	2017-06-06	2	2
32fb3161-f543-4f94-9f59-871a9a1d1b21	1	Village	11.0	Residential_Community	Northeast	Rainy	36.4	11.9	51.5	471702	นาแก้ว	NA KAEO	4717	โพนนาแก้ว	PHON NA KAEO	47	สกลนคร	SAKON NAKHON	HIGH	HIGH	17.30274526	104.1977896	2019-06-20	2019-06-20	0	1
8b9c6038-36fc-4e5d-9364-761325b52b1e	1	Village	11.0	Residential_Community	Northeast	Rainy	50.0	14.3	50.0	470403	พอกน้อย	PHOK NOI	4704	พรรณานิคม	PHANNA NIKHOM	47	สกลนคร	SAKON NAKHON	HIGH	HIGH	17.30270556	103.9623778	2017-08-31	2017-08-31	0	1
7e89dd37-b243-40da-92e6-75d72994441a	1	Village	11.0	Residential_Community	Northeast	Rainy	15.6	5.3	17.8	410105	บ้านตาด	BAN TAT	4101	Residential_Communityอุดรธานี	MUEANG UDON THANI	41	อุดรธานี	UDON THANI	MODERATE	MODERATE	17.30161753	102.7432689	2017-06-08	2017-06-09	1	3
262a361f-da04-479b-bf55-cd2a42eaf1ca	1	Village	11.0	Residential_Community	Northeast	Rainy	2.2	1.4	4.4	410106	โนนสูง	NON SUNG	4101	Residential_Communityอุดรธานี	MUEANG UDON THANI	41	อุดรธานี	UDON THANI	LOW	LOW	17.30056406	102.8559435	2017-06-01	2017-06-01	0	2
c9eee39f-3b05-474e-9d99-e390771738cf	1	Village	11.0	Residential_Community	Northeast	Summer	26.7	8.2	26.7	390201	นากลาง	NA KLANG	3902	นากลาง	NA KLANG	39	หนองบัวลำภู	NONG BUA LAMPHU	HIGH	MODERATE	17.30001987	102.2021443	2018-04-20	2018-04-20	0	0
1639bbe0-e0eb-4851-9f30-72a01c78930d	1	Village	11.0	Residential_Community	Northeast	Summer	6.7	1.2	6.7	470118	หนองลาด	NONG LAT	4701	Residential_Communityสกลนคร	MUEANG SAKON NAKHON	47	สกลนคร	SAKON NAKHON	LOW	LOW	17.29976603	104.0438583	2019-03-07	2019-03-07	0	1
c1dff76b-85f3-444d-a281-e946de45eed6	1	Village	11.0	Residential_Community	Northeast	Rainy	6.7	2.4	6.7	410106	โนนสูง	NON SUNG	4101	Residential_Communityอุดรธานี	MUEANG UDON THANI	41	อุดรธานี	UDON THANI	LOW	LOW	17.29886268	102.8320142	2017-06-01	2017-06-01	0	2
f45dc4ac-bb2e-4183-a3e1-fc9095e2041c	1	Village	11.0	Residential_Community	Northeast	Rainy	4.4	1.9	6.7	410105	บ้านตาด	BAN TAT	4101	Residential_Communityอุดรธานี	MUEANG UDON THANI	41	อุดรธานี	UDON THANI	LOW	LOW	17.29837739	102.7254433	2017-06-08	2017-06-08	1	3
1135b196-a82e-4552-ac22-9def5fe15618	1	Village	11.0	Residential_Community	Northeast	Winter	13.3	4.7	15.6	420901	วังสะพุง	WANG SAPHUNG	4209	วังสะพุง	WANG SAPHUNG	42	เลย	LOEI	MODERATE	LOW	17.29754606	101.7553734	2019-02-11	2019-02-11	0	12
dd29e93f-64f1-4ef7-b514-9bdd7c30d5e2	1	Village	11.0	Residential_Community	Northeast	Rainy	6.7	2.6	6.7	410106	โนนสูง	NON SUNG	4101	Residential_Communityอุดรธานี	MUEANG UDON THANI	41	อุดรธานี	UDON THANI	LOW	LOW	17.29739817	102.8568977	2017-06-01	2017-06-01	0	2
02585b79-735c-4495-9bf9-f74ff84954a6	1	Village	11.0	Residential_Community	Northeast	Rainy	35.7	18.8	64.3	471302	ท่าศิลา	THA SILA	4713	ส่องดาว	SONG DAO	47	สกลนคร	SAKON NAKHON	HIGH	HIGH	17.29715424	103.3681897	2018-07-04	2018-07-04	3	6
bb9fe9a7-464c-4572-a138-76ae3d048177	1	Village	11.0	Residential_Community	Northeast	Winter	11.1	4.1	16.7	470603	หนองลาด	NONG LAT	4706	วาริชภูมิ	WARITCHAPHUM	47	สกลนคร	SAKON NAKHON	MODERATE	LOW	17.29702972	103.5929337	2017-12-13	2017-12-14	0	0
e3cb175b-2ad6-44ad-a2d1-6bb5d8e7f960	1	Village	11.0	Residential_Community	Northeast	Summer	0.0	0.0	0.0	471302	ท่าศิลา	THA SILA	4713	ส่องดาว	SONG DAO	47	สกลนคร	SAKON NAKHON	SAFE	SAFE	17.29700027	103.3633058	2019-03-28	2019-03-28	1	2
d9d50e9f-7989-462c-bd73-0d4e07a7c4cd	1	Village	11.0	Residential_Community	Northeast	Winter	24.4	7.9	28.9	390201	นากลาง	NA KLANG	3902	นากลาง	NA KLANG	39	หนองบัวลำภู	NONG BUA LAMPHU	HIGH	MODERATE	17.2964788	102.2114526	2018-12-14	2018-12-15	2	0
f0069873-13e4-443c-9e46-08c000c8df20	1	Village	11.0	Residential_Community	Northeast	Rainy	6.2	1.3	6.2	471302	ท่าศิลา	THA SILA	4713	ส่องดาว	SONG DAO	47	สกลนคร	SAKON NAKHON	LOW	LOW	17.29585041	103.364787	2018-07-24	2018-07-24	0	6
283cb76a-b5db-46d9-a2bb-57225928668d	1	Village	11.0	Residential_Community	North	Rainy	26.7	8.1	60.0	650301	ป่าแดง	PA DAENG	6503	ชาติตระการ	CHAT TRAKAN	65	พิษณุโลก	PHITSANULOK	HIGH	MODERATE	17.29493498	100.5077732	2018-06-11	2018-06-11	4	12
f16ac79f-9b96-44bd-bc2a-3dd2c0482042	1	Village	11.0	Residential_Community	Northeast	Rainy	20.0	9.9	31.1	410121	หนองไผ่	NONG PHAI	4101	Residential_Communityอุดรธานี	MUEANG UDON THANI	41	อุดรธานี	UDON THANI	MODERATE	MODERATE	17.29423958	102.9195698	2017-06-02	2017-06-02	1	2
541a724e-1bde-40b1-9a72-f86e68afb0a4	1	Village	11.0	Residential_Community	Northeast	Rainy	13.9	3.0	18.6	470106	เชียงเครือ	CHIANG KHRUEA	4701	Residential_Communityสกลนคร	MUEANG SAKON NAKHON	47	สกลนคร	SAKON NAKHON	MODERATE	LOW	17.29373796	104.0671945	2017-09-04	2017-09-04	0	9
882bf209-30a2-4c22-96ef-d78ba7bf91a6	1	Village	11.0	Residential_Community	Northeast	Rainy	100.0	14.3	100.0	420505	โพนสูง	PHON SUNG	4205	ด่านซ้าย	DAN SAI	42	เลย	LOEI	HIGH	HIGH	17.29301609	101.2351453	2019-08-29	2019-08-29	1	32
882bf209-30a2-4c22-96ef-d78ba7bf91a6	1	Village	11.0	Residential_Community	Northeast	Winter	0.0	0.0	0.0	420505	โพนสูง	PHON SUNG	4205	ด่านซ้าย	DAN SAI	42	เลย	LOEI	SAFE	SAFE	17.29301609	101.2351453	2019-12-12	2019-12-12	0	0
7e5b36e4-eb3a-4d69-af5f-46266b31b973	1	Village	11.0	Residential_Community	Northeast	Rainy	24.4	11.1	37.8	410115	หนองไฮ	NONG HAI	4101	Residential_Communityอุดรธานี	MUEANG UDON THANI	41	อุดรธานี	UDON THANI	HIGH	HIGH	17.29236688	102.685181	2017-06-05	2017-06-05	2	2
ef8f6330-90bf-4330-81da-e9a52739f5d5	1	Village	11.0	Residential_Community	Northeast	Rainy	8.9	4.5	13.3	410105	บ้านตาด	BAN TAT	4101	Residential_Communityอุดรธานี	MUEANG UDON THANI	41	อุดรธานี	UDON THANI	LOW	LOW	17.28980077	102.7491225	2017-06-08	2017-06-08	1	3
ef8f6330-90bf-4330-81da-e9a52739f5d5	1	Village	11.0	Residential_Community	Northeast	Rainy	13.0	7.5	23.9	410105	บ้านตาด	BAN TAT	4101	Residential_Communityอุดรธานี	MUEANG UDON THANI	41	อุดรธานี	UDON THANI	MODERATE	MODERATE	17.28980077	102.7491225	2019-08-26	2019-08-26	0	27
afae16f7-9829-4e20-8a82-dca54b238d6d	1	Village	19.0	Residential_Community	Northeast	Rainy	0.0	0.0	0.0	470601	วาริชภูมิ	WARITCHAPHUM	4706	วาริชภูมิ	WARITCHAPHUM	47	สกลนคร	SAKON NAKHON	SAFE	SAFE	17.28807208	103.6669	2017-05-19	2017-05-19	0	1
27995401-ec4f-440f-9c13-9a6c7f07fff7	1	Village	11.0	Residential_Community	Northeast	Winter	13.3	4.0	13.3	390202	ด่านช้าง	DAN CHANG	3902	นากลาง	NA KLANG	39	หนองบัวลำภู	NONG BUA LAMPHU	MODERATE	LOW	17.28644613	102.1629911	2018-12-14	2018-12-14	0	1
86dd62bb-e738-4fc7-b9f3-d61f64c808d5	1	Village	11.0	Residential_Community	Northeast	Rainy	0.0	0.0	0.0	470106	เชียงเครือ	CHIANG KHRUEA	4701	Residential_Communityสกลนคร	MUEANG SAKON NAKHON	47	สกลนคร	SAKON NAKHON	SAFE	SAFE	17.28579146	104.0799659	2017-06-15	2017-06-15	0	9
6383ab67-906b-48c7-ba6c-0f5f9d27126e	1	Village	11.0	Residential_Community	Northeast	Rainy	5.0	1.9	10.0	470106	เชียงเครือ	CHIANG KHRUEA	4701	Residential_Communityสกลนคร	MUEANG SAKON NAKHON	47	สกลนคร	SAKON NAKHON	LOW	LOW	17.28499177	104.0799401	2017-06-15	2017-06-15	0	9
40cf1f8e-90c3-4390-9ad4-0629d18468ff	1	Village	11.0	Residential_Community	North	Rainy	45.2	10.2	90.3	650301	ป่าแดง	PA DAENG	6503	ชาติตระการ	CHAT TRAKAN	65	พิษณุโลก	PHITSANULOK	HIGH	HIGH	17.28420071	100.5224377	2018-06-11	2018-06-11	4	12
5371ee1f-019b-4566-a3f3-fa1c177e710f	1	Village	11.0	Residential_Community	Northeast	Summer	4.4	2.5	6.7	410105	บ้านตาด	BAN TAT	4101	Residential_Communityอุดรธานี	MUEANG UDON THANI	41	อุดรธานี	UDON THANI	LOW	LOW	17.28396509	102.7322896	2018-02-19	2018-02-19	0	0
edde15fb-df16-4b69-be9e-3c658b8200b8	1	Village	11.0	Residential_Community	Northeast	Rainy	13.3	5.7	15.6	410106	โนนสูง	NON SUNG	4101	Residential_Communityอุดรธานี	MUEANG UDON THANI	41	อุดรธานี	UDON THANI	MODERATE	MODERATE	17.28371891	102.8676865	2017-06-01	2017-06-01	0	2
4e10d816-1783-43a2-9985-823778a93db6	1	Village	11.0	Residential_Community	North	Winter	25.0	4.1	37.5	650301	ป่าแดง	PA DAENG	6503	ชาติตระการ	CHAT TRAKAN	65	พิษณุโลก	PHITSANULOK	HIGH	LOW	17.2831416	100.6000799	2019-02-14	2019-02-14	0	1
852b61aa-9949-4d34-b0b4-c96b0c9144c0	1	Village	11.0	Residential_Community	Northeast	Rainy	4.4	1.8	4.4	410106	โนนสูง	NON SUNG	4101	Residential_Communityอุดรธานี	MUEANG UDON THANI	41	อุดรธานี	UDON THANI	LOW	LOW	17.28257346	102.8715771	2017-06-01	2017-06-01	0	2
13e1cc38-e82c-45b1-a66a-aef7efe1941a	1	Village	11.0	Residential_Community	Northeast	Winter	13.3	6.1	20.0	410115	หนองไฮ	NONG HAI	4101	Residential_Communityอุดรธานี	MUEANG UDON THANI	41	อุดรธานี	UDON THANI	MODERATE	MODERATE	17.28213679	102.7062695	2018-12-17	2018-12-17	1	12
986ec2c1-3453-49bf-a300-bf3163a5bd19	1	Village	11.0	Residential_Community	Northeast	Rainy	4.4	1.5	4.4	410106	โนนสูง	NON SUNG	4101	Residential_Communityอุดรธานี	MUEANG UDON THANI	41	อุดรธานี	UDON THANI	LOW	LOW	17.28118501	102.869552	2019-08-27	2019-08-27	0	17
986ec2c1-3453-49bf-a300-bf3163a5bd19	1	Village	11.0	Residential_Community	Northeast	Rainy	16.7	5.9	16.7	410106	โนนสูง	NON SUNG	4101	Residential_Communityอุดรธานี	MUEANG UDON THANI	41	อุดรธานี	UDON THANI	MODERATE	MODERATE	17.28118501	102.869552	2018-08-23	2018-08-23	2	9
986ec2c1-3453-49bf-a300-bf3163a5bd19	1	Village	11.0	Residential_Community	Northeast	Rainy	4.4	1.4	4.4	410106	โนนสูง	NON SUNG	4101	Residential_Communityอุดรธานี	MUEANG UDON THANI	41	อุดรธานี	UDON THANI	LOW	LOW	17.28118501	102.869552	2017-06-01	2017-06-01	0	2
8ea00651-87b3-4bcc-8470-c3470168dd54	1	Village	11.0	Residential_Community	North	Rainy	20.0	3.2	26.7	650301	ป่าแดง	PA DAENG	6503	ชาติตระการ	CHAT TRAKAN	65	พิษณุโลก	PHITSANULOK	MODERATE	LOW	17.28079956	100.5381997	2018-06-11	2018-06-11	4	12
4feed863-1c18-4578-a6e2-3e086b03ed66	1	Village	11.0	Residential_Community	North	Rainy	25.0	2.5	25.0	630306	วังจันทร์	WANG CHAN	6303	สามเงา	SAM NGAO	63	ตาก	TAK	HIGH	LOW	17.28058149	99.05556581	2019-06-24	2019-06-24	1	5
0e16577d-2f0d-4b16-a057-ac25773fcc1e	1	Village	11.0	Residential_Community	North	Rainy	20.0	2.4	20.0	650301	ป่าแดง	PA DAENG	6503	ชาติตระการ	CHAT TRAKAN	65	พิษณุโลก	PHITSANULOK	MODERATE	LOW	17.27988459	100.5379442	2018-06-11	2018-06-11	4	12
cea19a41-1775-48ef-a385-5416dd530182	1	Village	11.0	Residential_Community	Northeast	Rainy	22.2	10.8	35.6	410106	โนนสูง	NON SUNG	4101	Residential_Communityอุดรธานี	MUEANG UDON THANI	41	อุดรธานี	UDON THANI	HIGH	HIGH	17.27838823	102.8681978	2018-06-18	2018-06-18	2	9
cea19a41-1775-48ef-a385-5416dd530182	1	Village	11.0	Residential_Community	Northeast	Rainy	8.9	2.7	8.9	410106	โนนสูง	NON SUNG	4101	Residential_Communityอุดรธานี	MUEANG UDON THANI	41	อุดรธานี	UDON THANI	LOW	LOW	17.27838823	102.8681978	2018-08-23	2018-08-23	2	9
c9b3a478-30ca-4988-9e2b-56a2e71868ea	1	Village	11.0	Residential_Community	Northeast	Winter	42.2	18.3	75.6	410115	หนองไฮ	NONG HAI	4101	Residential_Communityอุดรธานี	MUEANG UDON THANI	41	อุดรธานี	UDON THANI	HIGH	HIGH	17.27828515	102.7022529	2018-12-17	2018-12-17	1	12
c9f13813-c4f3-4111-bfae-228a6f1adfd6	1	Village	11.0	Residential_Community	Northeast	Summer	40.0	13.1	42.2	390113	นาคำไฮ	NA KHAM HAI	3901	Residential_Communityหนองบัวลำภู	MUEANG NONG BUA LAMPHU	39	หนองบัวลำภู	NONG BUA LAMPHU	HIGH	HIGH	17.2782304	102.309428	2019-04-05	2019-04-05	1	4
5069f061-e059-4f2b-bc5a-36f33497973c	1	Village	11.0	Residential_Community	Northeast	Summer	13.3	6.2	20.0	410106	โนนสูง	NON SUNG	4101	Residential_Communityอุดรธานี	MUEANG UDON THANI	41	อุดรธานี	UDON THANI	MODERATE	MODERATE	17.27815453	102.8673965	2018-02-16	2018-02-16	0	1
5069f061-e059-4f2b-bc5a-36f33497973c	1	Village	11.0	Residential_Community	Northeast	Rainy	13.3	4.2	13.3	410106	โนนสูง	NON SUNG	4101	Residential_Communityอุดรธานี	MUEANG UDON THANI	41	อุดรธานี	UDON THANI	MODERATE	LOW	17.27815453	102.8673965	2018-06-18	2018-06-18	2	9
92b507c3-3285-4c0a-88fe-191c47a443ba	1	Village	11.0	Residential_Community	Northeast	Winter	7.1	1.5	7.1	480206	มหาชัย	MAHACHAI	4802	ปลาปาก	PLA PAK	48	นครพนม	NAKHON PHANOM	LOW	LOW	17.27737785	104.4566339	2019-12-19	2019-12-19	0	0
d2176772-6aee-4aea-a846-94d83b28d96c	1	Village	11.0	Residential_Community	North	Summer	0.0	0.0	0.0	650301	ป่าแดง	PA DAENG	6503	ชาติตระการ	CHAT TRAKAN	65	พิษณุโลก	PHITSANULOK	SAFE	SAFE	17.276855	100.60222	2019-03-19	2019-03-19	0	0
d2176772-6aee-4aea-a846-94d83b28d96c	1	Village	11.0	Residential_Community	North	Winter	32.7	4.7	42.3	650301	ป่าแดง	PA DAENG	6503	ชาติตระการ	CHAT TRAKAN	65	พิษณุโลก	PHITSANULOK	HIGH	LOW	17.276855	100.60222	2019-02-06	2019-02-06	0	1
86db3067-a337-4955-a326-13548305dfd3	1	Village	10.0	Slum	North	Rainy	12.2	3.3	17.1	650301	ป่าแดง	PA DAENG	6503	ชาติตระการ	CHAT TRAKAN	65	พิษณุโลก	PHITSANULOK	MODERATE	LOW	17.2762593	100.6019155	2019-05-21	2019-05-22	0	0
15d57906-ab4f-45dd-a57e-1462ed7d3c46	1	Village	11.0	Residential_Community	Northeast	Rainy	26.7	12.4	37.8	410106	โนนสูง	NON SUNG	4101	Residential_Communityอุดรธานี	MUEANG UDON THANI	41	อุดรธานี	UDON THANI	HIGH	HIGH	17.2759407	102.8689891	2018-06-18	2018-06-18	2	9
6adeba22-5701-4c9d-8dce-3f69e050dcf8	1	Village	10.0	Slum	North	Summer	4.8	3.1	11.9	650301	ป่าแดง	PA DAENG	6503	ชาติตระการ	CHAT TRAKAN	65	พิษณุโลก	PHITSANULOK	LOW	LOW	17.2752472	100.6024298	2019-03-18	2019-03-19	0	0
3e2a88e6-1c62-4538-8f54-e54b46124281	1	Village	11.0	Residential_Community	North	Rainy	25.0	2.6	25.0	650301	ป่าแดง	PA DAENG	6503	ชาติตระการ	CHAT TRAKAN	65	พิษณุโลก	PHITSANULOK	HIGH	LOW	17.2743799	100.6051345	2019-05-21	2019-05-21	0	0
18f6e596-519b-4e4b-a885-77f6ec398723	1	Village	11.0	Residential_Community	Northeast	Summer	13.3	4.8	13.3	471302	ท่าศิลา	THA SILA	4713	ส่องดาว	SONG DAO	47	สกลนคร	SAKON NAKHON	MODERATE	LOW	17.27435051	103.3294439	2019-04-05	2019-04-05	0	2
521e29df-1c2c-4445-b564-01f6d8eb68e9	1	Village	11.0	Residential_Community	Northeast	Summer	27.9	10.3	39.5	410115	หนองไฮ	NONG HAI	4101	Residential_Communityอุดรธานี	MUEANG UDON THANI	41	อุดรธานี	UDON THANI	HIGH	HIGH	17.27429608	102.7090714	2018-02-19	2018-02-19	0	2
521e29df-1c2c-4445-b564-01f6d8eb68e9	1	Village	11.0	Residential_Community	Northeast	Rainy	22.9	7.7	31.2	410115	หนองไฮ	NONG HAI	4101	Residential_Communityอุดรธานี	MUEANG UDON THANI	41	อุดรธานี	UDON THANI	HIGH	MODERATE	17.27429608	102.7090714	2017-06-05	2017-06-05	2	2
[truncated: 8,263 more rows]
