# Supplementary material for: Identifying villages and breeding habitats for dengue transmission in Thailand: insights from long-term larval surveys
Source: BMC Infect Dis. 2024 May 24;24:523. doi: 10.1186/s12879-024-09398-7 (PMC11119398; doi:10.1186/s12879-024-09398-7)
Supplement: Supplementary file 1 — Supplementary Material 1. [file 12879_2024_9398_MOESM1_ESM.zip › raw_data/raw_data_places.csv]

place_id	place_type	place_type_name	place_subtype_id	place_subtype_name	region_name	season	hi	ci	bi	place_code	tambon_code	tambon_namt	tambon_name	amp_code	amp_namt	amp_name	prov_code	prov_namt	prov_name	HI-baseRiskLevels	CI-baseRiskLevels	latitude	longitude
78a08671-3763-400f-b04c-821ef48b6fa3	1	Village	11	Residential_Community	North	Rainy	18.4	4.5	28.3		570906	เวียงพางคำ	WIANG PHANG KHAM	5709	แม่สาย	MAE SAI	57	เชียงราย	CHIANG RAI	MODERATE	LOW	20.4253272	99.8728935
78a08671-3763-400f-b04c-821ef48b6fa3	1	Village	11	Residential_Community	North	Rainy	15.4	12.9	138.5		570906	เวียงพางคำ	WIANG PHANG KHAM	5709	แม่สาย	MAE SAI	57	เชียงราย	CHIANG RAI	MODERATE	HIGH	20.4253272	99.8728935
78a08671-3763-400f-b04c-821ef48b6fa3	1	Village	11	Residential_Community	North	Rainy	46.7	7.9	60		570906	เวียงพางคำ	WIANG PHANG KHAM	5709	แม่สาย	MAE SAI	57	เชียงราย	CHIANG RAI	HIGH	MODERATE	20.4253272	99.8728935
34b64a35-4b0f-4210-a4f4-964677921fff	1	Village	11	Residential_Community	Central	Rainy	21.7	2.8	30.4		104301	คันนายาว	KHAN NA YAO	1043	คันนายาว	KHAN NA YAO	10	กรุงเทพมหานคร	BANGKOK	HIGH	LOW	20.32785749	99.63565414
e2e76c84-8ccf-463c-b08b-78e2a6ae8f40	1	Village	11	Residential_Community	North	Rainy	6.5	0.7	6.5		571501	เทอดไทย	THOET THAI	5715	แม่ฟ้าหลวง	MAE FA LUANG	57	เชียงราย	CHIANG RAI	LOW	LOW	20.326783	99.6360533
66e24def-114e-4749-ae34-5ef36b28e4c8	1	Village	11	Residential_Community	North	Rainy	13.3	3	16.7		570801	เวียง	WIANG	5708	เชียงแสน	CHIANG SAEN	57	เชียงราย	CHIANG RAI	MODERATE	LOW	20.2961504	100.0875961
7803110b-af24-4661-856c-cd5bb7e186b8	1	Village	11	Residential_Community	North	Rainy	13.3	1.6	16.7		571504	แม่ฟ้าหลวง	MAE FA LUANG	5715	แม่ฟ้าหลวง	MAE FA LUANG	57	เชียงราย	CHIANG RAI	MODERATE	LOW	20.2934089	99.816161
7803110b-af24-4661-856c-cd5bb7e186b8	1	Village	11	Residential_Community	North	Rainy	17.2	5.5	20.7		571504	แม่ฟ้าหลวง	MAE FA LUANG	5715	แม่ฟ้าหลวง	MAE FA LUANG	57	เชียงราย	CHIANG RAI	MODERATE	MODERATE	20.2934089	99.816161
7803110b-af24-4661-856c-cd5bb7e186b8	1	Village	11	Residential_Community	North	Winter	0	0	0		571504	แม่ฟ้าหลวง	MAE FA LUANG	5715	แม่ฟ้าหลวง	MAE FA LUANG	57	เชียงราย	CHIANG RAI	SAFE	SAFE	20.2934089	99.816161
7803110b-af24-4661-856c-cd5bb7e186b8	1	Village	11	Residential_Community	North	Winter	0	0	0		571504	แม่ฟ้าหลวง	MAE FA LUANG	5715	แม่ฟ้าหลวง	MAE FA LUANG	57	เชียงราย	CHIANG RAI	SAFE	SAFE	20.2934089	99.816161
ac526e22-7f50-4619-9762-25043f32ebae	1	Village	11	Residential_Community	North	Winter	3.6	0.7	3.6		570301	เวียง	WIANG	5703	เชียงของ	CHIANG KHONG	57	เชียงราย	CHIANG RAI	LOW	LOW	20.2665494	100.3813345
7d17a043-7a70-4ca9-8a98-1f1a6df69a06	1	Village	11	Residential_Community	North	Rainy	33.3	9.8	33.3		570301	เวียง	WIANG	5703	เชียงของ	CHIANG KHONG	57	เชียงราย	CHIANG RAI	HIGH	MODERATE	20.2661031	100.3819598
93111437-7971-4866-8c2a-600ac55c1480	1	Village	11	Residential_Community	North	Winter	12.5	3	12.5		570710	แม่ไร่	MAE RAI	5707	แม่จัน	MAE CHAN	57	เชียงราย	CHIANG RAI	MODERATE	LOW	20.2659679	99.8432585
40718e77-3fd9-442f-8c65-c1d4b5bf1939	1	Village	11	Residential_Community	North	Winter	3	0.3	3		571501	เทอดไทย	THOET THAI	5715	แม่ฟ้าหลวง	MAE FA LUANG	57	เชียงราย	CHIANG RAI	LOW	LOW	20.25707296	99.65136077
06abee33-9965-48fc-8fd4-d4712f5e6962	1	Village	11	Residential_Community	North	Rainy	25	4.3	50		571501	เทอดไทย	THOET THAI	5715	แม่ฟ้าหลวง	MAE FA LUANG	57	เชียงราย	CHIANG RAI	HIGH	LOW	20.2527551	99.6524184
a3fb2b5e-896d-4299-ade1-074c85975138	1	Village	11	Residential_Community	North	Winter	6.2	0.9	6.2		571502	แม่สลองใน	MAE SALONG NAI	5715	แม่ฟ้าหลวง	MAE FA LUANG	57	เชียงราย	CHIANG RAI	LOW	LOW	20.2511708	99.6484465
d7dc3e3b-055d-4aef-a1f8-5cdebe0dfd67	1	Village	11	Residential_Community	North	Rainy	24	3.5	40		571501	เทอดไทย	THOET THAI	5715	แม่ฟ้าหลวง	MAE FA LUANG	57	เชียงราย	CHIANG RAI	HIGH	LOW	20.2503784	99.679407
0dab351c-7894-4dd7-8384-d01bf7a39a4c	1	Village	11	Residential_Community	North	Rainy	8.8	1.4	8.8		571501	เทอดไทย	THOET THAI	5715	แม่ฟ้าหลวง	MAE FA LUANG	57	เชียงราย	CHIANG RAI	LOW	LOW	20.2492382	99.6774068
0045bcb3-5304-4f17-9ab5-85ecd3f93dad	1	Village	11	Residential_Community	North	Rainy	14.3	1.4	21.4		571501	เทอดไทย	THOET THAI	5715	แม่ฟ้าหลวง	MAE FA LUANG	57	เชียงราย	CHIANG RAI	MODERATE	LOW	20.2490795	99.6577975
3ad14225-5d9c-47cf-9356-8407b4f43897	1	Village	11	Residential_Community	North	Rainy	11.6	3.3	20.2		571502	แม่สลองใน	MAE SALONG NAI	5715	แม่ฟ้าหลวง	MAE FA LUANG	57	เชียงราย	CHIANG RAI	MODERATE	LOW	20.2485501	99.6464052
3ad14225-5d9c-47cf-9356-8407b4f43897	1	Village	11	Residential_Community	North	Rainy	0	0	0		571502	แม่สลองใน	MAE SALONG NAI	5715	แม่ฟ้าหลวง	MAE FA LUANG	57	เชียงราย	CHIANG RAI	SAFE	SAFE	20.2485501	99.6464052
da884bde-60fd-4c40-b386-d8f4ac91a25f	1	Village	11	Residential_Community	North	Rainy	17.4	2.4	30.4		571501	เทอดไทย	THOET THAI	5715	แม่ฟ้าหลวง	MAE FA LUANG	57	เชียงราย	CHIANG RAI	MODERATE	LOW	20.2484247	99.6550075
50c14e9d-ebd3-403a-9549-9906b8fa8e64	1	Village	11	Residential_Community	North	Rainy	27.3	4.7	60		571501	เทอดไทย	THOET THAI	5715	แม่ฟ้าหลวง	MAE FA LUANG	57	เชียงราย	CHIANG RAI	HIGH	LOW	20.2481084	99.656792
f72fa0b2-6eab-4114-a41d-580e0539d6f4	1	Village	11	Residential_Community	North	Rainy	25.5	8.9	49		571502	แม่สลองใน	MAE SALONG NAI	5715	แม่ฟ้าหลวง	MAE FA LUANG	57	เชียงราย	CHIANG RAI	HIGH	MODERATE	20.2478983	99.65333
35105f0e-906d-45fe-9db8-bb1581340961	1	Village	11	Residential_Community	North	Rainy	14.9	2.7	28.6		571501	เทอดไทย	THOET THAI	5715	แม่ฟ้าหลวง	MAE FA LUANG	57	เชียงราย	CHIANG RAI	MODERATE	LOW	20.247824	99.6711431
f44c9147-22b7-4af7-a1dc-095a95f144f2	1	Village	11	Residential_Community	North	Rainy	3.1	0.8	6.2		571501	เทอดไทย	THOET THAI	5715	แม่ฟ้าหลวง	MAE FA LUANG	57	เชียงราย	CHIANG RAI	LOW	LOW	20.2476534	99.6592729
f44c9147-22b7-4af7-a1dc-095a95f144f2	1	Village	11	Residential_Community	North	Rainy	0	0	0		571501	เทอดไทย	THOET THAI	5715	แม่ฟ้าหลวง	MAE FA LUANG	57	เชียงราย	CHIANG RAI	SAFE	SAFE	20.2476534	99.6592729
20b65a39-d525-415d-ac9c-10fc6823d3d7	1	Village	11	Residential_Community	North	Winter	5.3	1.2	10.5		571501	เทอดไทย	THOET THAI	5715	แม่ฟ้าหลวง	MAE FA LUANG	57	เชียงราย	CHIANG RAI	LOW	LOW	20.2470252	99.6602118
9ecdb83a-8b7f-4504-b026-cd86a3780c6f	1	Village	11	Residential_Community	North	Rainy	52.6	8.2	100		571501	เทอดไทย	THOET THAI	5715	แม่ฟ้าหลวง	MAE FA LUANG	57	เชียงราย	CHIANG RAI	HIGH	MODERATE	20.246756	99.6614416
774c2546-955c-46fd-b3ce-2d4b472af0ac	1	Village	11	Residential_Community	North	Rainy	23.5	5.2	47.1		571502	แม่สลองใน	MAE SALONG NAI	5715	แม่ฟ้าหลวง	MAE FA LUANG	57	เชียงราย	CHIANG RAI	HIGH	MODERATE	20.2465278	99.6597202
e8e0c3da-5706-4c82-bc44-b9c90d5b4377	1	Village	11	Residential_Community	North	Rainy	7.1	0.6	9.5		571501	เทอดไทย	THOET THAI	5715	แม่ฟ้าหลวง	MAE FA LUANG	57	เชียงราย	CHIANG RAI	LOW	LOW	20.2458923	99.6610844
ae28e328-fb36-4026-8592-fd628cd73106	1	Village	11	Residential_Community	North	Rainy	22.7	3.5	22.7		571502	แม่สลองใน	MAE SALONG NAI	5715	แม่ฟ้าหลวง	MAE FA LUANG	57	เชียงราย	CHIANG RAI	HIGH	LOW	20.2457657	99.6555966
ae28e328-fb36-4026-8592-fd628cd73106	1	Village	11	Residential_Community	North	Rainy	0	0	0		571502	แม่สลองใน	MAE SALONG NAI	5715	แม่ฟ้าหลวง	MAE FA LUANG	57	เชียงราย	CHIANG RAI	SAFE	SAFE	20.2457657	99.6555966
cf5b55f2-a460-49a1-b7c4-84dac994301d	1	Village	11	Residential_Community	North	Rainy	50	5.6	50		571501	เทอดไทย	THOET THAI	5715	แม่ฟ้าหลวง	MAE FA LUANG	57	เชียงราย	CHIANG RAI	HIGH	MODERATE	20.2455089	99.6628259
1f390987-c664-454b-b855-595f46a0444f	1	Village	11	Residential_Community	North	Rainy	51.2	9.1	131.7		571501	เทอดไทย	THOET THAI	5715	แม่ฟ้าหลวง	MAE FA LUANG	57	เชียงราย	CHIANG RAI	HIGH	MODERATE	20.2441061	99.6634648
dd5e206a-cb84-43c6-b488-63e3ae063fed	1	Village	11	Residential_Community	North	Rainy	25	4.4	55		571501	เทอดไทย	THOET THAI	5715	แม่ฟ้าหลวง	MAE FA LUANG	57	เชียงราย	CHIANG RAI	HIGH	LOW	20.2439353	99.6641122
ff3ba958-7c92-42f4-912a-f439868eb070	1	Village	11	Residential_Community	North	Rainy	29	5.7	38.7		571501	เทอดไทย	THOET THAI	5715	แม่ฟ้าหลวง	MAE FA LUANG	57	เชียงราย	CHIANG RAI	HIGH	MODERATE	20.2413763	99.6628394
83083c58-1758-d570-cf6b-d9d35adbc11d	1	Village	11	Residential_Community	North	Rainy	0	0	0	6732.0	570703	แม่คำ	MAE KHAM	5707	แม่จัน	MAE CHAN	57	เชียงราย	CHIANG RAI	SAFE	SAFE	20.24007559	99.907246
a6f3ed63-1099-417a-bd57-ba306f48115e	1	Village	11	Residential_Community	North	Rainy	45.2	7.9	99.1		571501	เทอดไทย	THOET THAI	5715	แม่ฟ้าหลวง	MAE FA LUANG	57	เชียงราย	CHIANG RAI	HIGH	MODERATE	20.2400588	99.6642244
c70f1722-39f4-4d7b-83ff-ab126a1046ad	1	Village	11	Residential_Community	North	Rainy	32.6	4.8	55.1		571501	เทอดไทย	THOET THAI	5715	แม่ฟ้าหลวง	MAE FA LUANG	57	เชียงราย	CHIANG RAI	HIGH	LOW	20.239104	99.6634133
742cd83d-6468-4a50-a74f-b2f8041a8abe	1	Village	11	Residential_Community	North	Rainy	32.3	5	51.6		571501	เทอดไทย	THOET THAI	5715	แม่ฟ้าหลวง	MAE FA LUANG	57	เชียงราย	CHIANG RAI	HIGH	LOW	20.23701499	99.66460221
f028d9f6-746a-4083-8abe-bbe4337f361f	1	Village	11	Residential_Community	North	Rainy	44.4	13.5	155.6		571501	เทอดไทย	THOET THAI	5715	แม่ฟ้าหลวง	MAE FA LUANG	57	เชียงราย	CHIANG RAI	HIGH	HIGH	20.2351523	99.6734002
49aa1f67-a56f-4148-9391-8892d8d6ec6d	1	Village	11	Residential_Community	North	Rainy	40.7	4.6	50.9		571501	เทอดไทย	THOET THAI	5715	แม่ฟ้าหลวง	MAE FA LUANG	57	เชียงราย	CHIANG RAI	HIGH	LOW	20.2348885	99.6760931
fa88fd60-4590-47ee-88e3-2d4bc3125061	1	Village	11	Residential_Community	North	Rainy	30.8	8.4	111.5		571501	เทอดไทย	THOET THAI	5715	แม่ฟ้าหลวง	MAE FA LUANG	57	เชียงราย	CHIANG RAI	HIGH	MODERATE	20.23338688	99.66870089
a2ffd714-03ed-41a4-89d7-ddfcd199dfb9	1	Village	11	Residential_Community	North	Rainy	10	0.8	10		571501	เทอดไทย	THOET THAI	5715	แม่ฟ้าหลวง	MAE FA LUANG	57	เชียงราย	CHIANG RAI	LOW	LOW	20.233149	99.67506688
a2ffd714-03ed-41a4-89d7-ddfcd199dfb9	1	Village	11	Residential_Community	North	Winter	0	0	0		571501	เทอดไทย	THOET THAI	5715	แม่ฟ้าหลวง	MAE FA LUANG	57	เชียงราย	CHIANG RAI	SAFE	SAFE	20.233149	99.67506688
a2ffd714-03ed-41a4-89d7-ddfcd199dfb9	1	Village	11	Residential_Community	North	Winter	1.8	0.4	1.8		571501	เทอดไทย	THOET THAI	5715	แม่ฟ้าหลวง	MAE FA LUANG	57	เชียงราย	CHIANG RAI	LOW	LOW	20.233149	99.67506688
a2ffd714-03ed-41a4-89d7-ddfcd199dfb9	1	Village	11	Residential_Community	North	Winter	4.3	1.1	4.3		571501	เทอดไทย	THOET THAI	5715	แม่ฟ้าหลวง	MAE FA LUANG	57	เชียงราย	CHIANG RAI	LOW	LOW	20.233149	99.67506688
24fbd07a-598b-4050-a44f-077f0ca00ead	1	Village	11	Residential_Community	North	Rainy	10	1	10		571501	เทอดไทย	THOET THAI	5715	แม่ฟ้าหลวง	MAE FA LUANG	57	เชียงราย	CHIANG RAI	LOW	LOW	20.2326961	99.6669772
0559b902-90b5-4e47-aee9-bf38d946f15f	1	Village	11	Residential_Community	North	Winter	0	0	0		571502	แม่สลองใน	MAE SALONG NAI	5715	แม่ฟ้าหลวง	MAE FA LUANG	57	เชียงราย	CHIANG RAI	SAFE	SAFE	20.2318381	99.6708558
0594e1f5-9981-4081-bdea-10bac5030245	1	Village	11	Residential_Community	North	Rainy	13.2	2.7	15.8		571502	แม่สลองใน	MAE SALONG NAI	5715	แม่ฟ้าหลวง	MAE FA LUANG	57	เชียงราย	CHIANG RAI	MODERATE	LOW	20.2314276	99.6689001
1dc7c987-1d20-44f5-9cad-620f817a46ec	1	Village	11	Residential_Community	North	Rainy	0	0	0		571502	แม่สลองใน	MAE SALONG NAI	5715	แม่ฟ้าหลวง	MAE FA LUANG	57	เชียงราย	CHIANG RAI	SAFE	SAFE	20.2313322	99.6690097
76087bcc-4480-4e0b-8d1d-ae28fbd5aaca	1	Village	11	Residential_Community	North	Summer	28.9	6.7	44.7		571502	แม่สลองใน	MAE SALONG NAI	5715	แม่ฟ้าหลวง	MAE FA LUANG	57	เชียงราย	CHIANG RAI	HIGH	MODERATE	20.2307328	99.6726184
76087bcc-4480-4e0b-8d1d-ae28fbd5aaca	1	Village	11	Residential_Community	North	Summer	35.5	8.4	58.1		571502	แม่สลองใน	MAE SALONG NAI	5715	แม่ฟ้าหลวง	MAE FA LUANG	57	เชียงราย	CHIANG RAI	HIGH	MODERATE	20.2307328	99.6726184
76087bcc-4480-4e0b-8d1d-ae28fbd5aaca	1	Village	11	Residential_Community	North	Rainy	18.2	3.3	24.2		571502	แม่สลองใน	MAE SALONG NAI	5715	แม่ฟ้าหลวง	MAE FA LUANG	57	เชียงราย	CHIANG RAI	MODERATE	LOW	20.2307328	99.6726184
0f29c8f6-8f69-4c61-a287-85aa8e41384a	1	Village	11	Residential_Community	North	Winter	9.1	1.2	9.1		571502	แม่สลองใน	MAE SALONG NAI	5715	แม่ฟ้าหลวง	MAE FA LUANG	57	เชียงราย	CHIANG RAI	LOW	LOW	20.23038903	99.6721509
43b3b07f-cff3-46c4-a3c4-daf1169ddde3	1	Village	11	Residential_Community	North	Winter	0	0	0		571502	แม่สลองใน	MAE SALONG NAI	5715	แม่ฟ้าหลวง	MAE FA LUANG	57	เชียงราย	CHIANG RAI	SAFE	SAFE	20.2302592	99.6748776
727d3e6c-95fe-45de-83c9-2d0206c66cc9	1	Village	11	Residential_Community	North	Winter	5.7	0.8	5.7		571502	แม่สลองใน	MAE SALONG NAI	5715	แม่ฟ้าหลวง	MAE FA LUANG	57	เชียงราย	CHIANG RAI	LOW	LOW	20.2298617	99.66881
25750b05-af81-4f17-add8-b8361eea664a	1	Village	11	Residential_Community	North	Rainy	0	0	0		571502	แม่สลองใน	MAE SALONG NAI	5715	แม่ฟ้าหลวง	MAE FA LUANG	57	เชียงราย	CHIANG RAI	SAFE	SAFE	20.2293886	99.6712054
25750b05-af81-4f17-add8-b8361eea664a	1	Village	11	Residential_Community	North	Rainy	15	1.9	15		571502	แม่สลองใน	MAE SALONG NAI	5715	แม่ฟ้าหลวง	MAE FA LUANG	57	เชียงราย	CHIANG RAI	MODERATE	LOW	20.2293886	99.6712054
bfc86d97-2b83-46ca-85b1-a8b0fd841bcb	1	Village	11	Residential_Community	North	Winter	16.7	1	19.1		571502	แม่สลองใน	MAE SALONG NAI	5715	แม่ฟ้าหลวง	MAE FA LUANG	57	เชียงราย	CHIANG RAI	MODERATE	LOW	20.2285919	99.6714826
be40fdd2-4cc3-4560-b587-f9e718608c9d	1	Village	11	Residential_Community	North	Summer	3.1	0.8	3.1		571502	แม่สลองใน	MAE SALONG NAI	5715	แม่ฟ้าหลวง	MAE FA LUANG	57	เชียงราย	CHIANG RAI	LOW	LOW	20.2284326	99.6756743
be40fdd2-4cc3-4560-b587-f9e718608c9d	1	Village	11	Residential_Community	North	Rainy	4	1	4		571502	แม่สลองใน	MAE SALONG NAI	5715	แม่ฟ้าหลวง	MAE FA LUANG	57	เชียงราย	CHIANG RAI	LOW	LOW	20.2284326	99.6756743
5a9a873b-5bca-40f7-8651-7639f50dcae3	1	Village	11	Residential_Community	North	Rainy	5.3	2	15.8		571502	แม่สลองใน	MAE SALONG NAI	5715	แม่ฟ้าหลวง	MAE FA LUANG	57	เชียงราย	CHIANG RAI	LOW	LOW	20.2254501	99.6691124
d729f320-cdd3-4c6c-9903-ee1eb13b7be6	1	Village	11	Residential_Community	North	Rainy	0	0	0		571502	แม่สลองใน	MAE SALONG NAI	5715	แม่ฟ้าหลวง	MAE FA LUANG	57	เชียงราย	CHIANG RAI	SAFE	SAFE	20.2236732	99.6318731
f02798d4-1836-4e80-a4d2-cb31c19602dc	1	Village	11	Residential_Community	North	Rainy	45.5	6.7	81.8		570712	จันจว้าใต้	CHAN CHAWA TAI	5707	แม่จัน	MAE CHAN	57	เชียงราย	CHIANG RAI	HIGH	MODERATE	20.219999	99.9501259
fd9e9b04-739b-4d8b-a690-bb9c5c1dabe5	1	Village	11	Residential_Community	North	Summer	20	4.7	20		570711	ศรีค้ำ	SI KHAM	5707	แม่จัน	MAE CHAN	57	เชียงราย	CHIANG RAI	MODERATE	LOW	20.2140209	99.857158
fd9e9b04-739b-4d8b-a690-bb9c5c1dabe5	1	Village	11	Residential_Community	North	Summer	0	0	0		570711	ศรีค้ำ	SI KHAM	5707	แม่จัน	MAE CHAN	57	เชียงราย	CHIANG RAI	SAFE	SAFE	20.2140209	99.857158
1d6d23ac-338b-4ba6-885e-f46c99b32f39	1	Village	11	Residential_Community	North	Summer	16.7	4	16.7		570712	จันจว้าใต้	CHAN CHAWA TAI	5707	แม่จัน	MAE CHAN	57	เชียงราย	CHIANG RAI	MODERATE	LOW	20.2132689	99.9374754
bbcdbb62-dfe1-414c-a3c9-a1ff8686c902	1	Village	11	Residential_Community	North	Rainy	6.5	1.4	6.5		570711	ศรีค้ำ	SI KHAM	5707	แม่จัน	MAE CHAN	57	เชียงราย	CHIANG RAI	LOW	LOW	20.211076	99.8216834
473fe435-fa88-46b2-b19e-2d3a51d82446	1	Village	11	Residential_Community	North	Rainy	40	11.7	80		570711	ศรีค้ำ	SI KHAM	5707	แม่จัน	MAE CHAN	57	เชียงราย	CHIANG RAI	HIGH	HIGH	20.2075377	99.8591543
7f605338-2516-465d-95c6-781c7159e123	1	Village	11	Residential_Community	North	Rainy	0	0	0		571502	แม่สลองใน	MAE SALONG NAI	5715	แม่ฟ้าหลวง	MAE FA LUANG	57	เชียงราย	CHIANG RAI	SAFE	SAFE	20.20512233	99.75322002
18f4bb0b-506a-49ff-85c6-c726f7613511	1	Village	11	Residential_Community	North	Rainy	45	12.8	62.5		571303	หล่ายงาว	LAI NGAO	5713	เวียงแก่น	WIANG KAEN	57	เชียงราย	CHIANG RAI	HIGH	HIGH	20.1807007	100.4799395
8c12c59a-ed48-4117-9c26-813374b8f807	1	Village	11	Residential_Community	North	Rainy	10	1.6	10		570308	ศรีดอนชัย	SI DON CHAI	5703	เชียงของ	CHIANG KHONG	57	เชียงราย	CHIANG RAI	LOW	LOW	20.15064065	100.4254932
3066bac1-82f1-443c-9b0d-a5f8bf30551e	1	Village	11	Residential_Community	North	Rainy	30.6	11	49.5		570701	แม่จัน	MAE CHAN	5707	แม่จัน	MAE CHAN	57	เชียงราย	CHIANG RAI	HIGH	HIGH	20.1505783	99.854425
992ca6f5-50b9-42c9-9e46-9c9ecc65d845	1	Village	11	Residential_Community	North	Summer	10	2	10		570708	ป่าตึง	PA TUENG	5707	แม่จัน	MAE CHAN	57	เชียงราย	CHIANG RAI	LOW	LOW	20.1501195	99.8179615
992ca6f5-50b9-42c9-9e46-9c9ecc65d845	1	Village	11	Residential_Community	North	Summer	30	7.1	30		570708	ป่าตึง	PA TUENG	5707	แม่จัน	MAE CHAN	57	เชียงราย	CHIANG RAI	HIGH	MODERATE	20.1501195	99.8179615
2801ff7a-2dc6-4f02-af38-f7c895257d46	1	Village	11	Residential_Community	North	Rainy	27.6	14.8	71.4		570701	แม่จัน	MAE CHAN	5707	แม่จัน	MAE CHAN	57	เชียงราย	CHIANG RAI	HIGH	HIGH	20.1500573	99.8586799
8829e8f2-bcdf-46d1-b351-a33667057a3a	1	Village	11	Residential_Community	North	Rainy	39	49.9	1052.4		570701	แม่จัน	MAE CHAN	5707	แม่จัน	MAE CHAN	57	เชียงราย	CHIANG RAI	HIGH	HIGH	20.14503	99.8539617
bef1bbb6-80ba-4542-9421-74945fd8077e	1	Village	11	Residential_Community	North	Rainy	23.1	4.5	30.8		571802	โชคชัย	CHOK CHAI	5718	ดอยหลวง	DOI LUANG	57	เชียงราย	CHIANG RAI	HIGH	LOW	20.11352622	100.1877529
5e5c5a0f-9cc5-4286-a5cc-38bf28923db6	1	Village	11	Residential_Community	North	Winter	50	1.8	75		571301	ม่วงยาย	MUANG YAI	5713	เวียงแก่น	WIANG KAEN	57	เชียงราย	CHIANG RAI	HIGH	LOW	20.11095846	100.5124237
d55c8f49-f2fe-41d3-8674-922bcdd8f4da	1	Village	11	Residential_Community	North	Winter	0	0	0		571301	ม่วงยาย	MUANG YAI	5713	เวียงแก่น	WIANG KAEN	57	เชียงราย	CHIANG RAI	SAFE	SAFE	20.08420506	100.5097244
0e90a1c0-1f92-4daa-bacb-4345c6aa2fc7	1	Village	11	Residential_Community	North	Winter	18.2	0.5	18.2		571304	ท่าข้าม	THA KHAM	5713	เวียงแก่น	WIANG KAEN	57	เชียงราย	CHIANG RAI	MODERATE	LOW	20.08146823	100.5113953
b382cdc7-427a-4478-87a8-a72012d884ad	1	Village	11	Residential_Community	North	Rainy	16.7	6.1	16.7		571304	ท่าข้าม	THA KHAM	5713	เวียงแก่น	WIANG KAEN	57	เชียงราย	CHIANG RAI	MODERATE	MODERATE	20.0511987	100.5110081
b00503a8-0852-49c2-ac75-dda679fc2e78	1	Village	11	Residential_Community	North	Summer	16.7	3.7	23.3		571304	ท่าข้าม	THA KHAM	5713	เวียงแก่น	WIANG KAEN	57	เชียงราย	CHIANG RAI	MODERATE	LOW	20.0305715	100.48879
251c5b5e-4840-4182-9998-750c475e52ab	1	Village	11	Residential_Community	North	Rainy	54.5	9.4	90.9		570106	แม่ยาว	MAE YAO	5701	Residential_Communityเชียงราย	MUEANG CHIANG RAI	57	เชียงราย	CHIANG RAI	HIGH	MODERATE	19.986707	99.760418
48521aaa-635a-4a4b-b733-cb942d4107b9	1	Village	11	Residential_Community	North	Rainy	24.5	7.5	37.2		570103	บ้านดู่	BAN DU	5701	Residential_Communityเชียงราย	MUEANG CHIANG RAI	57	เชียงราย	CHIANG RAI	HIGH	MODERATE	19.9821967	99.8345467
00cc1449-5b33-43ff-b348-3a65dfa41aec	1	Village	11	Residential_Community	North	Rainy	26.5	5.2	32.4		570114	ริมกก	RIM KOK	5701	Residential_Communityเชียงราย	MUEANG CHIANG RAI	57	เชียงราย	CHIANG RAI	HIGH	MODERATE	19.9817169	99.9485348
e79d8649-8e3d-4a8f-b190-36a992842974	1	Village	11	Residential_Community	North	Winter	17.4	4.5	22.9		571006	วาวี	WAWI	5710	แม่สรวย	MAE SARUAI	57	เชียงราย	CHIANG RAI	MODERATE	LOW	19.9308687	99.4872835
e79d8649-8e3d-4a8f-b190-36a992842974	1	Village	11	Residential_Community	North	Winter	10.7	0.9	14.3		571006	วาวี	WAWI	5710	แม่สรวย	MAE SARUAI	57	เชียงราย	CHIANG RAI	MODERATE	LOW	19.9308687	99.4872835
fbb522d3-8e6f-412c-bae5-1d5a3336a0c0	1	Village	11	Residential_Community	North	Rainy	26.7	2.8	40		570120	ดอยฮาง	DOI HANG	5701	Residential_Communityเชียงราย	MUEANG CHIANG RAI	57	เชียงราย	CHIANG RAI	HIGH	LOW	19.9202565	99.7623194
8bdc28b3-e2dd-421d-a9a2-e935e9d7a533	1	Village	11	Residential_Community	North	Rainy	50	19.6	500		570102	รอบเวียง	ROP WIANG	5701	Residential_Communityเชียงราย	MUEANG CHIANG RAI	57	เชียงราย	CHIANG RAI	HIGH	HIGH	19.9144272	99.83216646
8bdc28b3-e2dd-421d-a9a2-e935e9d7a533	1	Village	11	Residential_Community	North	Rainy	0	0	0		570102	รอบเวียง	ROP WIANG	5701	Residential_Communityเชียงราย	MUEANG CHIANG RAI	57	เชียงราย	CHIANG RAI	SAFE	SAFE	19.9144272	99.83216646
c2f4dbc3-340b-4c45-8196-ba44cf701dd7	1	Village	10	Slum	North	Rainy	30.3	7.3	45.5		570101	เวียง	WIANG	5701	Residential_Communityเชียงราย	MUEANG CHIANG RAI	57	เชียงราย	CHIANG RAI	HIGH	MODERATE	19.9126428	99.8267416
c2f4dbc3-340b-4c45-8196-ba44cf701dd7	1	Village	10	Slum	North	Winter	27.3	4.6	27.3		570101	เวียง	WIANG	5701	Residential_Communityเชียงราย	MUEANG CHIANG RAI	57	เชียงราย	CHIANG RAI	HIGH	LOW	19.9126428	99.8267416
5dd99d85-eb1d-45f8-898a-30a6d6811ab4	1	Village	10	Slum	North	Summer	12.1	2.8	12.1		570101	เวียง	WIANG	5701	Residential_Communityเชียงราย	MUEANG CHIANG RAI	57	เชียงราย	CHIANG RAI	MODERATE	LOW	19.9123359	99.8264222
c8f628f0-3a99-4452-a3e2-272048f1b602	1	Village	11	Residential_Community	North	Summer	15.2	4.8	30.3		570101	เวียง	WIANG	5701	Residential_Communityเชียงราย	MUEANG CHIANG RAI	57	เชียงราย	CHIANG RAI	MODERATE	LOW	19.9115015	99.8251131
5006cc4e-bd53-427c-8597-47e37fa27a31	1	Village	11	Residential_Community	North	Rainy	29.4	5.6	32.4		570101	เวียง	WIANG	5701	Residential_Communityเชียงราย	MUEANG CHIANG RAI	57	เชียงราย	CHIANG RAI	HIGH	MODERATE	19.9114683	99.824925
5006cc4e-bd53-427c-8597-47e37fa27a31	1	Village	11	Residential_Community	North	Winter	18.2	4.6	27.3		570101	เวียง	WIANG	5701	Residential_Communityเชียงราย	MUEANG CHIANG RAI	57	เชียงราย	CHIANG RAI	MODERATE	LOW	19.9114683	99.824925
bace3ee2-1d88-4f4f-8efd-16e2fcac36b6	1	Village	11	Residential_Community	North	Rainy	8.3	1.4	8.3		571302	ปอ	PO	5713	เวียงแก่น	WIANG KAEN	57	เชียงราย	CHIANG RAI	LOW	LOW	19.9060328	100.4500477
99a0346a-ac0b-4580-adbd-1b6b860581f3	1	Village	12	Commercial_Community	North	Rainy	20	3.3	22.9		570102	รอบเวียง	ROP WIANG	5701	Residential_Communityเชียงราย	MUEANG CHIANG RAI	57	เชียงราย	CHIANG RAI	MODERATE	LOW	19.9016211	99.8239832
99a0346a-ac0b-4580-adbd-1b6b860581f3	1	Village	12	Commercial_Community	North	Winter	8.8	2.1	11.8		570102	รอบเวียง	ROP WIANG	5701	Residential_Communityเชียงราย	MUEANG CHIANG RAI	57	เชียงราย	CHIANG RAI	LOW	LOW	19.9016211	99.8239832
47028696-e4fb-4bfd-b982-b22735427f4d	1	Village	12	Commercial_Community	North	Summer	8.8	5.2	17.6		570102	รอบเวียง	ROP WIANG	5701	Residential_Communityเชียงราย	MUEANG CHIANG RAI	57	เชียงราย	CHIANG RAI	LOW	MODERATE	19.9014744	99.8239419
fd937938-15b0-45ba-8514-cc0b243eb419	1	Village	11	Residential_Community	North	Rainy	28	7.2	36		570102	รอบเวียง	ROP WIANG	5701	Residential_Communityเชียงราย	MUEANG CHIANG RAI	57	เชียงราย	CHIANG RAI	HIGH	MODERATE	19.87567445	99.78117347
c5053a6e-ddbc-4e00-9dd4-fac2b2c874aa	1	Village	11	Residential_Community	North	Rainy	33.3	7.8	58.3		570102	รอบเวียง	ROP WIANG	5701	Residential_Communityเชียงราย	MUEANG CHIANG RAI	57	เชียงราย	CHIANG RAI	HIGH	MODERATE	19.87412656	99.78263068
f453a128-19ae-49aa-b46d-585536693f0b	1	Village	11	Residential_Community	North	Winter	20	3.3	20		570409	ตับเต่า	TAP TAO	5704	เทิง	THOENG	57	เชียงราย	CHIANG RAI	MODERATE	LOW	19.86895528	100.4018695
11ca56ee-e9d2-4193-82f9-9d484aa57c1b	1	Village	11	Residential_Community	North	Rainy	50	10	90		570107	สันทราย	SAN SAI	5701	Residential_Communityเชียงราย	MUEANG CHIANG RAI	57	เชียงราย	CHIANG RAI	HIGH	MODERATE	19.84472942	99.80965759
8d964959-573d-4767-ba50-c62088fcd537	1	Village	11	Residential_Community	North	Rainy	7.9	2.3	9.5		571006	วาวี	WAWI	5710	แม่สรวย	MAE SARUAI	57	เชียงราย	CHIANG RAI	LOW	LOW	19.8207017	99.5006279
8d964959-573d-4767-ba50-c62088fcd537	1	Village	11	Residential_Community	North	Rainy	9.7	4.9	18.6		571006	วาวี	WAWI	5710	แม่สรวย	MAE SARUAI	57	เชียงราย	CHIANG RAI	LOW	LOW	19.8207017	99.5006279
f8851e9e-70b9-4c84-b675-e378771d806d	1	Village	11	Residential_Community	North	Rainy	19.1	5.1	19.1		571006	วาวี	WAWI	5710	แม่สรวย	MAE SARUAI	57	เชียงราย	CHIANG RAI	MODERATE	MODERATE	19.8184656	99.5577864
f8851e9e-70b9-4c84-b675-e378771d806d	1	Village	11	Residential_Community	North	Rainy	42.1	12.8	63.2		571006	วาวี	WAWI	5710	แม่สรวย	MAE SARUAI	57	เชียงราย	CHIANG RAI	HIGH	HIGH	19.8184656	99.5577864
f8851e9e-70b9-4c84-b675-e378771d806d	1	Village	11	Residential_Community	North	Winter	20	6.7	20		571006	วาวี	WAWI	5710	แม่สรวย	MAE SARUAI	57	เชียงราย	CHIANG RAI	MODERATE	MODERATE	19.8184656	99.5577864
702bafab-908a-4345-9c7f-e4ee06689a4b	1	Village	11	Residential_Community	North	Rainy	30.3	8.4	36.4		571006	วาวี	WAWI	5710	แม่สรวย	MAE SARUAI	57	เชียงราย	CHIANG RAI	HIGH	MODERATE	19.8154679	99.5568195
d529f034-5c0b-4139-a0ad-e8f50fcdebec	1	Village	11	Residential_Community	North	Winter	11.3	3.2	11.3		571006	วาวี	WAWI	5710	แม่สรวย	MAE SARUAI	57	เชียงราย	CHIANG RAI	MODERATE	LOW	19.8143347	99.5661309
6db38deb-1b93-4ada-a566-b415a84d3e11	1	Village	11	Residential_Community	North	Winter	14.7	6.3	21.7		571006	วาวี	WAWI	5710	แม่สรวย	MAE SARUAI	57	เชียงราย	CHIANG RAI	MODERATE	MODERATE	19.813478	99.5546574
a29a8649-3aab-4f75-a554-521775902a5f	1	Village	11	Residential_Community	North	Winter	10.4	3.5	13.5		571006	วาวี	WAWI	5710	แม่สรวย	MAE SARUAI	57	เชียงราย	CHIANG RAI	MODERATE	LOW	19.8104713	99.5628604
4a02eae9-0948-4fe5-a02c-68672f99a077	1	Village	11	Residential_Community	North	Summer	100	33.3	100		570409	ตับเต่า	TAP TAO	5704	เทิง	THOENG	57	เชียงราย	CHIANG RAI	HIGH	HIGH	19.792066	100.4082099
ed672e0c-88d4-4a30-b892-e8f894a079cc	1	Village	11	Residential_Community	North	Rainy	50	15.5	112.5		570113	ห้วยสัก	HUAI SAK	5701	Residential_Communityเชียงราย	MUEANG CHIANG RAI	57	เชียงราย	CHIANG RAI	HIGH	HIGH	19.78229	99.9312695
f775162c-3446-475f-bf3b-d433010445f2	1	Village	10	Slum	North	Rainy	9.3	3	14		571006	วาวี	WAWI	5710	แม่สรวย	MAE SARUAI	57	เชียงราย	CHIANG RAI	LOW	LOW	19.7767224	99.4966507
f775162c-3446-475f-bf3b-d433010445f2	1	Village	10	Slum	North	Rainy	0	0	0		571006	วาวี	WAWI	5710	แม่สรวย	MAE SARUAI	57	เชียงราย	CHIANG RAI	SAFE	SAFE	19.7767224	99.4966507
5bc07e6b-a287-4d74-8e96-686fa2bf3c5a	1	Village	11	Residential_Community	North	Rainy	100	5	100		571602	จอมหมอกแก้ว	CHOM MOK KAEO	5716	แม่ลาว	MAE LAO	57	เชียงราย	CHIANG RAI	HIGH	LOW	19.76025796	99.73698098
7f7baaf3-b8d2-45aa-8135-84d19bfc4339	1	Village	11	Residential_Community	North	Rainy	0	0	0		571002	ป่าแดด	PA DAET	5710	แม่สรวย	MAE SARUAI	57	เชียงราย	CHIANG RAI	SAFE	SAFE	19.7263979	99.4052993
7f7baaf3-b8d2-45aa-8135-84d19bfc4339	1	Village	11	Residential_Community	North	Winter	22.7	7	45.5		571002	ป่าแดด	PA DAET	5710	แม่สรวย	MAE SARUAI	57	เชียงราย	CHIANG RAI	HIGH	MODERATE	19.7263979	99.4052993
7f7baaf3-b8d2-45aa-8135-84d19bfc4339	1	Village	11	Residential_Community	North	Winter	9.1	3.7	18.2		571002	ป่าแดด	PA DAET	5710	แม่สรวย	MAE SARUAI	57	เชียงราย	CHIANG RAI	LOW	LOW	19.7263979	99.4052993
1c796638-b47e-4e2d-a30e-8f2f4347297f	1	Village	11	Residential_Community	North	Rainy	42.3	16.7	53.9		571002	ป่าแดด	PA DAET	5710	แม่สรวย	MAE SARUAI	57	เชียงราย	CHIANG RAI	HIGH	HIGH	19.7255486	99.4022246
faea5870-ee64-47ae-b256-4f53fa51bcf3	1	Village	11	Residential_Community	North	Rainy	40.9	13.1	50		571002	ป่าแดด	PA DAET	5710	แม่สรวย	MAE SARUAI	57	เชียงราย	CHIANG RAI	HIGH	HIGH	19.7249713	99.4002568
3cbd0001-24f0-47f8-9060-ad812fc86f22	1	Village	11	Residential_Community	North	Rainy	12.5	1.7	12.5		571002	ป่าแดด	PA DAET	5710	แม่สรวย	MAE SARUAI	57	เชียงราย	CHIANG RAI	MODERATE	LOW	19.7243706	99.4018291
da0c0309-823d-4e89-9c56-4a6c0b24920d	1	Village	11	Residential_Community	North	Winter	20	5.7	20		571002	ป่าแดด	PA DAET	5710	แม่สรวย	MAE SARUAI	57	เชียงราย	CHIANG RAI	MODERATE	MODERATE	19.6531017	99.51023
36e0bf78-e0b3-428a-b574-53cc878b0143	1	Village	11	Residential_Community	North	Winter	6.7	0.9	6.7		571002	ป่าแดด	PA DAET	5710	แม่สรวย	MAE SARUAI	57	เชียงราย	CHIANG RAI	LOW	LOW	19.6524968	99.4779529
7b5f7a4e-4b50-43ce-aa33-a290feb172c5	1	Village	11	Residential_Community	North	Winter	33.3	6.4	116.7		571002	ป่าแดด	PA DAET	5710	แม่สรวย	MAE SARUAI	57	เชียงราย	CHIANG RAI	HIGH	MODERATE	19.6524968	99.4779529
27995993-a189-44f4-9a9b-d94ca6133515	1	Village	11	Residential_Community	North	Summer	13.9	4.1	20.9		571002	ป่าแดด	PA DAET	5710	แม่สรวย	MAE SARUAI	57	เชียงราย	CHIANG RAI	MODERATE	LOW	19.65188505	99.47696048
f00d1307-ca42-480d-8935-fb3df6f56f57	1	Village	11	Residential_Community	North	Summer	9.8	2.1	9.8		560801	ภูซาง	PHU SANG	5608	ภูซาง	PHU SANG	56	พะเยา	PHAYAO	LOW	LOW	19.6469383	100.3527226
7487ee77-49db-4836-924c-30367c64dcc3	1	Village	11	Residential_Community	North	Rainy	13.3	4.7	13.3		571002	ป่าแดด	PA DAET	5710	แม่สรวย	MAE SARUAI	57	เชียงราย	CHIANG RAI	MODERATE	LOW	19.645475	99.4978967
2d50e85e-9a50-4628-848e-85f330abdd7b	1	Village	11	Residential_Community	North	Rainy	30	14.3	46.7		571002	ป่าแดด	PA DAET	5710	แม่สรวย	MAE SARUAI	57	เชียงราย	CHIANG RAI	HIGH	HIGH	19.64523327	99.46849568
2d50e85e-9a50-4628-848e-85f330abdd7b	1	Village	11	Residential_Community	North	Rainy	0	0	0		571002	ป่าแดด	PA DAET	5710	แม่สรวย	MAE SARUAI	57	เชียงราย	CHIANG RAI	SAFE	SAFE	19.64523327	99.46849568
2d50e85e-9a50-4628-848e-85f330abdd7b	1	Village	11	Residential_Community	North	Winter	0	0	0		571002	ป่าแดด	PA DAET	5710	แม่สรวย	MAE SARUAI	57	เชียงราย	CHIANG RAI	SAFE	SAFE	19.64523327	99.46849568
646d2ea7-0d77-49db-b2ed-28a017c7e7ee	1	Village	11	Residential_Community	North	Winter	17.6	4	23.5		571002	ป่าแดด	PA DAET	5710	แม่สรวย	MAE SARUAI	57	เชียงราย	CHIANG RAI	MODERATE	LOW	19.6412837	99.4652257
a4d94389-0002-45e8-8266-7c697d8dcd1b	1	Village	11	Residential_Community	North	Rainy	23.6	7	25.4		571002	ป่าแดด	PA DAET	5710	แม่สรวย	MAE SARUAI	57	เชียงราย	CHIANG RAI	HIGH	MODERATE	19.6408155	99.4709142
936e24d0-4973-462d-b70f-294bb71f2cf6	1	Village	11	Residential_Community	North	Rainy	13.3	5.1	13.3		571003	แม่พริก	MAE PHRIK	5710	แม่สรวย	MAE SARUAI	57	เชียงราย	CHIANG RAI	MODERATE	MODERATE	19.63972209	99.51182488
2a0a06fb-250e-434a-bfff-5c5572a6d2f4	1	Village	11	Residential_Community	North	Rainy	6.7	1.8	6.7		571002	ป่าแดด	PA DAET	5710	แม่สรวย	MAE SARUAI	57	เชียงราย	CHIANG RAI	LOW	LOW	19.6377709	99.4895516
67da2cfa-d2ad-49ae-bf3a-0ebb94e665a3	1	Village	11	Residential_Community	North	Rainy	6.7	1.9	6.7		571002	ป่าแดด	PA DAET	5710	แม่สรวย	MAE SARUAI	57	เชียงราย	CHIANG RAI	LOW	LOW	19.6361906	99.468383
ba0aea62-cbd7-4262-89b6-4131e5585b80	1	Village	11	Residential_Community	North	Rainy	0	0	0		560801	ภูซาง	PHU SANG	5608	ภูซาง	PHU SANG	56	พะเยา	PHAYAO	SAFE	SAFE	19.6322556	100.3443511
95afc2f2-486d-4ce0-9b83-ad314e3136d4	1	Village	11	Residential_Community	North	Winter	0	0	0		571002	ป่าแดด	PA DAET	5710	แม่สรวย	MAE SARUAI	57	เชียงราย	CHIANG RAI	SAFE	SAFE	19.6243274	99.4487118
95afc2f2-486d-4ce0-9b83-ad314e3136d4	1	Village	11	Residential_Community	North	Winter	48.6	10.9	60		571002	ป่าแดด	PA DAET	5710	แม่สรวย	MAE SARUAI	57	เชียงราย	CHIANG RAI	HIGH	HIGH	19.6243274	99.4487118
abc98a79-758f-437b-a0d3-224b886a8dac	1	Village	11	Residential_Community	North	Winter	25	9.5	45		571002	ป่าแดด	PA DAET	5710	แม่สรวย	MAE SARUAI	57	เชียงราย	CHIANG RAI	HIGH	MODERATE	19.6231967	99.4472337
3871669a-4ab7-4b4e-b068-5090cc36f440	1	Village	11	Residential_Community	North	Winter	0	0	0		571002	ป่าแดด	PA DAET	5710	แม่สรวย	MAE SARUAI	57	เชียงราย	CHIANG RAI	SAFE	SAFE	19.62303	99.4470817
e57012cb-5ee9-4cb5-8534-4c27295feabc	1	Village	11	Residential_Community	North	Rainy	6.7	1.6	6.7		571003	แม่พริก	MAE PHRIK	5710	แม่สรวย	MAE SARUAI	57	เชียงราย	CHIANG RAI	LOW	LOW	19.62298	99.5179583
4fc395e5-61ed-434c-8e25-5281aed9d914	1	Village	11	Residential_Community	North	Rainy	13.3	3	13.3		571003	แม่พริก	MAE PHRIK	5710	แม่สรวย	MAE SARUAI	57	เชียงราย	CHIANG RAI	MODERATE	LOW	19.6226733	99.4928083
465ef252-b14a-468f-953e-1f95d680fb00	1	Village	11	Residential_Community	North	Summer	0	0	0		571003	แม่พริก	MAE PHRIK	5710	แม่สรวย	MAE SARUAI	57	เชียงราย	CHIANG RAI	SAFE	SAFE	19.6211588	99.5187831
52b02881-da99-4557-bd87-d338e9052382	1	Village	11	Residential_Community	North	Summer	13.3	1.9	13.3		571003	แม่พริก	MAE PHRIK	5710	แม่สรวย	MAE SARUAI	57	เชียงราย	CHIANG RAI	MODERATE	LOW	19.61981476	99.52812943
96bf971e-2b6a-479d-bf56-eeab8564549f	1	Village	11	Residential_Community	North	Rainy	6.7	2.3	6.7		571003	แม่พริก	MAE PHRIK	5710	แม่สรวย	MAE SARUAI	57	เชียงราย	CHIANG RAI	LOW	LOW	19.619491	99.5262549
fa3f8d93-ffc4-4a8a-a54e-0fddc38f8261	1	Village	11	Residential_Community	North	Rainy	26.7	8.8	33.3		571003	แม่พริก	MAE PHRIK	5710	แม่สรวย	MAE SARUAI	57	เชียงราย	CHIANG RAI	HIGH	MODERATE	19.61911	99.509815
c0b80063-8e95-4ffe-9060-03590fc5ca07	1	Village	11	Residential_Community	North	Summer	6.7	2	6.7		571003	แม่พริก	MAE PHRIK	5710	แม่สรวย	MAE SARUAI	57	เชียงราย	CHIANG RAI	LOW	LOW	19.6190083	99.510425
25c97449-6253-47f1-a5e3-61e99e137a63	1	Village	11	Residential_Community	North	Rainy	25	7	33.3		570602	ป่าแงะ	PA NGAE	5706	ป่าแดด	PA DAET	57	เชียงราย	CHIANG RAI	HIGH	MODERATE	19.6155887	99.9373726
2f4e9778-1003-494b-a33f-e23471e25da5	1	Village	11	Residential_Community	North	Winter	0	0	0		571007	เจดีย์หลวง	CHEDI LUANG	5710	แม่สรวย	MAE SARUAI	57	เชียงราย	CHIANG RAI	SAFE	SAFE	19.60729313	99.51076969
ec6bf2bb-f697-4173-b0c2-171a77b7d9b7	1	Village	11	Residential_Community	North	Winter	2.1	0.7	2.1		560804	เชียงแรง	CHIANG RAENG	5608	ภูซาง	PHU SANG	56	พะเยา	PHAYAO	LOW	LOW	19.6034084	100.3072482
ce463614-3ad0-4475-a632-a481a8e1a333	1	Village	11	Residential_Community	North	Rainy	0	0	0		571004	ศรีถ้อย	SI THOI	5710	แม่สรวย	MAE SARUAI	57	เชียงราย	CHIANG RAI	SAFE	SAFE	19.6002048	99.4746512
ce463614-3ad0-4475-a632-a481a8e1a333	1	Village	11	Residential_Community	North	Rainy	28	4.2	28		571004	ศรีถ้อย	SI THOI	5710	แม่สรวย	MAE SARUAI	57	เชียงราย	CHIANG RAI	HIGH	LOW	19.6002048	99.4746512
554da824-4565-4439-ae0d-aed9823ec265	1	Village	11	Residential_Community	North	Winter	0	0	0		560801	ภูซาง	PHU SANG	5608	ภูซาง	PHU SANG	56	พะเยา	PHAYAO	SAFE	SAFE	19.59549057	100.320174
49c67a53-6ff7-4bec-9363-10743b0ac903	1	Village	11	Residential_Community	North	Summer	17.5	4.8	20		571007	เจดีย์หลวง	CHEDI LUANG	5710	แม่สรวย	MAE SARUAI	57	เชียงราย	CHIANG RAI	MODERATE	LOW	19.5881877	99.4832434
14f5eeaf-2c34-48c9-b7fe-6179e791b54b	1	Village	11	Residential_Community	North	Summer	12.5	2	25		571007	เจดีย์หลวง	CHEDI LUANG	5710	แม่สรวย	MAE SARUAI	57	เชียงราย	CHIANG RAI	MODERATE	LOW	19.58700249	99.50062061
61c0eb54-69f7-4325-9ff8-1ef4127bb647	1	Village	11	Residential_Community	North	Rainy	42.3	9.7	65.4		580703	ถ้ำลอด	THAM LOT	5807	ปางมะผ้า	PANG MAPHA	58	แม่ฮ่องสอน	MAE HONG SON	HIGH	MODERATE	19.5851676	98.30633663
d3f19ba3-fc8e-4b7f-ae78-5ab2931d178c	1	Village	10	Slum	North	Summer	6	2	6		551501	ห้วยโก๋น	HUAI KON	5515	เฉลิมพระเกียรติ	CHALOEM PHRAKIAT	55	น่าน	NAN	LOW	LOW	19.5810432	101.0650545
fd873c3a-c9c3-4f77-a2a0-609e080dc60f	1	Village	10	Slum	North	Summer	12.5	2	25		571007	เจดีย์หลวง	CHEDI LUANG	5710	แม่สรวย	MAE SARUAI	57	เชียงราย	CHIANG RAI	MODERATE	LOW	19.58077444	99.48310025
34c4bc89-0a2f-496f-8e2f-835e363c7d5d	1	Village	11	Residential_Community	North	Summer	6	1.9	6		551502	ขุนน่าน	KHUN NAN	5515	เฉลิมพระเกียรติ	CHALOEM PHRAKIAT	55	น่าน	NAN	LOW	LOW	19.57766398	101.0856083
4abcac19-10d1-46c2-8b78-c3dbffafc9ee	1	Village	11	Residential_Community	North	Summer	0	0	0		571007	เจดีย์หลวง	CHEDI LUANG	5710	แม่สรวย	MAE SARUAI	57	เชียงราย	CHIANG RAI	SAFE	SAFE	19.575152	99.4857964
b52a0597-6ac9-4b85-b36d-830affc162f5	1	Village	11	Residential_Community	North	Summer	16.7	0.8	16.7		571007	เจดีย์หลวง	CHEDI LUANG	5710	แม่สรวย	MAE SARUAI	57	เชียงราย	CHIANG RAI	MODERATE	LOW	19.5738844	99.4933701
41e3226e-4010-4e78-8284-909e2d800096	1	Village	11	Residential_Community	North	Rainy	0	0	0		560805	สบบง	SOP BONG	5608	ภูซาง	PHU SANG	56	พะเยา	PHAYAO	SAFE	SAFE	19.57011055	100.2960308
21351cc6-34bc-48de-a3d7-e70886d13be2	1	Village	11	Residential_Community	North	Summer	0	0	0		571007	เจดีย์หลวง	CHEDI LUANG	5710	แม่สรวย	MAE SARUAI	57	เชียงราย	CHIANG RAI	SAFE	SAFE	19.56845613	99.49248204
21351cc6-34bc-48de-a3d7-e70886d13be2	1	Village	11	Residential_Community	North	Rainy	27.3	10.3	63.6		571007	เจดีย์หลวง	CHEDI LUANG	5710	แม่สรวย	MAE SARUAI	57	เชียงราย	CHIANG RAI	HIGH	HIGH	19.56845613	99.49248204
ea508f3d-a473-45a9-ad56-781b608add8f	1	Village	11	Residential_Community	North	Rainy	35	6	35		560805	สบบง	SOP BONG	5608	ภูซาง	PHU SANG	56	พะเยา	PHAYAO	HIGH	MODERATE	19.5677286	100.2999562
31ee45c6-5115-4024-83d2-cea035fef8c3	1	Village	11	Residential_Community	North	Summer	0	0	0		571007	เจดีย์หลวง	CHEDI LUANG	5710	แม่สรวย	MAE SARUAI	57	เชียงราย	CHIANG RAI	SAFE	SAFE	19.5674979	99.4927974
4aad1c6c-6540-4130-af94-6c03d2ac427f	1	Village	11	Residential_Community	North	Summer	0	0	0		571007	เจดีย์หลวง	CHEDI LUANG	5710	แม่สรวย	MAE SARUAI	57	เชียงราย	CHIANG RAI	SAFE	SAFE	19.5674979	99.4927974
cf8907f7-ca6b-43ca-9ff0-c4cd30bb4865	1	Village	11	Residential_Community	North	Winter	46.1	12.1	87.2		560805	สบบง	SOP BONG	5608	ภูซาง	PHU SANG	56	พะเยา	PHAYAO	HIGH	HIGH	19.5668274	100.2994734
18055302-abb5-4a72-86a7-146bc2f62402	1	Village	11	Residential_Community	North	Rainy	25.8	5.1	29		580703	ถ้ำลอด	THAM LOT	5807	ปางมะผ้า	PANG MAPHA	58	แม่ฮ่องสอน	MAE HONG SON	HIGH	MODERATE	19.5328028	98.2701208
18055302-abb5-4a72-86a7-146bc2f62402	1	Village	11	Residential_Community	North	Rainy	9.1	2.1	9.1		580703	ถ้ำลอด	THAM LOT	5807	ปางมะผ้า	PANG MAPHA	58	แม่ฮ่องสอน	MAE HONG SON	LOW	LOW	19.5328028	98.2701208
18055302-abb5-4a72-86a7-146bc2f62402	1	Village	11	Residential_Community	North	Winter	2.5	1	2.5		580703	ถ้ำลอด	THAM LOT	5807	ปางมะผ้า	PANG MAPHA	58	แม่ฮ่องสอน	MAE HONG SON	LOW	LOW	19.5328028	98.2701208
18055302-abb5-4a72-86a7-146bc2f62402	1	Village	11	Residential_Community	North	Winter	24.4	6	24.4		580703	ถ้ำลอด	THAM LOT	5807	ปางมะผ้า	PANG MAPHA	58	แม่ฮ่องสอน	MAE HONG SON	HIGH	MODERATE	19.5328028	98.2701208
18055302-abb5-4a72-86a7-146bc2f62402	1	Village	11	Residential_Community	North	Winter	6.8	1.4	9.1		580703	ถ้ำลอด	THAM LOT	5807	ปางมะผ้า	PANG MAPHA	58	แม่ฮ่องสอน	MAE HONG SON	LOW	LOW	19.5328028	98.2701208
7634b96e-929a-48ac-ade6-8ea2dcf2006e	1	Village	11	Residential_Community	North	Rainy	26.7	7.4	26.7		571005	ท่าก๊อ	THA KO	5710	แม่สรวย	MAE SARUAI	57	เชียงราย	CHIANG RAI	HIGH	MODERATE	19.5216868	99.4833222
ceb444a2-548b-431c-896b-7d33a0667ff0	1	Village	11	Residential_Community	North	Rainy	3.3	0.5	3.3		560301	หย่วน	YUAN	5603	เชียงคำ	CHIANG KHAM	56	พะเยา	PHAYAO	LOW	LOW	19.5186767	100.2996983
14577972-ac57-43ee-9e21-1b1a58ce2740	1	Village	11	Residential_Community	North	Winter	13.3	3.4	15.6		560301	หย่วน	YUAN	5603	เชียงคำ	CHIANG KHAM	56	พะเยา	PHAYAO	MODERATE	LOW	19.5174488	100.3121901
f4078c71-b628-4f89-8cc6-a1f95b4c0eb3	1	Village	11	Residential_Community	North	Rainy	0	0	0		571005	ท่าก๊อ	THA KO	5710	แม่สรวย	MAE SARUAI	57	เชียงราย	CHIANG RAI	SAFE	SAFE	19.5143098	99.4304055
767fc153-00b8-43f5-93c1-f0d772e89e4b	1	Village	11	Residential_Community	North	Rainy	21.4	3.5	28.6		580701	สบป่อง	SOP PONG	5807	ปางมะผ้า	PANG MAPHA	58	แม่ฮ่องสอน	MAE HONG SON	HIGH	LOW	19.51330598	98.2461388
767fc153-00b8-43f5-93c1-f0d772e89e4b	1	Village	11	Residential_Community	North	Winter	5	1.1	5		580701	สบป่อง	SOP PONG	5807	ปางมะผ้า	PANG MAPHA	58	แม่ฮ่องสอน	MAE HONG SON	LOW	LOW	19.51330598	98.2461388
f8c2607d-b39a-4470-b4ef-924ad2519fa1	1	Village	11	Residential_Community	North	Summer	0	0	0		571005	ท่าก๊อ	THA KO	5710	แม่สรวย	MAE SARUAI	57	เชียงราย	CHIANG RAI	SAFE	SAFE	19.5098941	99.4766992
d7b6819a-d8c3-49bb-8904-754259404289	1	Village	11	Residential_Community	North	Rainy	26.7	8.2	26.7		571005	ท่าก๊อ	THA KO	5710	แม่สรวย	MAE SARUAI	57	เชียงราย	CHIANG RAI	HIGH	MODERATE	19.5067219	99.4796696
d3d69147-8545-4c0b-99e4-1755a7dbe678	1	Village	11	Residential_Community	North	Rainy	23.5	9.9	43.1		571005	ท่าก๊อ	THA KO	5710	แม่สรวย	MAE SARUAI	57	เชียงราย	CHIANG RAI	HIGH	MODERATE	19.50588392	99.40644005
d3d69147-8545-4c0b-99e4-1755a7dbe678	1	Village	11	Residential_Community	North	Rainy	9.7	6.8	16.1		571005	ท่าก๊อ	THA KO	5710	แม่สรวย	MAE SARUAI	57	เชียงราย	CHIANG RAI	LOW	MODERATE	19.50588392	99.40644005
97e71b7d-ffd4-4b6b-94fb-236f35cd5c70	1	Village	11	Residential_Community	North	Rainy	30	7.5	60		580701	สบป่อง	SOP PONG	5807	ปางมะผ้า	PANG MAPHA	58	แม่ฮ่องสอน	MAE HONG SON	HIGH	MODERATE	19.50554531	98.19016814
e9f6f9a1-b771-4367-bc3a-a98e3f6fa3de	1	Village	11	Residential_Community	North	Rainy	6.1	1.3	6.1		571005	ท่าก๊อ	THA KO	5710	แม่สรวย	MAE SARUAI	57	เชียงราย	CHIANG RAI	LOW	LOW	19.5053585	99.4163888
b35f714c-a161-4322-939f-062e55996e09	1	Village	11	Residential_Community	North	Rainy	0	0	0		560309	เจดีย์คำ	CHEDI KHAM	5603	เชียงคำ	CHIANG KHAM	56	พะเยา	PHAYAO	SAFE	SAFE	19.5004956	100.3506025
a671871d-4c97-45f3-a60f-84f32efa98b2	1	Village	11	Residential_Community	North	Summer	0	0	0		560306	น้ำแวน	NAM WAEN	5603	เชียงคำ	CHIANG KHAM	56	พะเยา	PHAYAO	SAFE	SAFE	19.4960225	100.2702427
eacadb4d-fb8e-4fb1-ae56-f9116a2ae5d6	1	Village	11	Residential_Community	North	Summer	5	1	5		560306	น้ำแวน	NAM WAEN	5603	เชียงคำ	CHIANG KHAM	56	พะเยา	PHAYAO	LOW	LOW	19.4941945	100.2700329
649c1a59-229c-4ef9-b3bd-06a5194cfdc8	1	Village	11	Residential_Community	North	Rainy	20	4.7	23.3		571005	ท่าก๊อ	THA KO	5710	แม่สรวย	MAE SARUAI	57	เชียงราย	CHIANG RAI	MODERATE	LOW	19.4936899	99.4728319
78bfc7c2-f220-48ee-9779-5872995dc70d	1	Village	11	Residential_Community	North	Summer	0	0	0		560306	น้ำแวน	NAM WAEN	5603	เชียงคำ	CHIANG KHAM	56	พะเยา	PHAYAO	SAFE	SAFE	19.4909638	100.2703768
a6e91844-bae7-4085-b2f5-4a7f39992819	1	Village	11	Residential_Community	North	Summer	0	0	0		560306	น้ำแวน	NAM WAEN	5603	เชียงคำ	CHIANG KHAM	56	พะเยา	PHAYAO	SAFE	SAFE	19.4905729	100.2686284
4971bb4b-18a6-49ad-ac2c-59817661ae2b	1	Village	11	Residential_Community	North	Rainy	12.5	2.8	15.6		571005	ท่าก๊อ	THA KO	5710	แม่สรวย	MAE SARUAI	57	เชียงราย	CHIANG RAI	MODERATE	LOW	19.4897683	99.4773117
847bcdef-8420-461e-b891-28ba55f39661	1	Village	22	Residential_Community	North	Summer	0	0	0		560306	น้ำแวน	NAM WAEN	5603	เชียงคำ	CHIANG KHAM	56	พะเยา	PHAYAO	SAFE	SAFE	19.4888393	100.2400126
9c67385c-51b1-4eb7-9024-2302b1a4c6dd	1	Village	11	Residential_Community	North	Summer	12	4.2	14		550802	งอบ	NGOP	5508	ทุ่งช้าง	THUNG CHANG	55	น่าน	NAN	MODERATE	LOW	19.479963	100.8958024
c1e60731-7356-4cee-8b50-a26df2c48abc	1	Village	11	Residential_Community	North	Summer	0	0	0		550802	งอบ	NGOP	5508	ทุ่งช้าง	THUNG CHANG	55	น่าน	NAN	SAFE	SAFE	19.4741951	100.8992459
658fca2e-681c-432c-ae32-e70fa16b62dc	1	Village	11	Residential_Community	North	Rainy	38.1	5.1	42.9		580105	หมอกจำแป่	MOK CHAMPAE	5801	Residential_Communityแม่ฮ่องสอน	MUEANG MAE HONG SON	58	แม่ฮ่องสอน	MAE HONG SON	HIGH	MODERATE	19.46497848	97.96859488
36a0018d-6f84-4642-a542-2e65845ab54d	1	Village	11	Residential_Community	North	Rainy	15	1.6	20		580105	หมอกจำแป่	MOK CHAMPAE	5801	Residential_Communityแม่ฮ่องสอน	MUEANG MAE HONG SON	58	แม่ฮ่องสอน	MAE HONG SON	MODERATE	LOW	19.43145813	97.96380043
d7b8fe3e-e508-402d-8725-5e5e14932700	1	Village	11	Residential_Community	North	Rainy	5.6	8.3	22.2		560312	แม่ลาว	MAE LAO	5603	เชียงคำ	CHIANG KHAM	56	พะเยา	PHAYAO	LOW	MODERATE	19.4298006	100.3582755
557a5ac0-77ae-4c8d-b2bf-1350293472b9	1	Village	11	Residential_Community	North	Rainy	6	1.1	6		560704	ป่าแฝก	PA FAEK	5607	แม่ใจ	MAE CHAI	56	พะเยา	PHAYAO	LOW	LOW	19.4202861	99.7726667
bf65c21a-b95c-4b95-920d-c17456045aa3	1	Village	11	Residential_Community	North	Rainy	40	12.5	40		571101	สันสลี	SAN SALI	5711	เวียงป่าเป้า	WIANG PA PAO	57	เชียงราย	CHIANG RAI	HIGH	HIGH	19.4176178	99.5011354
9c8551e7-c2be-492a-ae82-dff5353a6aa4	1	Village	11	Residential_Community	North	Rainy	25	5	50		560312	แม่ลาว	MAE LAO	5603	เชียงคำ	CHIANG KHAM	56	พะเยา	PHAYAO	HIGH	LOW	19.416351	100.3604514
521ba62b-18cb-4bce-b7d4-3f6ff9826a05	1	Village	11	Residential_Community	North	Rainy	11.8	2	13.7		560704	ป่าแฝก	PA FAEK	5607	แม่ใจ	MAE CHAI	56	พะเยา	PHAYAO	MODERATE	LOW	19.4147076	99.7694762
02c58cb2-6981-4d09-9087-33e7e570e524	1	Village	11	Residential_Community	North	Rainy	0	0	0		580105	หมอกจำแป่	MOK CHAMPAE	5801	Residential_Communityแม่ฮ่องสอน	MUEANG MAE HONG SON	58	แม่ฮ่องสอน	MAE HONG SON	SAFE	SAFE	19.4120496	97.9541599
87acd7e5-b605-4031-bfa3-0fdf2474d3cd	1	Village	11	Residential_Community	North	Winter	5	1.3	7		550804	ทุ่งช้าง	THUNG CHANG	5508	ทุ่งช้าง	THUNG CHANG	55	น่าน	NAN	LOW	LOW	19.4097891	100.8829488
b7917029-ddf1-4723-a673-f89289bf42e4	1	Village	11	Residential_Community	North	Summer	13.3	2.6	13.3		571102	เวียง	WIANG	5711	เวียงป่าเป้า	WIANG PA PAO	57	เชียงราย	CHIANG RAI	MODERATE	LOW	19.409716	99.4519122
8cd88b80-3804-4e63-8de2-330c825c3933	1	Village	11	Residential_Community	North	Winter	35	10.2	47.5		571102	เวียง	WIANG	5711	เวียงป่าเป้า	WIANG PA PAO	57	เชียงราย	CHIANG RAI	HIGH	HIGH	19.4095646	99.44914176
c794560e-b164-4502-bb8e-267a2900c25b	1	Village	10	Slum	North	Winter	9	2.2	10		550804	ทุ่งช้าง	THUNG CHANG	5508	ทุ่งช้าง	THUNG CHANG	55	น่าน	NAN	LOW	LOW	19.405065	100.8777928
c794560e-b164-4502-bb8e-267a2900c25b	1	Village	10	Slum	North	Winter	3.1	1.6	6.1		550804	ทุ่งช้าง	THUNG CHANG	5508	ทุ่งช้าง	THUNG CHANG	55	น่าน	NAN	LOW	LOW	19.405065	100.8777928
ed5e104f-34b2-4b40-8b49-bb5a8a0e3a3c	1	Village	11	Residential_Community	North	Summer	4	1.5	4		550804	ทุ่งช้าง	THUNG CHANG	5508	ทุ่งช้าง	THUNG CHANG	55	น่าน	NAN	LOW	LOW	19.404911	100.8751104
71055163-75a0-4588-9b30-b6f4ec2474b1	1	Village	10	Slum	North	Summer	10	3.4	10		550804	ทุ่งช้าง	THUNG CHANG	5508	ทุ่งช้าง	THUNG CHANG	55	น่าน	NAN	LOW	LOW	19.4048506	100.8750528
d2c0f964-8619-43f8-be12-1b302d274ae4	1	Village	11	Residential_Community	North	Winter	50	27.8	93.8		571102	เวียง	WIANG	5711	เวียงป่าเป้า	WIANG PA PAO	57	เชียงราย	CHIANG RAI	HIGH	HIGH	19.39754635	99.43408501
49fee303-2eef-4d82-acc6-e60f755860dd	1	Village	11	Residential_Community	North	Rainy	30.8	7.4	53.9		580303	แม่นาเติง	MAE NA TOENG	5803	ปาย	PAI	58	แม่ฮ่องสอน	MAE HONG SON	HIGH	MODERATE	19.39745302	98.44244532
872d9f90-d258-4a9e-9194-f8972d91b951	1	Village	11	Residential_Community	North	Rainy	15.4	2.9	15.4		571102	เวียง	WIANG	5711	เวียงป่าเป้า	WIANG PA PAO	57	เชียงราย	CHIANG RAI	MODERATE	LOW	19.395868	99.4295303
234265f6-3648-45da-b3da-2bc6c62c3a45	1	Village	11	Residential_Community	North	Rainy	0	0	0		571102	เวียง	WIANG	5711	เวียงป่าเป้า	WIANG PA PAO	57	เชียงราย	CHIANG RAI	SAFE	SAFE	19.3908833	99.4230233
234265f6-3648-45da-b3da-2bc6c62c3a45	1	Village	11	Residential_Community	North	Rainy	13.3	8.6	20		571102	เวียง	WIANG	5711	เวียงป่าเป้า	WIANG PA PAO	57	เชียงราย	CHIANG RAI	MODERATE	MODERATE	19.3908833	99.4230233
b232ef30-17ae-4707-b4ea-c6bcbadd93ee	1	Village	11	Residential_Community	North	Rainy	0	0	0		550804	ทุ่งช้าง	THUNG CHANG	5508	ทุ่งช้าง	THUNG CHANG	55	น่าน	NAN	SAFE	SAFE	19.3901463	100.8818208
b232ef30-17ae-4707-b4ea-c6bcbadd93ee	1	Village	11	Residential_Community	North	Winter	8	3.2	10		550804	ทุ่งช้าง	THUNG CHANG	5508	ทุ่งช้าง	THUNG CHANG	55	น่าน	NAN	LOW	LOW	19.3901463	100.8818208
b232ef30-17ae-4707-b4ea-c6bcbadd93ee	1	Village	11	Residential_Community	North	Winter	12	4	12		550804	ทุ่งช้าง	THUNG CHANG	5508	ทุ่งช้าง	THUNG CHANG	55	น่าน	NAN	MODERATE	LOW	19.3901463	100.8818208
f4d1cd02-15d6-41ef-9cab-62d9fbe3640d	1	Village	11	Residential_Community	North	Rainy	36.4	9.9	72.7		580104	ปางหมู	PANG MU	5801	Residential_Communityแม่ฮ่องสอน	MUEANG MAE HONG SON	58	แม่ฮ่องสอน	MAE HONG SON	HIGH	MODERATE	19.38932753	97.9498402
f4d1cd02-15d6-41ef-9cab-62d9fbe3640d	1	Village	11	Residential_Community	North	Winter	13	1.8	17.4		580104	ปางหมู	PANG MU	5801	Residential_Communityแม่ฮ่องสอน	MUEANG MAE HONG SON	58	แม่ฮ่องสอน	MAE HONG SON	MODERATE	LOW	19.38932753	97.9498402
f4d1cd02-15d6-41ef-9cab-62d9fbe3640d	1	Village	11	Residential_Community	North	Winter	25	3.9	40		580104	ปางหมู	PANG MU	5801	Residential_Communityแม่ฮ่องสอน	MUEANG MAE HONG SON	58	แม่ฮ่องสอน	MAE HONG SON	HIGH	LOW	19.38932753	97.9498402
f4d1cd02-15d6-41ef-9cab-62d9fbe3640d	1	Village	11	Residential_Community	North	Winter	21.4	3.5	35.7		580104	ปางหมู	PANG MU	5801	Residential_Communityแม่ฮ่องสอน	MUEANG MAE HONG SON	58	แม่ฮ่องสอน	MAE HONG SON	HIGH	LOW	19.38932753	97.9498402
21ac32eb-f1c1-4a4e-8aa3-55dfb4b1f75a	1	Village	11	Residential_Community	North	Winter	4	0.9	4		550804	ทุ่งช้าง	THUNG CHANG	5508	ทุ่งช้าง	THUNG CHANG	55	น่าน	NAN	LOW	LOW	19.3888882	100.887138
e860396b-c728-4bfd-a0b6-5cad6c29858f	1	Village	11	Residential_Community	North	Rainy	8.3	1.1	8.3		560605	ผาช้างน้อย	PHA CHANG NOI	5606	ปง	PONG	56	พะเยา	PHAYAO	LOW	LOW	19.3861839	100.408866
e860396b-c728-4bfd-a0b6-5cad6c29858f	1	Village	11	Residential_Community	North	Rainy	8.3	1.7	8.3		560605	ผาช้างน้อย	PHA CHANG NOI	5606	ปง	PONG	56	พะเยา	PHAYAO	LOW	LOW	19.3861839	100.408866
eb101045-6c87-4003-905e-a85c8e070d3a	1	Village	19	Residential_Community	North	Winter	15	2.7	17.5		560206	ห้วยยางขาม	HUAI YANG KHAM	5602	จุน	CHUN	56	พะเยา	PHAYAO	MODERATE	LOW	19.383829	100.1655421
3dcb9587-e817-4d48-b33e-9b584061584d	1	Village	11	Residential_Community	North	Rainy	0	0	0		580301	เวียงใต้	WIANG TAI	5803	ปาย	PAI	58	แม่ฮ่องสอน	MAE HONG SON	SAFE	SAFE	19.3750417	98.4253669
3d4f690e-931d-41b8-aae5-c81622133c85	1	Village	10	Slum	North	Rainy	20	4.8	20		571101	สันสลี	SAN SALI	5711	เวียงป่าเป้า	WIANG PA PAO	57	เชียงราย	CHIANG RAI	MODERATE	LOW	19.3743267	99.52882
8c81c6eb-5529-4f72-b27f-90029127a0fd	1	Village	11	Residential_Community	North	Rainy	13.3	3.3	13.3		571102	เวียง	WIANG	5711	เวียงป่าเป้า	WIANG PA PAO	57	เชียงราย	CHIANG RAI	MODERATE	LOW	19.3734922	99.5024476
56543c61-6192-40bf-bf69-207aad5478bc	1	Village	11	Residential_Community	North	Winter	9.1	2.7	9.1		580301	เวียงใต้	WIANG TAI	5803	ปาย	PAI	58	แม่ฮ่องสอน	MAE HONG SON	LOW	LOW	19.37316138	98.39875214
0a356c32-7ff2-42a2-97d3-3897a8bb17c9	1	Village	11	Residential_Community	North	Rainy	33.3	13.3	53.3		571102	เวียง	WIANG	5711	เวียงป่าเป้า	WIANG PA PAO	57	เชียงราย	CHIANG RAI	HIGH	HIGH	19.3718907	99.4856923
abc67cba-f10f-40b4-901d-ebf134a4c182	1	Village	11	Residential_Community	North	Rainy	15.8	3.3	15.8		580301	เวียงใต้	WIANG TAI	5803	ปาย	PAI	58	แม่ฮ่องสอน	MAE HONG SON	MODERATE	LOW	19.37173805	98.40204723
abc67cba-f10f-40b4-901d-ebf134a4c182	1	Village	11	Residential_Community	North	Rainy	0	0	0		580301	เวียงใต้	WIANG TAI	5803	ปาย	PAI	58	แม่ฮ่องสอน	MAE HONG SON	SAFE	SAFE	19.37173805	98.40204723
abc67cba-f10f-40b4-901d-ebf134a4c182	1	Village	11	Residential_Community	North	Rainy	27.3	10	50		580301	เวียงใต้	WIANG TAI	5803	ปาย	PAI	58	แม่ฮ่องสอน	MAE HONG SON	HIGH	MODERATE	19.37173805	98.40204723
f5d55fa5-1ca3-4cb9-ae42-75926faba7b7	1	Village	11	Residential_Community	North	Rainy	13.3	3.6	13.3		571101	สันสลี	SAN SALI	5711	เวียงป่าเป้า	WIANG PA PAO	57	เชียงราย	CHIANG RAI	MODERATE	LOW	19.3702983	99.5122079
14c73902-8647-4853-839d-3b02fba2cd46	1	Village	11	Residential_Community	North	Rainy	13.3	5.1	13.3		571101	สันสลี	SAN SALI	5711	เวียงป่าเป้า	WIANG PA PAO	57	เชียงราย	CHIANG RAI	MODERATE	MODERATE	19.3700036	99.5108641
d81ec958-1323-468f-80ce-01063e0a626c	1	Village	11	Residential_Community	North	Rainy	18.2	4.7	18.2		580301	เวียงใต้	WIANG TAI	5803	ปาย	PAI	58	แม่ฮ่องสอน	MAE HONG SON	MODERATE	LOW	19.36960906	98.40843491
d81ec958-1323-468f-80ce-01063e0a626c	1	Village	11	Residential_Community	North	Rainy	60	21.1	110		580301	เวียงใต้	WIANG TAI	5803	ปาย	PAI	58	แม่ฮ่องสอน	MAE HONG SON	HIGH	HIGH	19.36960906	98.40843491
d81ec958-1323-468f-80ce-01063e0a626c	1	Village	11	Residential_Community	North	Rainy	36.4	8.5	45.5		580301	เวียงใต้	WIANG TAI	5803	ปาย	PAI	58	แม่ฮ่องสอน	MAE HONG SON	HIGH	MODERATE	19.36960906	98.40843491
d81ec958-1323-468f-80ce-01063e0a626c	1	Village	11	Residential_Community	North	Rainy	25	11	46.4		580301	เวียงใต้	WIANG TAI	5803	ปาย	PAI	58	แม่ฮ่องสอน	MAE HONG SON	HIGH	HIGH	19.36960906	98.40843491
d81ec958-1323-468f-80ce-01063e0a626c	1	Village	11	Residential_Community	North	Rainy	50	20.9	120		580301	เวียงใต้	WIANG TAI	5803	ปาย	PAI	58	แม่ฮ่องสอน	MAE HONG SON	HIGH	HIGH	19.36960906	98.40843491
d81ec958-1323-468f-80ce-01063e0a626c	1	Village	11	Residential_Community	North	Rainy	11.1	2.5	11.1		580301	เวียงใต้	WIANG TAI	5803	ปาย	PAI	58	แม่ฮ่องสอน	MAE HONG SON	MODERATE	LOW	19.36960906	98.40843491
d81ec958-1323-468f-80ce-01063e0a626c	1	Village	11	Residential_Community	North	Rainy	5.6	1	5.6		580301	เวียงใต้	WIANG TAI	5803	ปาย	PAI	58	แม่ฮ่องสอน	MAE HONG SON	LOW	LOW	19.36960906	98.40843491
ee1f033e-4294-45d7-a9f6-6a5b12266d5a	1	Village	11	Residential_Community	North	Winter	20	6.5	20		571101	สันสลี	SAN SALI	5711	เวียงป่าเป้า	WIANG PA PAO	57	เชียงราย	CHIANG RAI	MODERATE	MODERATE	19.36934108	99.51084079
b9ed067a-af78-4981-afc6-2222c63c6a5a	1	Village	11	Residential_Community	North	Rainy	34.4	10.7	40.6		580301	เวียงใต้	WIANG TAI	5803	ปาย	PAI	58	แม่ฮ่องสอน	MAE HONG SON	HIGH	HIGH	19.36899417	98.43678117
b9ed067a-af78-4981-afc6-2222c63c6a5a	1	Village	11	Residential_Community	North	Winter	38.5	8.3	46.1		580301	เวียงใต้	WIANG TAI	5803	ปาย	PAI	58	แม่ฮ่องสอน	MAE HONG SON	HIGH	MODERATE	19.36899417	98.43678117
ee4eb624-beb1-4e80-9b09-fc74117c201f	1	Village	11	Residential_Community	North	Winter	13.3	5.3	13.3		571005	ท่าก๊อ	THA KO	5710	แม่สรวย	MAE SARUAI	57	เชียงราย	CHIANG RAI	MODERATE	MODERATE	19.36875943	99.51214523
5f7acd73-68e5-4ea4-99d5-5a725e57ff2e	1	Village	11	Residential_Community	North	Winter	13.3	4.5	13.3		571101	สันสลี	SAN SALI	5711	เวียงป่าเป้า	WIANG PA PAO	57	เชียงราย	CHIANG RAI	MODERATE	LOW	19.3667828	99.5091267
0b367369-de53-4468-b383-0ef3eb5c5810	1	Village	11	Residential_Community	North	Rainy	63.6	25.6	309.1		580301	เวียงใต้	WIANG TAI	5803	ปาย	PAI	58	แม่ฮ่องสอน	MAE HONG SON	HIGH	HIGH	19.36452131	98.41683056
0b367369-de53-4468-b383-0ef3eb5c5810	1	Village	11	Residential_Community	North	Rainy	16.7	8.3	16.7		580301	เวียงใต้	WIANG TAI	5803	ปาย	PAI	58	แม่ฮ่องสอน	MAE HONG SON	MODERATE	MODERATE	19.36452131	98.41683056
0b367369-de53-4468-b383-0ef3eb5c5810	1	Village	11	Residential_Community	North	Rainy	13.6	2.6	13.6		580301	เวียงใต้	WIANG TAI	5803	ปาย	PAI	58	แม่ฮ่องสอน	MAE HONG SON	MODERATE	LOW	19.36452131	98.41683056
0b367369-de53-4468-b383-0ef3eb5c5810	1	Village	11	Residential_Community	North	Rainy	21.4	4.7	21.4		580301	เวียงใต้	WIANG TAI	5803	ปาย	PAI	58	แม่ฮ่องสอน	MAE HONG SON	HIGH	LOW	19.36452131	98.41683056
0b367369-de53-4468-b383-0ef3eb5c5810	1	Village	11	Residential_Community	North	Rainy	31.2	11.9	43.8		580301	เวียงใต้	WIANG TAI	5803	ปาย	PAI	58	แม่ฮ่องสอน	MAE HONG SON	HIGH	HIGH	19.36452131	98.41683056
0b367369-de53-4468-b383-0ef3eb5c5810	1	Village	11	Residential_Community	North	Rainy	33.3	8.3	63		580301	เวียงใต้	WIANG TAI	5803	ปาย	PAI	58	แม่ฮ่องสอน	MAE HONG SON	HIGH	MODERATE	19.36452131	98.41683056
0b367369-de53-4468-b383-0ef3eb5c5810	1	Village	11	Residential_Community	North	Rainy	29.2	9.9	66.7		580301	เวียงใต้	WIANG TAI	5803	ปาย	PAI	58	แม่ฮ่องสอน	MAE HONG SON	HIGH	MODERATE	19.36452131	98.41683056
0b367369-de53-4468-b383-0ef3eb5c5810	1	Village	11	Residential_Community	North	Rainy	40.9	15.7	100		580301	เวียงใต้	WIANG TAI	5803	ปาย	PAI	58	แม่ฮ่องสอน	MAE HONG SON	HIGH	HIGH	19.36452131	98.41683056
0b367369-de53-4468-b383-0ef3eb5c5810	1	Village	11	Residential_Community	North	Rainy	20	7.1	40		580301	เวียงใต้	WIANG TAI	5803	ปาย	PAI	58	แม่ฮ่องสอน	MAE HONG SON	MODERATE	MODERATE	19.36452131	98.41683056
d37259f4-aafa-4049-9f75-1a927a093f4a	1	Village	11	Residential_Community	North	Rainy	100	14.3	100		580304	แม่ฮี้	MAE HI	5803	ปาย	PAI	58	แม่ฮ่องสอน	MAE HONG SON	HIGH	HIGH	19.36441092	98.45125839
05011ab9-9586-4792-a0a0-53127cebeee7	1	Village	11	Residential_Community	North	Rainy	0	0	0		571102	เวียง	WIANG	5711	เวียงป่าเป้า	WIANG PA PAO	57	เชียงราย	CHIANG RAI	SAFE	SAFE	19.363925	99.504515
e6f52178-7a98-48ef-83ff-1e33882e16a4	1	Village	11	Residential_Community	North	Rainy	100	12.5	200		580301	เวียงใต้	WIANG TAI	5803	ปาย	PAI	58	แม่ฮ่องสอน	MAE HONG SON	HIGH	HIGH	19.36268354	98.43451671
a8606a82-1339-4a79-bcc7-3cb28042c2d8	1	Village	11	Residential_Community	North	Rainy	26.7	11.9	53.3		571102	เวียง	WIANG	5711	เวียงป่าเป้า	WIANG PA PAO	57	เชียงราย	CHIANG RAI	HIGH	HIGH	19.3614817	99.5075667
6a7e0135-a41c-44a6-a9ff-108fa1848605	1	Village	11	Residential_Community	North	Rainy	16.7	10.5	33.3		580301	เวียงใต้	WIANG TAI	5803	ปาย	PAI	58	แม่ฮ่องสอน	MAE HONG SON	MODERATE	HIGH	19.3583558	98.4407791
6a7e0135-a41c-44a6-a9ff-108fa1848605	1	Village	11	Residential_Community	North	Rainy	28.6	24	171.4		580301	เวียงใต้	WIANG TAI	5803	ปาย	PAI	58	แม่ฮ่องสอน	MAE HONG SON	HIGH	HIGH	19.3583558	98.4407791
6a7e0135-a41c-44a6-a9ff-108fa1848605	1	Village	11	Residential_Community	North	Rainy	4.2	0.8	4.2		580301	เวียงใต้	WIANG TAI	5803	ปาย	PAI	58	แม่ฮ่องสอน	MAE HONG SON	LOW	LOW	19.3583558	98.4407791
6a7e0135-a41c-44a6-a9ff-108fa1848605	1	Village	11	Residential_Community	North	Rainy	21.4	4.2	21.4		580301	เวียงใต้	WIANG TAI	5803	ปาย	PAI	58	แม่ฮ่องสอน	MAE HONG SON	HIGH	LOW	19.3583558	98.4407791
6a7e0135-a41c-44a6-a9ff-108fa1848605	1	Village	11	Residential_Community	North	Rainy	25	13.8	33.3		580301	เวียงใต้	WIANG TAI	5803	ปาย	PAI	58	แม่ฮ่องสอน	MAE HONG SON	HIGH	HIGH	19.3583558	98.4407791
f821ef43-bc18-4155-b8ca-5ee61bfef540	1	Village	11	Residential_Community	North	Rainy	31.2	8.2	62.5		580301	เวียงใต้	WIANG TAI	5803	ปาย	PAI	58	แม่ฮ่องสอน	MAE HONG SON	HIGH	MODERATE	19.35745418	98.4286933
f821ef43-bc18-4155-b8ca-5ee61bfef540	1	Village	11	Residential_Community	North	Rainy	13.9	6.7	16.7		580301	เวียงใต้	WIANG TAI	5803	ปาย	PAI	58	แม่ฮ่องสอน	MAE HONG SON	MODERATE	MODERATE	19.35745418	98.4286933
f821ef43-bc18-4155-b8ca-5ee61bfef540	1	Village	11	Residential_Community	North	Rainy	60	16.7	80		580301	เวียงใต้	WIANG TAI	5803	ปาย	PAI	58	แม่ฮ่องสอน	MAE HONG SON	HIGH	HIGH	19.35745418	98.4286933
f821ef43-bc18-4155-b8ca-5ee61bfef540	1	Village	11	Residential_Community	North	Rainy	54.5	14.1	118.2		580301	เวียงใต้	WIANG TAI	5803	ปาย	PAI	58	แม่ฮ่องสอน	MAE HONG SON	HIGH	HIGH	19.35745418	98.4286933
a66f1e27-8820-4d4c-9c1f-306afca1666f	1	Village	11	Residential_Community	North	Rainy	8.3	1.7	8.3		580301	เวียงใต้	WIANG TAI	5803	ปาย	PAI	58	แม่ฮ่องสอน	MAE HONG SON	LOW	LOW	19.35631731	98.44476108
a66f1e27-8820-4d4c-9c1f-306afca1666f	1	Village	11	Residential_Community	North	Rainy	33.3	5.3	33.3		580301	เวียงใต้	WIANG TAI	5803	ปาย	PAI	58	แม่ฮ่องสอน	MAE HONG SON	HIGH	MODERATE	19.35631731	98.44476108
a66f1e27-8820-4d4c-9c1f-306afca1666f	1	Village	11	Residential_Community	North	Rainy	11.1	2.2	11.1		580301	เวียงใต้	WIANG TAI	5803	ปาย	PAI	58	แม่ฮ่องสอน	MAE HONG SON	MODERATE	LOW	19.35631731	98.44476108
f71f6eee-0fd1-4338-ac59-851e9241f9d3	1	Village	11	Residential_Community	North	Rainy	13.3	4.4	13.3		571102	เวียง	WIANG	5711	เวียงป่าเป้า	WIANG PA PAO	57	เชียงราย	CHIANG RAI	MODERATE	LOW	19.3545233	99.5059833
b2141c7a-7581-43db-9578-73a436789d3c	1	Village	11	Residential_Community	North	Rainy	19.1	1.6	28.6		580304	แม่ฮี้	MAE HI	5803	ปาย	PAI	58	แม่ฮ่องสอน	MAE HONG SON	MODERATE	LOW	19.3464499	98.45297433
b2141c7a-7581-43db-9578-73a436789d3c	1	Village	11	Residential_Community	North	Rainy	13.3	2.8	13.3		580304	แม่ฮี้	MAE HI	5803	ปาย	PAI	58	แม่ฮ่องสอน	MAE HONG SON	MODERATE	LOW	19.3464499	98.45297433
b2141c7a-7581-43db-9578-73a436789d3c	1	Village	11	Residential_Community	North	Rainy	9.6	1.6	9.6		580304	แม่ฮี้	MAE HI	5803	ปาย	PAI	58	แม่ฮ่องสอน	MAE HONG SON	LOW	LOW	19.3464499	98.45297433
b2141c7a-7581-43db-9578-73a436789d3c	1	Village	11	Residential_Community	North	Rainy	12.1	2.2	15.2		580304	แม่ฮี้	MAE HI	5803	ปาย	PAI	58	แม่ฮ่องสอน	MAE HONG SON	MODERATE	LOW	19.3464499	98.45297433
b2141c7a-7581-43db-9578-73a436789d3c	1	Village	11	Residential_Community	North	Rainy	44.4	8.5	66.7		580304	แม่ฮี้	MAE HI	5803	ปาย	PAI	58	แม่ฮ่องสอน	MAE HONG SON	HIGH	MODERATE	19.3464499	98.45297433
6cb96b14-96f7-40ca-814b-0adf2fb346dd	1	Village	11	Residential_Community	North	Rainy	0	0	0		580304	แม่ฮี้	MAE HI	5803	ปาย	PAI	58	แม่ฮ่องสอน	MAE HONG SON	SAFE	SAFE	19.34637555	98.45464569
908a1045-02c0-45bb-8213-fc07e9725e55	1	Village	11	Residential_Community	North	Rainy	0	0	0		580304	แม่ฮี้	MAE HI	5803	ปาย	PAI	58	แม่ฮ่องสอน	MAE HONG SON	SAFE	SAFE	19.3461782	98.4531587
1b89df2b-fe42-4c81-aefb-6313b51ccb7f	1	Village	11	Residential_Community	North	Rainy	100	50	100		580304	แม่ฮี้	MAE HI	5803	ปาย	PAI	58	แม่ฮ่องสอน	MAE HONG SON	HIGH	HIGH	19.3458596	98.45352083
42998613-d51d-4077-9c09-bddbbe7f7533	1	Village	11	Residential_Community	North	Summer	13.3	4.2	20		571103	บ้านโป่ง	BAN PONG	5711	เวียงป่าเป้า	WIANG PA PAO	57	เชียงราย	CHIANG RAI	MODERATE	LOW	19.331205	99.49844
5ad426c0-7a90-4b8e-9ec6-2b8a552bb6f2	1	Village	11	Residential_Community	North	Rainy	58.3	12.3	83.3		580104	ปางหมู	PANG MU	5801	Residential_Communityแม่ฮ่องสอน	MUEANG MAE HONG SON	58	แม่ฮ่องสอน	MAE HONG SON	HIGH	HIGH	19.3296711	97.95626443
5ad426c0-7a90-4b8e-9ec6-2b8a552bb6f2	1	Village	11	Residential_Community	North	Rainy	53.9	26.6	192.3		580104	ปางหมู	PANG MU	5801	Residential_Communityแม่ฮ่องสอน	MUEANG MAE HONG SON	58	แม่ฮ่องสอน	MAE HONG SON	HIGH	HIGH	19.3296711	97.95626443
b0827b1b-c6b8-4cbe-8933-22dc4e201fc5	1	Village	11	Residential_Community	North	Rainy	26.7	13.9	56.7		571103	บ้านโป่ง	BAN PONG	5711	เวียงป่าเป้า	WIANG PA PAO	57	เชียงราย	CHIANG RAI	HIGH	HIGH	19.3214419	99.5068874
b0827b1b-c6b8-4cbe-8933-22dc4e201fc5	1	Village	11	Residential_Community	North	Rainy	14.7	3.3	14.7		571103	บ้านโป่ง	BAN PONG	5711	เวียงป่าเป้า	WIANG PA PAO	57	เชียงราย	CHIANG RAI	MODERATE	LOW	19.3214419	99.5068874
b29d2c1e-b9ee-47a1-93d1-a7ede3787c54	1	Village	11	Residential_Community	North	Winter	9	1.9	10		551301	นาไร่หลวง	NA RAI LUANG	5513	สองแคว	SONG KHWAE	55	น่าน	NAN	LOW	LOW	19.3163254	100.7494999
9ca17e10-f398-465f-94ae-4b47808cc73a	1	Village	11	Residential_Community	North	Summer	13.3	2.6	13.3		571103	บ้านโป่ง	BAN PONG	5711	เวียงป่าเป้า	WIANG PA PAO	57	เชียงราย	CHIANG RAI	MODERATE	LOW	19.31617199	99.50127201
a11f1a37-ff61-4821-b1a7-0e232420782e	1	Village	11	Residential_Community	North	Rainy	22.6	5.9	29		571103	บ้านโป่ง	BAN PONG	5711	เวียงป่าเป้า	WIANG PA PAO	57	เชียงราย	CHIANG RAI	HIGH	MODERATE	19.3138183	99.4990067
015a10ea-2d6b-4ff9-aabd-f4334bcc1641	1	Village	11	Residential_Community	North	Rainy	50	14.6	118.2		580104	ปางหมู	PANG MU	5801	Residential_Communityแม่ฮ่องสอน	MUEANG MAE HONG SON	58	แม่ฮ่องสอน	MAE HONG SON	HIGH	HIGH	19.31335601	97.98308384
015a10ea-2d6b-4ff9-aabd-f4334bcc1641	1	Village	11	Residential_Community	North	Rainy	18.8	3.7	31.2		580104	ปางหมู	PANG MU	5801	Residential_Communityแม่ฮ่องสอน	MUEANG MAE HONG SON	58	แม่ฮ่องสอน	MAE HONG SON	MODERATE	LOW	19.31335601	97.98308384
015a10ea-2d6b-4ff9-aabd-f4334bcc1641	1	Village	11	Residential_Community	North	Rainy	25	3.7	35		580104	ปางหมู	PANG MU	5801	Residential_Communityแม่ฮ่องสอน	MUEANG MAE HONG SON	58	แม่ฮ่องสอน	MAE HONG SON	HIGH	LOW	19.31335601	97.98308384
77a70451-9da7-494f-948d-cc3f1877cffc	1	Village	11	Residential_Community	North	Rainy	38.9	15.7	94.4		580304	แม่ฮี้	MAE HI	5803	ปาย	PAI	58	แม่ฮ่องสอน	MAE HONG SON	HIGH	HIGH	19.3099182	98.46315365
5d71b4ff-dff1-4ad7-bbea-568d3f565fd5	1	Village	11	Residential_Community	North	Rainy	20	4	35		580101	จองคำ	CHONG KHAM	5801	Residential_Communityแม่ฮ่องสอน	MUEANG MAE HONG SON	58	แม่ฮ่องสอน	MAE HONG SON	MODERATE	LOW	19.30711474	97.96224575
5d71b4ff-dff1-4ad7-bbea-568d3f565fd5	1	Village	11	Residential_Community	North	Rainy	10.5	3.9	27.4		580101	จองคำ	CHONG KHAM	5801	Residential_Communityแม่ฮ่องสอน	MUEANG MAE HONG SON	58	แม่ฮ่องสอน	MAE HONG SON	MODERATE	LOW	19.30711474	97.96224575
5d71b4ff-dff1-4ad7-bbea-568d3f565fd5	1	Village	11	Residential_Community	North	Winter	2.2	0.4	3.3		580101	จองคำ	CHONG KHAM	5801	Residential_Communityแม่ฮ่องสอน	MUEANG MAE HONG SON	58	แม่ฮ่องสอน	MAE HONG SON	LOW	LOW	19.30711474	97.96224575
e3f59d49-a9bb-415f-9977-319b8900ae98	1	Village	11	Residential_Community	North	Rainy	75	32.7	225		551301	นาไร่หลวง	NA RAI LUANG	5513	สองแคว	SONG KHWAE	55	น่าน	NAN	HIGH	HIGH	19.3065367	100.749165
03c2a069-6e70-40d9-8895-16e8cffe97a0	1	Village	11	Residential_Community	North	Winter	8	1.8	9		551301	นาไร่หลวง	NA RAI LUANG	5513	สองแคว	SONG KHWAE	55	น่าน	NAN	LOW	LOW	19.3054317	100.7158241
fa13fcbc-0c2c-4db9-b8f1-b0b89b330a09	1	Village	11	Residential_Community	North	Rainy	36	10.1	64		580101	จองคำ	CHONG KHAM	5801	Residential_Communityแม่ฮ่องสอน	MUEANG MAE HONG SON	58	แม่ฮ่องสอน	MAE HONG SON	HIGH	HIGH	19.30167729	97.97028266
92153bbf-decb-47d7-bc17-6f4826eace51	1	Village	11	Residential_Community	North	Rainy	0	0	0		580104	ปางหมู	PANG MU	5801	Residential_Communityแม่ฮ่องสอน	MUEANG MAE HONG SON	58	แม่ฮ่องสอน	MAE HONG SON	SAFE	SAFE	19.29039678	97.93912075
92153bbf-decb-47d7-bc17-6f4826eace51	1	Village	11	Residential_Community	North	Rainy	9.5	1.6	9.5		580104	ปางหมู	PANG MU	5801	Residential_Communityแม่ฮ่องสอน	MUEANG MAE HONG SON	58	แม่ฮ่องสอน	MAE HONG SON	LOW	LOW	19.29039678	97.93912075
a80fd03c-4ef8-4074-a154-3e89522200ae	1	Village	11	Residential_Community	North	Rainy	46.1	13.5	69.2		571104	ป่างิ้ว	PA NGIO	5711	เวียงป่าเป้า	WIANG PA PAO	57	เชียงราย	CHIANG RAI	HIGH	HIGH	19.2902508	99.4991346
96b4df28-e424-45fe-950b-d50948d3b0bc	1	Village	10	Slum	North	Winter	8	2.3	8		550901	เชียงกลาง	CHIANG KLANG	5509	เชียงกลาง	CHIANG KLANG	55	น่าน	NAN	LOW	LOW	19.2886604	100.86776
f19f1d3d-578e-4278-a1f3-23b8de68e516	1	Village	11	Residential_Community	North	Rainy	16.7	4.9	20		571104	ป่างิ้ว	PA NGIO	5711	เวียงป่าเป้า	WIANG PA PAO	57	เชียงราย	CHIANG RAI	MODERATE	LOW	19.2884839	99.4985121
e370fca8-de6d-45d5-bfff-0108ddded47e	1	Village	11	Residential_Community	North	Rainy	26.7	8.1	26.7		571104	ป่างิ้ว	PA NGIO	5711	เวียงป่าเป้า	WIANG PA PAO	57	เชียงราย	CHIANG RAI	HIGH	MODERATE	19.2883856	99.4988824
1e2f5130-c2ba-4b8e-9163-dc1fe9968165	1	Village	10	Slum	North	Rainy	11	2.7	11		550901	เชียงกลาง	CHIANG KLANG	5509	เชียงกลาง	CHIANG KLANG	55	น่าน	NAN	MODERATE	LOW	19.28611829	100.8653652
5bef3d1a-4a67-4d85-aeea-0df6fae1175d	1	Village	11	Residential_Community	North	Rainy	66.7	24.7	191.7		580304	แม่ฮี้	MAE HI	5803	ปาย	PAI	58	แม่ฮ่องสอน	MAE HONG SON	HIGH	HIGH	19.28579391	98.46800141
0ec4cc47-acc2-4792-81a0-34bcf9eebd7e	1	Village	11	Residential_Community	North	Rainy	20	5.8	30		550901	เชียงกลาง	CHIANG KLANG	5509	เชียงกลาง	CHIANG KLANG	55	น่าน	NAN	MODERATE	MODERATE	19.28236	100.8648867
fd2d3622-4fb0-40df-9349-49c486625d01	1	Village	11	Residential_Community	North	Rainy	4	1.3	4		550908	พญาแก้ว	PHAYA KAEO	5509	เชียงกลาง	CHIANG KLANG	55	น่าน	NAN	LOW	LOW	19.2773287	100.8638188
fd437055-e707-4218-83c4-d3424301a09b	1	Village	11	Residential_Community	North	Winter	4	0.8	4		550909	พระพุทธบาท	PHRAPHUTTHABAT	5509	เชียงกลาง	CHIANG KLANG	55	น่าน	NAN	LOW	LOW	19.2408782	100.8312939
704d0eba-705c-499f-94b1-d36a83ce600f	1	Village	11	Residential_Community	North	Summer	6	2.3	6		550909	พระพุทธบาท	PHRAPHUTTHABAT	5509	เชียงกลาง	CHIANG KLANG	55	น่าน	NAN	LOW	LOW	19.2408135	100.8315171
cde9650f-9217-4004-9d57-5667a5bff9d7	1	Village	11	Residential_Community	North	Summer	4	1.5	4		550909	พระพุทธบาท	PHRAPHUTTHABAT	5509	เชียงกลาง	CHIANG KLANG	55	น่าน	NAN	LOW	LOW	19.2408135	100.8315171
cf2cb165-4acd-4458-bdd4-18399386870c	1	Village	11	Residential_Community	North	Rainy	50	13.4	125		560113	ท่าวังทอง	THA WANG THONG	5601	Residential_Communityพะเยา	MUEANG PHAYAO	56	พะเยา	PHAYAO	HIGH	HIGH	19.1951265	99.9448937
064b3788-0a06-4d21-9aba-7aacca5c9099	1	Village	10	Slum	North	Summer	8	2.3	8		550501	ปัว	PUA	5505	ปัว	PUA	55	น่าน	NAN	LOW	LOW	19.1873645	100.9143557
04b764ff-5c3a-4b8c-a850-77d72a3e6786	1	Village	11	Residential_Community	North	Summer	14	4.7	16		550513	ป่ากลาง	PA KLANG	5505	ปัว	PUA	55	น่าน	NAN	MODERATE	LOW	19.1749564	100.9132156
718c73c0-3096-4299-b0f2-03bd3af7f4d7	1	Village	11	Residential_Community	North	Summer	8.2	2.6	8.2		550513	ป่ากลาง	PA KLANG	5505	ปัว	PUA	55	น่าน	NAN	LOW	LOW	19.1749086	100.913302
11d6afd2-a299-4cdf-95e5-765893d20994	1	Village	11	Residential_Community	North	Summer	10	3.9	10		550513	ป่ากลาง	PA KLANG	5505	ปัว	PUA	55	น่าน	NAN	LOW	LOW	19.17157472	100.8371671
e66a7eaa-f303-4dbf-b0df-6c97d63df4c7	1	Village	11	Residential_Community	North	Rainy	2	0.5	2		550603	ผาตอ	PHA TO	5506	ท่าวังผา	THA WANG PHA	55	น่าน	NAN	LOW	LOW	19.17153909	100.7844141
82075ae0-8b47-46fc-b05e-645f95dbcf75	1	Village	11	Residential_Community	North	Summer	24	10.5	30		550513	ป่ากลาง	PA KLANG	5505	ปัว	PUA	55	น่าน	NAN	HIGH	HIGH	19.171442	100.8372426
5a2dc511-cd7a-4abd-a4a5-3e8886757a28	1	Village	11	Residential_Community	North	Summer	16	4.3	16		550502	แงง	NGAENG	5505	ปัว	PUA	55	น่าน	NAN	MODERATE	LOW	19.16740623	100.836856
8b7de6fb-d7fa-43f4-8a5b-5db2dd3d8239	1	Village	11	Residential_Community	North	Summer	4	1.4	4		550513	ป่ากลาง	PA KLANG	5505	ปัว	PUA	55	น่าน	NAN	LOW	LOW	19.16594045	100.9228377
c1988a40-1862-4ac5-bb11-cabb65ec3244	1	Village	11	Residential_Community	North	Summer	10	4.7	14		550502	แงง	NGAENG	5505	ปัว	PUA	55	น่าน	NAN	LOW	LOW	19.164102	100.8290978
89ac70de-6852-4bf6-a7b6-9ffae6ffbb91	1	Village	10	Slum	North	Summer	18.2	4.6	27.3		560101	เวียง	WIANG	5601	Residential_Communityพะเยา	MUEANG PHAYAO	56	พะเยา	PHAYAO	MODERATE	LOW	19.1626097	99.9146003
8388c8f3-007d-4de6-a953-0a300a491704	1	Village	12	Commercial_Community	North	Rainy	5.9	2.4	11.8		560101	เวียง	WIANG	5601	Residential_Communityพะเยา	MUEANG PHAYAO	56	พะเยา	PHAYAO	LOW	LOW	19.162605	99.91472
69798446-3495-40ad-86dc-dfbb419604db	1	Village	11	Residential_Community	North	Winter	9.1	2.6	9.1		560101	เวียง	WIANG	5601	Residential_Communityพะเยา	MUEANG PHAYAO	56	พะเยา	PHAYAO	LOW	LOW	19.1625166	99.9147803
3d82a317-f8f2-41bf-aa02-449ab7924d83	1	Village	11	Residential_Community	North	Summer	15.2	2.9	15.2		560101	เวียง	WIANG	5601	Residential_Communityพะเยา	MUEANG PHAYAO	56	พะเยา	PHAYAO	MODERATE	LOW	19.1625114	99.9146293
d445f3bd-cddf-46ed-9730-e55f36a78dbf	1	Village	11	Residential_Community	North	Rainy	14.7	3	14.7		560101	เวียง	WIANG	5601	Residential_Communityพะเยา	MUEANG PHAYAO	56	พะเยา	PHAYAO	MODERATE	LOW	19.1625017	99.9147463
1c11880e-7ba2-4293-9b61-e8add5dd8ddf	1	Village	12	Commercial_Community	North	Summer	14.7	5.6	20.6		560101	เวียง	WIANG	5601	Residential_Communityพะเยา	MUEANG PHAYAO	56	พะเยา	PHAYAO	MODERATE	MODERATE	19.1624982	99.9147078
03236b99-2260-4f84-a9c1-ed98d51abb41	1	Village	10	Slum	North	Rainy	9.1	2.3	9.1		560101	เวียง	WIANG	5601	Residential_Communityพะเยา	MUEANG PHAYAO	56	พะเยา	PHAYAO	LOW	LOW	19.1624951	99.9145335
e3e18044-136b-4c95-8120-f873f7b75726	1	Village	12	Commercial_Community	North	Winter	29.4	18.8	85.3		560101	เวียง	WIANG	5601	Residential_Communityพะเยา	MUEANG PHAYAO	56	พะเยา	PHAYAO	HIGH	HIGH	19.1624465	99.9148396
293d2a6c-abe9-4ef3-9a60-36aeea955ea7	1	Village	10	Slum	North	Winter	27.3	7.7	42.4		560101	เวียง	WIANG	5601	Residential_Communityพะเยา	MUEANG PHAYAO	56	พะเยา	PHAYAO	HIGH	MODERATE	19.16241062	99.91516671
561d72a6-dcf5-403f-a3ad-1291e01bd081	1	Village	11	Residential_Community	North	Rainy	20	7.7	20		520702	วังเหนือ	WANG NUEA	5207	วังเหนือ	WANG NUEA	52	ลำปาง	LAMPANG	MODERATE	MODERATE	19.1623823	99.6115534
e6a7c7b6-08b0-404a-b9ef-ae1fd540309c	1	Village	11	Residential_Community	North	Summer	16	6.8	20		550513	ป่ากลาง	PA KLANG	5505	ปัว	PUA	55	น่าน	NAN	MODERATE	MODERATE	19.15524018	100.9061049
59ed762a-5247-48c4-86c1-424ed53df92a	1	Village	11	Residential_Community	North	Rainy	9.1	3.4	27.3		560602	ควร	KHUAN	5606	ปง	PONG	56	พะเยา	PHAYAO	LOW	LOW	19.15414754	100.3331683
a7c43388-fe74-4f45-a15e-b7d23373547e	1	Village	11	Residential_Community	North	Summer	12	3	12		550513	ป่ากลาง	PA KLANG	5505	ปัว	PUA	55	น่าน	NAN	MODERATE	LOW	19.1351987	100.9336666
5a82f723-773b-4894-86d7-052dbe1dca6e	1	Village	19	Residential_Community	North	Rainy	0	0	0		560102	แม่ต๋ำ	MAE TAM	5601	Residential_Communityพะเยา	MUEANG PHAYAO	56	พะเยา	PHAYAO	SAFE	SAFE	19.13463715	99.91141677
9a41dad3-4de6-4ae8-adb5-6426c9c88ac1	1	Village	11	Residential_Community	North	Summer	26	8.4	40		500604	ช่อแล	CHO LAE	5006	แม่แตง	MAE TAENG	50	เชียงใหม่	CHIANG MAI	HIGH	MODERATE	19.13429307	99.0092272
f6519d4f-4e3a-45cf-a380-f290590f83e5	1	Village	11	Residential_Community	North	Rainy	0	0	0		550513	ป่ากลาง	PA KLANG	5505	ปัว	PUA	55	น่าน	NAN	SAFE	SAFE	19.1329767	100.9363917
14b0a070-36f8-48a4-b6fe-b9f49a69c64e	1	Village	11	Residential_Community	North	Summer	18	6.5	26		500604	ช่อแล	CHO LAE	5006	แม่แตง	MAE TAENG	50	เชียงใหม่	CHIANG MAI	MODERATE	MODERATE	19.12792294	99.00782646
e4ef1f3c-6a75-42a6-9865-4a5ceeedc373	1	Village	10	Slum	North	Rainy	5.9	2.9	10.6		550606	ศรีภูมิ	SI PHUM	5506	ท่าวังผา	THA WANG PHA	55	น่าน	NAN	LOW	LOW	19.1192362	100.8097223
a8fb178c-fb5a-4fb6-85bb-e2fcc9c14363	1	Village	10	Slum	North	Rainy	7.7	0.9	7.7		550606	ศรีภูมิ	SI PHUM	5506	ท่าวังผา	THA WANG PHA	55	น่าน	NAN	LOW	LOW	19.11921978	100.8097389
f655c300-cc46-4d44-b318-b8dca5777a1f	1	Village	11	Residential_Community	North	Rainy	0	0	0		580102	ห้วยโป่ง	HUAI PONG	5801	Residential_Communityแม่ฮ่องสอน	MUEANG MAE HONG SON	58	แม่ฮ่องสอน	MAE HONG SON	SAFE	SAFE	19.08074909	97.92718325
750b75c5-5f78-4712-823c-94f6d28a50c4	1	Village	11	Residential_Community	North	Summer	4	2.6	8		550506	อวน	OUAN	5505	ปัว	PUA	55	น่าน	NAN	LOW	LOW	18.9970233	100.9365217
b366d2f2-6626-4f35-b482-6210df3fcc82	1	Village	11	Residential_Community	North	Summer	6	2	6		550506	อวน	OUAN	5505	ปัว	PUA	55	น่าน	NAN	LOW	LOW	18.9968933	100.9365217
a4b24d3e-e802-442c-bef7-d8fffb9025c7	1	Village	11	Residential_Community	North	Winter	19.7	6	27.9		500703	สันโป่ง	SAN PONG	5007	แม่ริม	MAE RIM	50	เชียงใหม่	CHIANG MAI	MODERATE	MODERATE	18.96627753	98.9477165
4fdff758-e438-424c-9142-8b047db2a688	1	Village	11	Residential_Community	North	Rainy	20	15.4	40		520504	บ้านร้อง	BAN RONG	5205	งาว	NGAO	52	ลำปาง	LAMPANG	MODERATE	HIGH	18.961194	99.9206633
2c8d864f-54fc-47cc-858a-23aeb8913a28	1	Village	11	Residential_Community	North	Rainy	18.4	5.6	26.3		560403	สระ	SA	5604	เชียงม่วน	CHIANG MUAN	56	พะเยา	PHAYAO	MODERATE	MODERATE	18.9544032	100.2584351
a7413681-bf57-4489-ad01-2dd0f18ba2e7	1	Village	11	Residential_Community	North	Rainy	8.9	2	8.9		560403	สระ	SA	5604	เชียงม่วน	CHIANG MUAN	56	พะเยา	PHAYAO	LOW	LOW	18.9417899	100.2618058
75bd481a-8028-4ef7-ac8b-57d768a2793f	1	Village	11	Residential_Community	North	Rainy	21.9	5.2	21.9		560403	สระ	SA	5604	เชียงม่วน	CHIANG MUAN	56	พะเยา	PHAYAO	HIGH	MODERATE	18.936283	100.2431899
b7dd0cfa-1c1d-4f1c-968e-b547b4ae150d	1	Village	11	Residential_Community	North	Rainy	10	2.5	10		560403	สระ	SA	5604	เชียงม่วน	CHIANG MUAN	56	พะเยา	PHAYAO	LOW	LOW	18.9362508	100.2435654
e5f25f47-3e77-422c-8933-6d6712aac938	1	Village	11	Residential_Community	North	Summer	0	0	0		551101	ดู่พงษ์	DU PHONG	5511	สันติสุข	SANTI SUK	55	น่าน	NAN	SAFE	SAFE	18.924218	100.9231316
79f91dfd-6ef5-4229-9187-f80488fc49bd	1	Village	11	Residential_Community	North	Summer	3.3	1	3.3		551103	พงษ์	PHONG	5511	สันติสุข	SANTI SUK	55	น่าน	NAN	LOW	LOW	18.922735	100.9402433
2b66e5e1-606a-47a7-aeff-3f6603bd49f3	1	Village	11	Residential_Community	North	Summer	0	0	0		551103	พงษ์	PHONG	5511	สันติสุข	SANTI SUK	55	น่าน	NAN	SAFE	SAFE	18.9215033	100.9459569
487a6df4-319b-40f3-a81d-2c59839546f9	1	Village	21	Residential_Community	North	Rainy	6.7	4.3	10		551101	ดู่พงษ์	DU PHONG	5511	สันติสุข	SANTI SUK	55	น่าน	NAN	LOW	LOW	18.9173183	100.8763683
d056dadc-a27b-403e-b9fd-69a17983b8c2	1	Village	11	Residential_Community	North	Summer	23.3	6.2	26.7		551101	ดู่พงษ์	DU PHONG	5511	สันติสุข	SANTI SUK	55	น่าน	NAN	HIGH	MODERATE	18.9114333	100.9322983
d056dadc-a27b-403e-b9fd-69a17983b8c2	1	Village	11	Residential_Community	North	Rainy	0	0	0		551101	ดู่พงษ์	DU PHONG	5511	สันติสุข	SANTI SUK	55	น่าน	NAN	SAFE	SAFE	18.9114333	100.9322983
2f70864b-527d-4bcf-805c-66252aac8d48	1	Village	11	Residential_Community	North	Summer	0	0	0		500701	ริมใต้	RIM TAI	5007	แม่ริม	MAE RIM	50	เชียงใหม่	CHIANG MAI	SAFE	SAFE	18.91067664	98.94282348
5f8a5fbb-806c-4b72-88fb-aaeae367b570	1	Village	11	Residential_Community	North	Rainy	6.7	2.1	8.9		560402	บ้านมาง	BAN MANG	5604	เชียงม่วน	CHIANG MUAN	56	พะเยา	PHAYAO	LOW	LOW	18.8944678	100.2776922
cd7bffe1-ec82-4319-9db7-f7027ad6a142	1	Village	11	Residential_Community	North	Rainy	21	6.2	29		560402	บ้านมาง	BAN MANG	5604	เชียงม่วน	CHIANG MUAN	56	พะเยา	PHAYAO	HIGH	MODERATE	18.89432457	100.311936
f608efe4-de4a-4c57-b0a0-420fdbd1c546	1	Village	11	Residential_Community	North	Summer	18	3.5	22.9		560401	เชียงม่วน	CHIANG MUAN	5604	เชียงม่วน	CHIANG MUAN	56	พะเยา	PHAYAO	MODERATE	LOW	18.8934383	100.3126108
76dfe130-977d-405a-9172-0a4b85157a8c	1	Village	11	Residential_Community	North	Rainy	13.3	2.2	13.3		560402	บ้านมาง	BAN MANG	5604	เชียงม่วน	CHIANG MUAN	56	พะเยา	PHAYAO	MODERATE	LOW	18.8932369	100.277236
9c1f7128-0d4b-4218-a31d-dac4c48b6197	1	Village	11	Residential_Community	North	Rainy	16.7	3.8	16.7		560401	เชียงม่วน	CHIANG MUAN	5604	เชียงม่วน	CHIANG MUAN	56	พะเยา	PHAYAO	MODERATE	LOW	18.89243721	100.3098346
db17b0e3-ad80-4196-8e93-f57c9e4cd3a5	1	Village	11	Residential_Community	North	Rainy	18	7.5	31.1		560401	เชียงม่วน	CHIANG MUAN	5604	เชียงม่วน	CHIANG MUAN	56	พะเยา	PHAYAO	MODERATE	MODERATE	18.8923578	100.3105988
3c465f76-b7ed-44ec-a09d-9fb767f0c2ec	1	Village	21	Residential_Community	North	Summer	25	5.5	33.3		560401	เชียงม่วน	CHIANG MUAN	5604	เชียงม่วน	CHIANG MUAN	56	พะเยา	PHAYAO	HIGH	MODERATE	18.8913551	100.3099749
73e8bbaa-1cfc-4269-8426-9efac165e22a	1	Village	11	Residential_Community	North	Rainy	30	8.2	36.7		560401	เชียงม่วน	CHIANG MUAN	5604	เชียงม่วน	CHIANG MUAN	56	พะเยา	PHAYAO	HIGH	MODERATE	18.8909136	100.3068229
3a57f19a-4ba5-4a13-bec8-58814ecea46c	1	Village	11	Residential_Community	North	Rainy	11.1	2.9	11.1		560401	เชียงม่วน	CHIANG MUAN	5604	เชียงม่วน	CHIANG MUAN	56	พะเยา	PHAYAO	MODERATE	LOW	18.8906651	100.306824
065cd106-90ea-4000-921a-5c2bda7b3c14	1	Village	11	Residential_Community	North	Rainy	41.9	14.8	67.7		560401	เชียงม่วน	CHIANG MUAN	5604	เชียงม่วน	CHIANG MUAN	56	พะเยา	PHAYAO	HIGH	HIGH	18.8901061	100.31569
038b22e1-1f16-4a39-8455-2fbb9e7f3b23	1	Village	11	Residential_Community	North	Rainy	26.7	8.6	36.7		560401	เชียงม่วน	CHIANG MUAN	5604	เชียงม่วน	CHIANG MUAN	56	พะเยา	PHAYAO	HIGH	MODERATE	18.8899209	100.3152509
6138b765-da95-4277-a955-8515fe622079	1	Village	11	Residential_Community	North	Rainy	23.3	7.8	33.3		560402	บ้านมาง	BAN MANG	5604	เชียงม่วน	CHIANG MUAN	56	พะเยา	PHAYAO	HIGH	MODERATE	18.8860151	100.2731715
9484a3c6-e2e8-4a80-b215-fcc5115af714	1	Village	11	Residential_Community	North	Rainy	10	4.4	16.7		560402	บ้านมาง	BAN MANG	5604	เชียงม่วน	CHIANG MUAN	56	พะเยา	PHAYAO	LOW	LOW	18.8860097	100.2729132
75c8605f-d299-4693-8e34-db1985202260	1	Village	11	Residential_Community	North	Winter	14.6	4.1	25		500710	ดอนแก้ว	DON KAEO	5007	แม่ริม	MAE RIM	50	เชียงใหม่	CHIANG MAI	MODERATE	LOW	18.8855462	98.96699321
f50fc130-052b-4fb9-82f2-1c0c19726881	1	Village	11	Residential_Community	North	Winter	33.3	9.7	48.9		560401	เชียงม่วน	CHIANG MUAN	5604	เชียงม่วน	CHIANG MUAN	56	พะเยา	PHAYAO	HIGH	MODERATE	18.8847357	100.3036623
d6c2da34-672c-4f4d-b983-daafad759273	1	Village	21	Residential_Community	North	Summer	13.3	6.7	16.7		550103	ผาสิงห์	PHA SING	5501	Residential_Communityน่าน	MUEANG NAN	55	น่าน	NAN	MODERATE	MODERATE	18.8829555	100.7491915
37a688f0-43fb-4bd9-a3b3-e802b998f7f9	1	Village	10	Slum	North	Summer	0	0	0		550103	ผาสิงห์	PHA SING	5501	Residential_Communityน่าน	MUEANG NAN	55	น่าน	NAN	SAFE	SAFE	18.8803759	100.7476608
80ea185c-88e5-4935-af59-a60392709079	1	Village	11	Residential_Community	North	Rainy	20	7.3	30		560402	บ้านมาง	BAN MANG	5604	เชียงม่วน	CHIANG MUAN	56	พะเยา	PHAYAO	MODERATE	MODERATE	18.8786455	100.2812212
16a78725-bd7e-4409-9a6f-f5c628233829	1	Village	11	Residential_Community	North	Rainy	25.8	5.5	29		560402	บ้านมาง	BAN MANG	5604	เชียงม่วน	CHIANG MUAN	56	พะเยา	PHAYAO	HIGH	MODERATE	18.8720512	100.2715181
c39771f7-116c-4b7c-a133-dfbbb828d94c	1	Village	21	Residential_Community	North	Summer	3.2	0.5	3.2		560402	บ้านมาง	BAN MANG	5604	เชียงม่วน	CHIANG MUAN	56	พะเยา	PHAYAO	LOW	LOW	18.8717449	100.2714551
7ef55650-c08d-46b3-be42-f2b276808e3d	1	Village	11	Residential_Community	North	Summer	16.7	2.8	16.7		560402	บ้านมาง	BAN MANG	5604	เชียงม่วน	CHIANG MUAN	56	พะเยา	PHAYAO	MODERATE	LOW	18.8717222	100.2712619
01b5b704-371f-469b-a451-f3871a0dd558	1	Village	11	Residential_Community	North	Rainy	23.3	5.3	26.7		560402	บ้านมาง	BAN MANG	5604	เชียงม่วน	CHIANG MUAN	56	พะเยา	PHAYAO	HIGH	MODERATE	18.8716309	100.2713111
67c26c0b-911e-4b79-bd90-1636ebba8834	1	Village	11	Residential_Community	North	Winter	18.3	4.7	31.7		501407	หนองจ๊อม	NONG CHOM	5014	สันทราย	SAN SAI	50	เชียงใหม่	CHIANG MAI	MODERATE	LOW	18.85711404	99.02567484
10d0bb57-e11c-49bf-a098-035ebe50a865	1	Village	11	Residential_Community	North	Winter	4	0.6	4		550117	สะเนียน	SANIAN	5501	Residential_Communityน่าน	MUEANG NAN	55	น่าน	NAN	LOW	LOW	18.8554731	100.5531582
384bc2dd-13c1-4bc8-bd80-78b0cf66f0b9	1	Village	21	Residential_Community	North	Winter	2	0.7	2		550302	ป่าคาหลวง	PA KHA LUANG	5503	บ้านหลวง	BAN LUANG	55	น่าน	NAN	LOW	LOW	18.8494008	100.4268485
f3a9cc46-2e42-4281-8773-553ca258ad0a	1	Village	12	Commercial_Community	North	Rainy	22.6	2.6	25.8		580201	ขุนยวม	KHUN YUAM	5802	ขุนยวม	KHUN YUAM	58	แม่ฮ่องสอน	MAE HONG SON	HIGH	LOW	18.828375	97.934145
f3a9cc46-2e42-4281-8773-553ca258ad0a	1	Village	12	Commercial_Community	North	Rainy	19.1	3.7	38.1		580201	ขุนยวม	KHUN YUAM	5802	ขุนยวม	KHUN YUAM	58	แม่ฮ่องสอน	MAE HONG SON	MODERATE	LOW	18.828375	97.934145
ff2ade16-e0c3-4c8a-8439-909abc11fe93	1	Village	10	Slum	North	Rainy	42.5	8.4	85		580201	ขุนยวม	KHUN YUAM	5802	ขุนยวม	KHUN YUAM	58	แม่ฮ่องสอน	MAE HONG SON	HIGH	MODERATE	18.8250567	97.9303767
bec4d9d9-5039-4e51-8569-9632ed46e1e5	1	Village	10	Slum	North	Rainy	10	3.5	40		580201	ขุนยวม	KHUN YUAM	5802	ขุนยวม	KHUN YUAM	58	แม่ฮ่องสอน	MAE HONG SON	LOW	LOW	18.82498261	97.93253258
618532ce-1cd0-45aa-9d18-fe22821e4b51	1	Village	11	Residential_Community	North	Rainy	15	1.5	15		580201	ขุนยวม	KHUN YUAM	5802	ขุนยวม	KHUN YUAM	58	แม่ฮ่องสอน	MAE HONG SON	MODERATE	LOW	18.81842811	97.9348889
618532ce-1cd0-45aa-9d18-fe22821e4b51	1	Village	11	Residential_Community	North	Winter	33.3	10.5	100		580201	ขุนยวม	KHUN YUAM	5802	ขุนยวม	KHUN YUAM	58	แม่ฮ่องสอน	MAE HONG SON	HIGH	HIGH	18.81842811	97.9348889
2b2c2bf8-f2af-44ad-983e-0406fc56cf00	1	Village	11	Residential_Community	North	Winter	3.3	1	3.3		550117	สะเนียน	SANIAN	5501	Residential_Communityน่าน	MUEANG NAN	55	น่าน	NAN	LOW	LOW	18.8130862	100.696665
5fb8a380-d811-4b68-872f-fbef5e5ed5c2	1	Village	21	Residential_Community	North	Winter	0	0	0		550117	สะเนียน	SANIAN	5501	Residential_Communityน่าน	MUEANG NAN	55	น่าน	NAN	SAFE	SAFE	18.8093823	100.7016546
138e83df-5d71-4c63-8679-1802bbde1aa1	1	Village	11	Residential_Community	North	Summer	0	0	0		580202	แม่เงา	MAE NGAO	5802	ขุนยวม	KHUN YUAM	58	แม่ฮ่องสอน	MAE HONG SON	SAFE	SAFE	18.80491812	97.90410485
138e83df-5d71-4c63-8679-1802bbde1aa1	1	Village	11	Residential_Community	North	Winter	15.5	2.8	24.1		580202	แม่เงา	MAE NGAO	5802	ขุนยวม	KHUN YUAM	58	แม่ฮ่องสอน	MAE HONG SON	MODERATE	LOW	18.80491812	97.90410485
ae88bdb0-1dff-4c73-9f2a-47af9c0eb91b	1	Village	11	Residential_Community	North	Rainy	87.5	25.9	462.5		550104	ไชยสถาน	CHAIYA SATHAN	5501	Residential_Communityน่าน	MUEANG NAN	55	น่าน	NAN	HIGH	HIGH	18.7988224	100.7271172
7ed72fed-1273-4f8d-8f69-8ca32f055742	1	Village	11	Residential_Community	North	Rainy	25	0.7	37.5		550101	ในเวียง	NAI WIANG	5501	Residential_Communityน่าน	MUEANG NAN	55	น่าน	NAN	HIGH	LOW	18.7971811	100.7893787
7ed72fed-1273-4f8d-8f69-8ca32f055742	1	Village	11	Residential_Community	North	Rainy	0	0	0		550101	ในเวียง	NAI WIANG	5501	Residential_Communityน่าน	MUEANG NAN	55	น่าน	NAN	SAFE	SAFE	18.7971811	100.7893787
7ed72fed-1273-4f8d-8f69-8ca32f055742	1	Village	11	Residential_Community	North	Winter	0	0	0		550101	ในเวียง	NAI WIANG	5501	Residential_Communityน่าน	MUEANG NAN	55	น่าน	NAN	SAFE	SAFE	18.7971811	100.7893787
0c34dff2-a01d-4826-a830-5195629cb183	1	Village	10	Slum	North	Summer	2	0.4	2		550101	ในเวียง	NAI WIANG	5501	Residential_Communityน่าน	MUEANG NAN	55	น่าน	NAN	LOW	LOW	18.7864717	100.7801683
3b21dd23-d1ee-4f42-8670-7617c7e95b85	1	Village	10	Slum	North	Winter	0	0	0		550101	ในเวียง	NAI WIANG	5501	Residential_Communityน่าน	MUEANG NAN	55	น่าน	NAN	SAFE	SAFE	18.78250001	100.7696768
3b21dd23-d1ee-4f42-8670-7617c7e95b85	1	Village	10	Slum	North	Winter	0	0	0		550101	ในเวียง	NAI WIANG	5501	Residential_Communityน่าน	MUEANG NAN	55	น่าน	NAN	SAFE	SAFE	18.78250001	100.7696768
a776e1ec-866d-4791-8210-4da274d39bdc	1	Village	10	Slum	North	Rainy	4	1.1	4		550101	ในเวียง	NAI WIANG	5501	Residential_Communityน่าน	MUEANG NAN	55	น่าน	NAN	LOW	LOW	18.781321	100.7780492
646141df-1353-43e5-9b38-256688952b3b	1	Village	11	Residential_Community	North	Summer	2	0.6	2		550101	ในเวียง	NAI WIANG	5501	Residential_Communityน่าน	MUEANG NAN	55	น่าน	NAN	LOW	LOW	18.7809938	100.7783926
646141df-1353-43e5-9b38-256688952b3b	1	Village	11	Residential_Community	North	Rainy	2	0.9	2		550101	ในเวียง	NAI WIANG	5501	Residential_Communityน่าน	MUEANG NAN	55	น่าน	NAN	LOW	LOW	18.7809938	100.7783926
58dce201-3f2f-4853-8f81-d0ce125f3a6b	1	Village	11	Residential_Community	North	Winter	0	0	0		550101	ในเวียง	NAI WIANG	5501	Residential_Communityน่าน	MUEANG NAN	55	น่าน	NAN	SAFE	SAFE	18.7796812	100.7731906
11c5602a-a2ff-4f32-9ff0-b90b8040a011	1	Village	12	Commercial_Community	North	Summer	0	0	0		550101	ในเวียง	NAI WIANG	5501	Residential_Communityน่าน	MUEANG NAN	55	น่าน	NAN	SAFE	SAFE	18.7769919	100.7727811
11c5602a-a2ff-4f32-9ff0-b90b8040a011	1	Village	12	Commercial_Community	North	Winter	0	0	0		550101	ในเวียง	NAI WIANG	5501	Residential_Communityน่าน	MUEANG NAN	55	น่าน	NAN	SAFE	SAFE	18.7769919	100.7727811
5e2069b1-8f1a-4b5d-b819-9b65136277db	1	Village	19	Residential_Community	North	Summer	0	0	0		550101	ในเวียง	NAI WIANG	5501	Residential_Communityน่าน	MUEANG NAN	55	น่าน	NAN	SAFE	SAFE	18.7769879	100.7703644
50fd4a34-5c0d-49d4-a022-99089cf9e9e9	1	Village	11	Residential_Community	North	Rainy	3.3	0.9	3.3		550104	ไชยสถาน	CHAIYA SATHAN	5501	Residential_Communityน่าน	MUEANG NAN	55	น่าน	NAN	LOW	LOW	18.776155	100.7006383
ba8b0da5-36e3-4370-af60-b0150c78a54c	1	Village	21	Residential_Community	North	Winter	0	0	0		551407	ฝายแก้ว	FAI KAEO	5514	ภูเพียง	PHU PHIANG	55	น่าน	NAN	SAFE	SAFE	18.7761117	100.8251433
13dc0038-1495-4c09-a5bc-efac6404fca1	1	Village	10	Slum	North	Winter	0	0	0		550101	ในเวียง	NAI WIANG	5501	Residential_Communityน่าน	MUEANG NAN	55	น่าน	NAN	SAFE	SAFE	18.7760425	100.7722664
bdc7b1da-86b6-4551-9de2-b4532f10cc76	1	Village	11	Residential_Community	North	Winter	16	6.4	28		501312	ต้นเปา	TON PAO	5013	สันกำแพง	SAN KAMPHAENG	50	เชียงใหม่	CHIANG MAI	MODERATE	MODERATE	18.77439073	99.07688566
9d2022c8-38c0-402a-a789-a3e7f7f861ab	1	Village	21	Residential_Community	North	Winter	6.7	1.2	10		551407	ฝายแก้ว	FAI KAEO	5514	ภูเพียง	PHU PHIANG	55	น่าน	NAN	LOW	LOW	18.7740251	100.8264692
adf0bf46-bcf9-43aa-8537-ffeac93dcf05	1	Village	11	Residential_Community	North	Winter	30	9.7	44		501312	ต้นเปา	TON PAO	5013	สันกำแพง	SAN KAMPHAENG	50	เชียงใหม่	CHIANG MAI	HIGH	MODERATE	18.77125569	99.08236675
6d24896f-41bd-4da4-97a4-f68b1e01b7db	1	Village	11	Residential_Community	North	Winter	11.8	3.7	17.6		551401	ม่วงตึ๊ด	MUANG TUET	5514	ภูเพียง	PHU PHIANG	55	น่าน	NAN	MODERATE	LOW	18.7642268	100.7728739
a997af2f-f707-4b4f-ae80-21a43dde689b	1	Village	11	Residential_Community	North	Summer	0	0	0		550108	ดู่ใต้	DU TAI	5501	Residential_Communityน่าน	MUEANG NAN	55	น่าน	NAN	SAFE	SAFE	18.7637467	100.7651733
2b33903a-ddb0-4323-9e2a-b0f1d9534dea	1	Village	10	Slum	North	Winter	3.3	1.9	3.3		550108	ดู่ใต้	DU TAI	5501	Residential_Communityน่าน	MUEANG NAN	55	น่าน	NAN	LOW	LOW	18.7629884	100.7610571
4b3d7547-48c6-45c4-870d-b7348310c7cf	1	Village	12	Commercial_Community	North	Winter	3.3	2	3.3		550108	ดู่ใต้	DU TAI	5501	Residential_Communityน่าน	MUEANG NAN	55	น่าน	NAN	LOW	LOW	18.7625402	100.7599765
93483cb8-d94e-462f-9df4-50c65fa2ca8a	1	Village	10	Slum	North	Winter	5.9	1.1	5.9		550101	ในเวียง	NAI WIANG	5501	Residential_Communityน่าน	MUEANG NAN	55	น่าน	NAN	LOW	LOW	18.76029294	100.7953938
1c72b2b5-64de-403a-a975-eb22a58232d2	1	Village	21	Residential_Community	North	Winter	66.7	77.8	700		551407	ฝายแก้ว	FAI KAEO	5514	ภูเพียง	PHU PHIANG	55	น่าน	NAN	HIGH	HIGH	18.7602887	100.7953844
d59d521e-cf0a-4f45-864a-a9907aa4820a	1	Village	11	Residential_Community	North	Winter	0	0	0		550101	ในเวียง	NAI WIANG	5501	Residential_Communityน่าน	MUEANG NAN	55	น่าน	NAN	SAFE	SAFE	18.7602787	100.7954092
b4b0a26e-9537-4a0a-b48e-4ba14ce67410	1	Village	10	Slum	North	Winter	0	0	0		550101	ในเวียง	NAI WIANG	5501	Residential_Communityน่าน	MUEANG NAN	55	น่าน	NAN	SAFE	SAFE	18.7602787	100.7954092
2d180f1d-9c7f-4a42-92bb-5506a4b3e84f	1	Village	21	Residential_Community	North	Summer	0	0	0		551101	ดู่พงษ์	DU PHONG	5511	สันติสุข	SANTI SUK	55	น่าน	NAN	SAFE	SAFE	18.7602243	100.7954035
928e273c-c769-4fe6-b29f-caf22ab0a77a	1	Village	12	Commercial_Community	North	Winter	2.3	0.5	2.3		550101	ในเวียง	NAI WIANG	5501	Residential_Communityน่าน	MUEANG NAN	55	น่าน	NAN	LOW	LOW	18.76022007	100.795585
6126c4fc-aeb1-469f-868d-c085613ab1f4	1	Village	11	Residential_Community	North	Winter	5	2.2	5		550108	ดู่ใต้	DU TAI	5501	Residential_Communityน่าน	MUEANG NAN	55	น่าน	NAN	LOW	LOW	18.76002455	100.7609393
f7aeded9-b6f6-4c86-9ba5-f7ab4393375a	1	Village	21	Residential_Community	North	Rainy	0	0	0		550116	บ่อสวก	BO SUAK	5501	Residential_Communityน่าน	MUEANG NAN	55	น่าน	NAN	SAFE	SAFE	18.75453248	100.6923281
c5775f18-dcb0-40c7-914b-08e068c8b653	1	Village	11	Residential_Community	North	Winter	26	9	36		501312	ต้นเปา	TON PAO	5013	สันกำแพง	SAN KAMPHAENG	50	เชียงใหม่	CHIANG MAI	HIGH	MODERATE	18.7535335	99.07458633
1f4c2ef5-00c6-4582-9171-407643785662	1	Village	11	Residential_Community	North	Rainy	38	13.9	60		500109	แม่เหียะ	MAE HIA	5001	Residential_Communityเชียงใหม่	MUEANG CHIANG MAI	50	เชียงใหม่	CHIANG MAI	HIGH	HIGH	18.7511983	98.9353213
dc7c2189-0553-48eb-97fa-c0f9ce9a7f98	1	Village	10	Slum	North	Summer	16.7	2.6	16.7		580203	Residential_Communityปอน	MUEANG PON	5802	ขุนยวม	KHUN YUAM	58	แม่ฮ่องสอน	MAE HONG SON	MODERATE	LOW	18.74534939	97.92956136
da967efb-2895-42c2-8456-911f3851df48	1	Village	11	Residential_Community	North	Summer	7.3	1	7.3		580203	Residential_Communityปอน	MUEANG PON	5802	ขุนยวม	KHUN YUAM	58	แม่ฮ่องสอน	MAE HONG SON	LOW	LOW	18.74076697	97.92817533
4b761880-5cdf-4581-9ebc-07063659a47a	1	Village	21	Residential_Community	North	Winter	0	0	0		551404	น้ำเกี๋ยน	NAM KIAN	5514	ภูเพียง	PHU PHIANG	55	น่าน	NAN	SAFE	SAFE	18.7381085	100.8376593
7820b627-7868-40e3-89eb-ff13bc71c097	1	Village	11	Residential_Community	North	Rainy	20	4.3	20		500109	แม่เหียะ	MAE HIA	5001	Residential_Communityเชียงใหม่	MUEANG CHIANG MAI	50	เชียงใหม่	CHIANG MAI	MODERATE	LOW	18.7348052	98.9576127
b5e32f92-6ebe-4207-9864-9480db2bfdf1	1	Village	11	Residential_Community	North	Rainy	0	0	0		501306	ออนใต้	ON TAI	5013	สันกำแพง	SAN KAMPHAENG	50	เชียงใหม่	CHIANG MAI	SAFE	SAFE	18.7331499	99.208056
e1e86eb1-f435-4d5e-94e7-82f69a5364a3	1	Village	11	Residential_Community	North	Winter	0	0	0		551404	น้ำเกี๋ยน	NAM KIAN	5514	ภูเพียง	PHU PHIANG	55	น่าน	NAN	SAFE	SAFE	18.732167	100.8393658
70e175f5-0e94-4550-885f-b17f164d2a52	1	Village	11	Residential_Community	North	Summer	2.1	0.7	2.1		550116	บ่อสวก	BO SUAK	5501	Residential_Communityน่าน	MUEANG NAN	55	น่าน	NAN	LOW	LOW	18.7248713	100.6424582
66843ad6-22d9-4d32-86d4-0ac210ba2f8d	1	Village	11	Residential_Community	North	Summer	21.8	7.2	21.8		550116	บ่อสวก	BO SUAK	5501	Residential_Communityน่าน	MUEANG NAN	55	น่าน	NAN	HIGH	MODERATE	18.7176077	100.6277769
66843ad6-22d9-4d32-86d4-0ac210ba2f8d	1	Village	11	Residential_Community	North	Summer	0	0	0		550116	บ่อสวก	BO SUAK	5501	Residential_Communityน่าน	MUEANG NAN	55	น่าน	NAN	SAFE	SAFE	18.7176077	100.6277769
4901a416-c37f-4b1e-b47c-c59fbc392c03	1	Village	11	Residential_Community	North	Rainy	6.7	1.5	6.7		520503	บ้านโป่ง	BAN PONG	5205	งาว	NGAO	52	ลำปาง	LAMPANG	LOW	LOW	18.7166381	99.9414947
4edfd36e-a9c8-4b45-9d27-3fa650328838	1	Village	11	Residential_Community	North	Summer	0	0	0		520607	วิเชตนคร	WICHET NAKHON	5206	แจ้ห่ม	CHAE HOM	52	ลำปาง	LAMPANG	SAFE	SAFE	18.7085049	99.5544623
4761972d-aed0-4e16-9614-582abe5b30a5	1	Village	11	Residential_Community	North	Rainy	0	0	0		550202	หนองแดง	NONG DAENG	5502	แม่จริม	MAE CHARIM	55	น่าน	NAN	SAFE	SAFE	18.7069251	101.0056724
8ee67ed8-c493-4469-b638-3e6490396906	1	Village	11	Residential_Community	North	Rainy	38	16.4	70		501901	ยางเนิ้ง	YANG NOENG	5019	สารภี	SARAPHI	50	เชียงใหม่	CHIANG MAI	HIGH	HIGH	18.70521589	99.04071137
6cc72116-5bb7-4e87-836e-5dbecdc27303	1	Village	11	Residential_Community	North	Summer	0	0	0		551403	น้ำแก่น	NAM KAEN	5514	ภูเพียง	PHU PHIANG	55	น่าน	NAN	SAFE	SAFE	18.7036915	100.831214
fb2d6643-b409-46cc-bd02-329728516064	1	Village	11	Residential_Community	North	Winter	14	6.7	30		510702	ห้วยยาบ	HUAI YAP	5107	บ้านธิ	BAN THI	51	ลำพูน	LAMPHUN	MODERATE	MODERATE	18.6947983	99.1592717
5a5094b5-5220-4617-85ce-3a46323e04a4	1	Village	21	Residential_Community	North	Winter	0	0	0		540606	สะเอียบ	SA-IAP	5406	สอง	SONG	54	แพร่	PHRAE	SAFE	SAFE	18.683142	100.2814715
173d9d15-382b-4c87-8a7f-19371661ccf4	1	Village	21	Residential_Community	North	Winter	38.5	10.4	53.9		540606	สะเอียบ	SA-IAP	5406	สอง	SONG	54	แพร่	PHRAE	HIGH	HIGH	18.6831055	100.2813437
b4b094c3-36cb-45c8-9a52-510384e2c3b3	1	Village	11	Residential_Community	North	Rainy	3.3	0.7	3.3		550203	หมอResidential_Community	MO MUEANG	5502	แม่จริม	MAE CHARIM	55	น่าน	NAN	LOW	LOW	18.6819461	100.990062
381b542d-ac10-4422-b869-e9d3edf36570	1	Village	21	Residential_Community	North	Winter	37.5	20.2	100		540606	สะเอียบ	SA-IAP	5406	สอง	SONG	54	แพร่	PHRAE	HIGH	HIGH	18.679815	100.2815718
387da972-0c49-48ef-acc7-50b0ec0f5dd2	1	Village	11	Residential_Community	North	Winter	10	5.9	12		501511	น้ำแพร่	NAM PHRAE	5015	หางดง	HANG DONG	50	เชียงใหม่	CHIANG MAI	LOW	MODERATE	18.6783728	98.9098211
4a1cbdc4-1f2b-426f-a541-33a0a96ad49b	1	Village	11	Residential_Community	North	Rainy	0	0	0		550203	หมอResidential_Community	MO MUEANG	5502	แม่จริม	MAE CHARIM	55	น่าน	NAN	SAFE	SAFE	18.6777817	100.9938544
4a1cbdc4-1f2b-426f-a541-33a0a96ad49b	1	Village	11	Residential_Community	North	Rainy	60	12.7	100		550203	หมอResidential_Community	MO MUEANG	5502	แม่จริม	MAE CHARIM	55	น่าน	NAN	HIGH	HIGH	18.6777817	100.9938544
c3ced6ba-114a-4af5-a883-0fa7e94e144a	1	Village	11	Residential_Community	North	Winter	6	1.3	6		501506	สบแม่ข่า	SOP MAE KHA	5015	หางดง	HANG DONG	50	เชียงใหม่	CHIANG MAI	LOW	LOW	18.677198	98.9743132
8c1211c8-5dd3-4ee2-a262-9a3e977a1999	1	Village	11	Residential_Community	North	Winter	29	9.2	41.9		510103	อุโมงค์	UMONG	5101	Residential_Communityลำพูน	MUEANG LAMPHUN	51	ลำพูน	LAMPHUN	HIGH	MODERATE	18.6661034	99.0532136
b7bac7e5-97a7-4689-9ac0-371909bc02b7	1	Village	11	Residential_Community	North	Rainy	20	4.5	20		550205	น้ำปาย	NAM PAI	5502	แม่จริม	MAE CHARIM	55	น่าน	NAN	MODERATE	LOW	18.6625384	100.9625679
63461c06-f1cd-45bd-b7e3-db252cc8db76	1	Village	11	Residential_Community	North	Rainy	19.2	8	34.6		550205	น้ำปาย	NAM PAI	5502	แม่จริม	MAE CHARIM	55	น่าน	NAN	MODERATE	MODERATE	18.6625128	100.9624901
df1f22e5-7d63-4b68-a136-3addbc38a32e	1	Village	11	Residential_Community	North	Winter	6	1.1	8		510701	บ้านธิ	BAN THI	5107	บ้านธิ	BAN THI	51	ลำพูน	LAMPHUN	LOW	LOW	18.64963791	99.10865743
23fe6e1d-8d15-4b03-829b-054d2512d56e	1	Village	11	Residential_Community	North	Winter	31.2	13	65.6		510103	อุโมงค์	UMONG	5101	Residential_Communityลำพูน	MUEANG LAMPHUN	51	ลำพูน	LAMPHUN	HIGH	HIGH	18.6480866	99.0374963
6b88ffe7-590a-4563-b832-7551c3c29b7b	1	Village	11	Residential_Community	North	Winter	23.9	5.8	26.1		510103	อุโมงค์	UMONG	5101	Residential_Communityลำพูน	MUEANG LAMPHUN	51	ลำพูน	LAMPHUN	HIGH	MODERATE	18.64359823	99.04774982
3ac90b53-45da-45d3-a676-f8e09768dece	1	Village	11	Residential_Community	North	Rainy	30	12.5	30		520602	บ้านสา	BAN SA	5206	แจ้ห่ม	CHAE HOM	52	ลำปาง	LAMPANG	HIGH	HIGH	18.6427347	99.5382105
fb8a2d82-3646-44a2-afe3-b237cdf4d47f	1	Village	11	Residential_Community	North	Winter	12.8	4.5	15.4		501504	หนองตอง	NONG TONG	5015	หางดง	HANG DONG	50	เชียงใหม่	CHIANG MAI	MODERATE	LOW	18.616431	98.9353544
e0b2f1ce-e4ee-45ea-a752-ee96dadf0f75	1	Village	11	Residential_Community	North	Rainy	28	8.5	36		550205	น้ำปาย	NAM PAI	5502	แม่จริม	MAE CHARIM	55	น่าน	NAN	HIGH	MODERATE	18.6135921	100.9577747
f946ed23-ecc4-4c7b-8580-81fcaa7da88b	1	Village	11	Residential_Community	North	Rainy	28	6.4	28		550205	น้ำปาย	NAM PAI	5502	แม่จริม	MAE CHARIM	55	น่าน	NAN	HIGH	MODERATE	18.6071157	100.9678073
a55f4460-f1d9-4b2e-991e-572afab29a92	1	Village	11	Residential_Community	North	Rainy	100	12.2	500		550701	กลางเวียง	KLANG WIANG	5507	เวียงสา	WIANG SA	55	น่าน	NAN	HIGH	HIGH	18.6068318	100.7439282
821b9e42-acf2-4da1-bc36-1bfdea15ba63	1	Village	11	Residential_Community	North	Winter	7.5	2.1	7.5		501509	หนองควาย	NONG KHWAI	5015	หางดง	HANG DONG	50	เชียงใหม่	CHIANG MAI	LOW	LOW	18.6067941	98.93390286
8dcc9053-1dd1-4cec-a9e9-856a553d71a9	1	Village	11	Residential_Community	North	Winter	17.5	5.1	17.5		501504	หนองตอง	NONG TONG	5015	หางดง	HANG DONG	50	เชียงใหม่	CHIANG MAI	MODERATE	MODERATE	18.60195446	98.94401036
126f111c-5451-4308-80d1-d2217424630a	1	Village	27	Residential_Community	North	Winter	0	0	0		501504	หนองตอง	NONG TONG	5015	หางดง	HANG DONG	50	เชียงใหม่	CHIANG MAI	SAFE	SAFE	18.60178224	98.9435802
89a45536-309d-43dc-b518-81eb857dbbcb	1	Village	11	Residential_Community	North	Winter	14.6	4.5	19.5		501504	หนองตอง	NONG TONG	5015	หางดง	HANG DONG	50	เชียงใหม่	CHIANG MAI	MODERATE	LOW	18.60021376	98.94088391
5fe5ffa1-41ad-4d60-82b9-90887418eb10	1	Village	11	Residential_Community	North	Winter	22.5	9	32.5		501504	หนองตอง	NONG TONG	5015	หางดง	HANG DONG	50	เชียงใหม่	CHIANG MAI	HIGH	MODERATE	18.59888106	98.94605756
5c3a246d-518c-450a-b1e5-0c99d04ac13b	1	Village	11	Residential_Community	North	Winter	12.5	4.7	17.5		501504	หนองตอง	NONG TONG	5015	หางดง	HANG DONG	50	เชียงใหม่	CHIANG MAI	MODERATE	LOW	18.5979299	98.9438408
bb11e5b2-cf67-4705-8f2b-cd3834c6d83d	1	Village	11	Residential_Community	North	Summer	10	4.5	14		510101	ในResidential_Community	NAI MUEANG	5101	Residential_Communityลำพูน	MUEANG LAMPHUN	51	ลำพูน	LAMPHUN	LOW	LOW	18.59309103	99.02226628
2aaef600-02f0-4784-ba6b-d96876fd285f	1	Village	11	Residential_Community	North	Rainy	44	15.6	74		510101	ในResidential_Community	NAI MUEANG	5101	Residential_Communityลำพูน	MUEANG LAMPHUN	51	ลำพูน	LAMPHUN	HIGH	HIGH	18.58774807	99.01540272
731c18ff-6b03-4e76-8960-bc2b99203f65	1	Village	11	Residential_Community	North	Winter	26	7.4	32		510101	ในResidential_Community	NAI MUEANG	5101	Residential_Communityลำพูน	MUEANG LAMPHUN	51	ลำพูน	LAMPHUN	HIGH	MODERATE	18.58532366	99.01278455
b207bcb2-651c-4688-b672-5e2c97a5f27d	1	Village	11	Residential_Community	North	Winter	18	5.3	22		510101	ในResidential_Community	NAI MUEANG	5101	Residential_Communityลำพูน	MUEANG LAMPHUN	51	ลำพูน	LAMPHUN	MODERATE	MODERATE	18.5826775	99.0146763
bde7ad3f-7854-4430-acf8-2866c2348342	1	Village	11	Residential_Community	North	Rainy	18	5.8	24		510101	ในResidential_Community	NAI MUEANG	5101	Residential_Communityลำพูน	MUEANG LAMPHUN	51	ลำพูน	LAMPHUN	MODERATE	MODERATE	18.58136323	99.00940605
4c20bbe9-2024-4c74-beed-03fc4a6184dd	1	Village	11	Residential_Community	North	Winter	0	0	0		550716	แม่สา	MAE SA	5507	เวียงสา	WIANG SA	55	น่าน	NAN	SAFE	SAFE	18.5726579	100.6823706
026ffb1c-f27f-493c-a6ac-6fe1d54a9748	1	Village	10	Slum	North	Winter	30	17.2	52		510101	ในResidential_Community	NAI MUEANG	5101	Residential_Communityลำพูน	MUEANG LAMPHUN	51	ลำพูน	LAMPHUN	HIGH	HIGH	18.57152841	99.00587283
130bf5c8-4b8a-407f-92db-a6d4c5a38f00	1	Village	11	Residential_Community	North	Summer	12	5.7	24		510101	ในResidential_Community	NAI MUEANG	5101	Residential_Communityลำพูน	MUEANG LAMPHUN	51	ลำพูน	LAMPHUN	MODERATE	MODERATE	18.57133965	99.0080679
96e759eb-57f9-40cf-b806-4e66961b9603	1	Village	11	Residential_Community	North	Rainy	40	13.2	70		550702	ขึ่ง	KHUENG	5507	เวียงสา	WIANG SA	55	น่าน	NAN	HIGH	HIGH	18.553145	100.7795567
6984d479-9489-44f8-a519-3f20a98bd6a7	1	Village	11	Residential_Community	North	Rainy	40	14.6	70		521303	ทุ่งกว๋าว	THUNG KHWAO	5213	Residential_Communityปาน	MUEANG PAN	52	ลำปาง	LAMPANG	HIGH	HIGH	18.5339391	99.4783239
b011b75f-b701-4a79-a1c6-51be2ed6a0e1	1	Village	11	Residential_Community	North	Rainy	23.8	3	28.6		580503	ท่าผาปุ้ม	THA PHA PUM	5805	แม่ลาน้อย	MAE LA NOI	58	แม่ฮ่องสอน	MAE HONG SON	HIGH	LOW	18.5183425	97.9296487
3287a681-163f-4974-920e-d8230b6d6473	1	Village	11	Residential_Community	North	Rainy	12.5	2.2	12.5		580502	แม่ลาหลวง	MAE LA LUANG	5805	แม่ลาน้อย	MAE LA NOI	58	แม่ฮ่องสอน	MAE HONG SON	MODERATE	LOW	18.5183405	97.9296438
5d26ae42-2615-4ea0-a606-f4b246ed24bb	1	Village	11	Residential_Community	North	Rainy	7	1	7		580507	สันติคีรี	SANTI KHIRI	5805	แม่ลาน้อย	MAE LA NOI	58	แม่ฮ่องสอน	MAE HONG SON	LOW	LOW	18.5176925	97.92995649
df076485-ded0-49a9-8af6-beca5a9da6f2	1	Village	11	Residential_Community	North	Rainy	18	7.8	26		510109	เหมืองจี้	MUEANG CHI	5101	Residential_Communityลำพูน	MUEANG LAMPHUN	51	ลำพูน	LAMPHUN	MODERATE	MODERATE	18.4448234	98.9529588
bfbfcd80-19dc-4eb0-8ed7-213a75eccfe0	1	Village	11	Residential_Community	North	Winter	3.9	1	3.9		540603	ห้วยหม้าย	HUAI MAI	5406	สอง	SONG	54	แพร่	PHRAE	LOW	LOW	18.4416198	100.1640554
a26da0f4-4d4d-4f64-a7a5-81c7afa4ade3	1	Village	11	Residential_Community	Northeast	Summer	37.5	18.5	67.5		380104	หอคำ	HO KHAM	3801	Residential_Communityบึงกาฬ	MUEANG BUENG KAN	38	บึงกาฬ	BUENG KAN	HIGH	HIGH	18.43465714	103.4337879
a26da0f4-4d4d-4f64-a7a5-81c7afa4ade3	1	Village	11	Residential_Community	Northeast	Summer	15.6	6.2	17.8		380104	หอคำ	HO KHAM	3801	Residential_Communityบึงกาฬ	MUEANG BUENG KAN	38	บึงกาฬ	BUENG KAN	MODERATE	MODERATE	18.43465714	103.4337879
fbb24d93-377a-429c-b061-d2829e205107	1	Village	11	Residential_Community	North	Summer	4	1.4	4		510802	หนองยวง	NONG YUANG	5108	เวียงหนองล่อง	WIANG NONG LONG	51	ลำพูน	LAMPHUN	LOW	LOW	18.4292966	98.78757253
f044c4e8-03f6-4eda-8365-a9cdf7669103	1	Village	11	Residential_Community	Northeast	Summer	44.4	21.6	95.6		380104	หอคำ	HO KHAM	3801	Residential_Communityบึงกาฬ	MUEANG BUENG KAN	38	บึงกาฬ	BUENG KAN	HIGH	HIGH	18.42824215	103.412697
6b538b4a-9a29-45ef-88b0-6b8027912f5c	1	Village	11	Residential_Community	North	Summer	14	4.8	20		510202	ทาสบเส้า	THA SOPSAO	5102	แม่ทา	MAE THA	51	ลำพูน	LAMPHUN	MODERATE	LOW	18.42719629	99.0895078
6b538b4a-9a29-45ef-88b0-6b8027912f5c	1	Village	11	Residential_Community	North	Rainy	4	2.6	8		510202	ทาสบเส้า	THA SOPSAO	5102	แม่ทา	MAE THA	51	ลำพูน	LAMPHUN	LOW	LOW	18.42719629	99.0895078
6b538b4a-9a29-45ef-88b0-6b8027912f5c	1	Village	11	Residential_Community	North	Rainy	22	8.3	28		510202	ทาสบเส้า	THA SOPSAO	5102	แม่ทา	MAE THA	51	ลำพูน	LAMPHUN	HIGH	MODERATE	18.42719629	99.0895078
bcd84a87-cacd-4e46-b791-46f1decf1821	1	Village	11	Residential_Community	Northeast	Summer	13.3	3.9	17.8		380108	ไคสี	KHAI SI	3801	Residential_Communityบึงกาฬ	MUEANG BUENG KAN	38	บึงกาฬ	BUENG KAN	MODERATE	LOW	18.4184939	103.4905062
ef5f47fa-6a69-4358-8bb9-251356e8f27f	1	Village	11	Residential_Community	Northeast	Summer	24.4	15.6	68.9		380108	ไคสี	KHAI SI	3801	Residential_Communityบึงกาฬ	MUEANG BUENG KAN	38	บึงกาฬ	BUENG KAN	HIGH	HIGH	18.414314	103.5456839
5fdba83a-7e2f-4331-9946-6e8cb4f54db8	1	Village	11	Residential_Community	Northeast	Summer	51.1	22.3	82.2		380104	หอคำ	HO KHAM	3801	Residential_Communityบึงกาฬ	MUEANG BUENG KAN	38	บึงกาฬ	BUENG KAN	HIGH	HIGH	18.41311408	103.3843923
fb725b59-81dc-4e61-a973-002cf8ade22d	1	Village	11	Residential_Community	Northeast	Summer	19.6	6.7	23.9		380108	ไคสี	KHAI SI	3801	Residential_Communityบึงกาฬ	MUEANG BUENG KAN	38	บึงกาฬ	BUENG KAN	MODERATE	MODERATE	18.41087838	103.5290807
fb725b59-81dc-4e61-a973-002cf8ade22d	1	Village	11	Residential_Community	Northeast	Winter	20	10	26.7		380108	ไคสี	KHAI SI	3801	Residential_Communityบึงกาฬ	MUEANG BUENG KAN	38	บึงกาฬ	BUENG KAN	MODERATE	MODERATE	18.41087838	103.5290807
fb725b59-81dc-4e61-a973-002cf8ade22d	1	Village	11	Residential_Community	Northeast	Winter	22.5	9.1	30		380108	ไคสี	KHAI SI	3801	Residential_Communityบึงกาฬ	MUEANG BUENG KAN	38	บึงกาฬ	BUENG KAN	HIGH	MODERATE	18.41087838	103.5290807
868c3ff1-8bfe-40a7-bcc6-3401798e7824	1	Village	11	Residential_Community	Northeast	Summer	44.4	24.5	80		380104	หอคำ	HO KHAM	3801	Residential_Communityบึงกาฬ	MUEANG BUENG KAN	38	บึงกาฬ	BUENG KAN	HIGH	HIGH	18.40850332	103.37842
b324f386-1a26-4814-9056-233b5ea47dfd	1	Village	11	Residential_Community	Northeast	Summer	13.3	5.1	17.8		380108	ไคสี	KHAI SI	3801	Residential_Communityบึงกาฬ	MUEANG BUENG KAN	38	บึงกาฬ	BUENG KAN	MODERATE	MODERATE	18.4075795	103.5382291
b324f386-1a26-4814-9056-233b5ea47dfd	1	Village	11	Residential_Community	Northeast	Summer	11.1	4.9	15.6		380108	ไคสี	KHAI SI	3801	Residential_Communityบึงกาฬ	MUEANG BUENG KAN	38	บึงกาฬ	BUENG KAN	MODERATE	LOW	18.4075795	103.5382291
b324f386-1a26-4814-9056-233b5ea47dfd	1	Village	11	Residential_Community	Northeast	Winter	20	6.4	20		380108	ไคสี	KHAI SI	3801	Residential_Communityบึงกาฬ	MUEANG BUENG KAN	38	บึงกาฬ	BUENG KAN	MODERATE	MODERATE	18.4075795	103.5382291
fe984d9b-41d8-4d42-9807-8714a18189b0	1	Village	11	Residential_Community	Northeast	Summer	33.3	15.8	46.7		380110	วิศิษฐ์	WISIT	3801	Residential_Communityบึงกาฬ	MUEANG BUENG KAN	38	บึงกาฬ	BUENG KAN	HIGH	HIGH	18.39942649	103.6062425
b890f865-1d8b-4f3c-9793-f618bdee5b35	1	Village	11	Residential_Community	Northeast	Summer	20	10.9	35.6		380108	ไคสี	KHAI SI	3801	Residential_Communityบึงกาฬ	MUEANG BUENG KAN	38	บึงกาฬ	BUENG KAN	MODERATE	HIGH	18.39837764	103.5826014
7b7c6632-13dc-43c2-a6b7-711b2db6468f	1	Village	11	Residential_Community	Northeast	Summer	35.6	19.4	71.1		380110	วิศิษฐ์	WISIT	3801	Residential_Communityบึงกาฬ	MUEANG BUENG KAN	38	บึงกาฬ	BUENG KAN	HIGH	HIGH	18.39829551	103.6083852
ca2e0029-9ba2-4b2f-b055-2279e1581573	1	Village	11	Residential_Community	Northeast	Summer	13.3	6.9	22.2		380104	หอคำ	HO KHAM	3801	Residential_Communityบึงกาฬ	MUEANG BUENG KAN	38	บึงกาฬ	BUENG KAN	MODERATE	MODERATE	18.39317244	103.3392745
8293cbfe-60de-4f45-be59-67898b604cb9	1	Village	11	Residential_Community	Northeast	Summer	9.1	2.6	9.1		380103	โนนสว่าง	NON SAWANG	3801	Residential_Communityบึงกาฬ	MUEANG BUENG KAN	38	บึงกาฬ	BUENG KAN	LOW	LOW	18.38823821	103.4311157
8293cbfe-60de-4f45-be59-67898b604cb9	1	Village	11	Residential_Community	Northeast	Summer	6.7	1.7	6.7		380103	โนนสว่าง	NON SAWANG	3801	Residential_Communityบึงกาฬ	MUEANG BUENG KAN	38	บึงกาฬ	BUENG KAN	LOW	LOW	18.38823821	103.4311157
3fc07065-2ad6-4c71-bf1e-3b2a1410b719	1	Village	12	Commercial_Community	Northeast	Winter	0	0	0		380110	วิศิษฐ์	WISIT	3801	Residential_Communityบึงกาฬ	MUEANG BUENG KAN	38	บึงกาฬ	BUENG KAN	SAFE	SAFE	18.36995148	103.6517596
3073fcc5-6909-4fa6-a45d-21c560cb86fe	1	Village	11	Residential_Community	Northeast	Summer	28.9	14.2	44.4		380103	โนนสว่าง	NON SAWANG	3801	Residential_Communityบึงกาฬ	MUEANG BUENG KAN	38	บึงกาฬ	BUENG KAN	HIGH	HIGH	18.36820015	103.4854811
908cf47b-710b-4394-9dd5-fdde56fed085	1	Village	11	Residential_Community	Northeast	Winter	11.1	5	11.1		380101	บึงกาฬ	BUENG KAN	3801	Residential_Communityบึงกาฬ	MUEANG BUENG KAN	38	บึงกาฬ	BUENG KAN	MODERATE	LOW	18.36731556	103.6546949
30879ff3-448f-4fba-a6b9-e7ef8b96b79e	1	Village	11	Residential_Community	Northeast	Winter	6.7	2.6	8.9		380101	บึงกาฬ	BUENG KAN	3801	Residential_Communityบึงกาฬ	MUEANG BUENG KAN	38	บึงกาฬ	BUENG KAN	LOW	LOW	18.36587318	103.6570543
31f65309-a257-4bd7-a3ce-a103b9a5e61f	1	Village	11	Residential_Community	Northeast	Winter	2.2	0.7	2.2		380101	บึงกาฬ	BUENG KAN	3801	Residential_Communityบึงกาฬ	MUEANG BUENG KAN	38	บึงกาฬ	BUENG KAN	LOW	LOW	18.3608637	103.6628871
16240a5b-9edd-492d-8b6f-be4447c7d4a1	1	Village	21	Residential_Community	North	Summer	34	16.9	60		520111	พิชัย	PHICHAI	5201	Residential_Communityลำปาง	MUEANG LAMPANG	52	ลำปาง	LAMPANG	HIGH	HIGH	18.3556494	99.5589598
d59ae850-025e-4786-94fc-75b825b7db42	1	Village	11	Residential_Community	Northeast	Summer	22.2	7.9	24.4		380105	หนองเลิง	NONG LOENG	3801	Residential_Communityบึงกาฬ	MUEANG BUENG KAN	38	บึงกาฬ	BUENG KAN	HIGH	MODERATE	18.35227029	103.3611929
fd9cfef0-af64-4dab-bd3c-7b8d2300b4e0	1	Village	12	Commercial_Community	North	Rainy	37.1	16.2	48.6		520111	พิชัย	PHICHAI	5201	Residential_Communityลำปาง	MUEANG LAMPANG	52	ลำปาง	LAMPANG	HIGH	HIGH	18.3512714	99.5499935
5d97905d-523d-4087-9485-438be504ea89	1	Village	11	Residential_Community	Northeast	Winter	6.5	4.2	10.9		380112	โป่งเปือย	PONG PUEAI	3801	Residential_Communityบึงกาฬ	MUEANG BUENG KAN	38	บึงกาฬ	BUENG KAN	LOW	LOW	18.35109827	103.5107032
d6cdeb56-c91c-490b-b244-88f385208704	1	Village	11	Residential_Community	Northeast	Winter	17.8	7.8	20		380110	วิศิษฐ์	WISIT	3801	Residential_Communityบึงกาฬ	MUEANG BUENG KAN	38	บึงกาฬ	BUENG KAN	MODERATE	MODERATE	18.34937956	103.5786156
d6cdeb56-c91c-490b-b244-88f385208704	1	Village	11	Residential_Community	Northeast	Winter	16	5.3	20		380110	วิศิษฐ์	WISIT	3801	Residential_Communityบึงกาฬ	MUEANG BUENG KAN	38	บึงกาฬ	BUENG KAN	MODERATE	MODERATE	18.34937956	103.5786156
ce2f1729-8500-42ec-a410-5183260cc113	1	Village	11	Residential_Community	North	Summer	6.7	1.5	6.7		550403	ศรีษะเกษ	SISA KET	5504	นาน้อย	NA NOI	55	น่าน	NAN	LOW	LOW	18.3483283	100.7235767
6895e5bc-8aa6-4e09-9fac-fb04d877fd96	1	Village	11	Residential_Community	Northeast	Summer	20	10.7	31.1		380105	หนองเลิง	NONG LOENG	3801	Residential_Communityบึงกาฬ	MUEANG BUENG KAN	38	บึงกาฬ	BUENG KAN	MODERATE	HIGH	18.3441585	103.3917224
90868e58-0fe5-4ebb-b0e8-52a875a7b357	1	Village	11	Residential_Community	Northeast	Summer	12.8	7.5	29.8		380105	หนองเลิง	NONG LOENG	3801	Residential_Communityบึงกาฬ	MUEANG BUENG KAN	38	บึงกาฬ	BUENG KAN	MODERATE	MODERATE	18.34185516	103.4012949
b3d44fe1-10a9-4bdd-8e60-635a46268f71	1	Village	11	Residential_Community	North	Summer	0	0	0		550403	ศรีษะเกษ	SISA KET	5504	นาน้อย	NA NOI	55	น่าน	NAN	SAFE	SAFE	18.341655	100.7295117
1d663475-5bdd-4c1b-ba6e-c232799b730b	1	Village	11	Residential_Community	North	Rainy	9.1	1.7	9.1		580406	เสาหิน	SAO HIN	5804	แม่สะเรียง	MAE SARIANG	58	แม่ฮ่องสอน	MAE HONG SON	LOW	LOW	18.3407265	97.6869466
4ee1b1fb-bf09-482b-aa77-bd410fd9a945	1	Village	11	Residential_Community	Northeast	Summer	17.8	6.8	22.2		380110	วิศิษฐ์	WISIT	3801	Residential_Communityบึงกาฬ	MUEANG BUENG KAN	38	บึงกาฬ	BUENG KAN	MODERATE	MODERATE	18.3395011	103.6187959
ac394e86-d8c8-4df1-b892-86142f856b01	1	Village	11	Residential_Community	North	Summer	5	1.3	5		550403	ศรีษะเกษ	SISA KET	5504	นาน้อย	NA NOI	55	น่าน	NAN	LOW	LOW	18.33581214	100.7275562
a6863b12-01bc-4e1f-aee5-ebc952d0e945	1	Village	10	Slum	North	Winter	14.3	2.7	14.3		540210	ไผ่โทน	PHAI THON	5402	ร้องกวาง	RONG KWANG	54	แพร่	PHRAE	MODERATE	LOW	18.3324242	100.4355392
6d37b2df-5128-480f-9bf9-2bf1cfda84c1	1	Village	10	Slum	North	Winter	0	0	0		540210	ไผ่โทน	PHAI THON	5402	ร้องกวาง	RONG KWANG	54	แพร่	PHRAE	SAFE	SAFE	18.3323795	100.4356496
5ba2b988-5286-4327-8329-d61cea83c9a2	1	Village	21	Residential_Community	North	Winter	12.9	3.4	16.1		540210	ไผ่โทน	PHAI THON	5402	ร้องกวาง	RONG KWANG	54	แพร่	PHRAE	MODERATE	LOW	18.33213807	100.4303634
cba0e2af-e43b-4397-93d4-3e647df31091	1	Village	11	Residential_Community	North	Rainy	3.3	0.6	3.3		550401	นาน้อย	NA NOI	5504	นาน้อย	NA NOI	55	น่าน	NAN	LOW	LOW	18.3315086	100.6877739
ac0017ac-4740-4a05-bc7e-9b95f7c80240	1	Village	11	Residential_Community	North	Rainy	27.3	16.4	100		521205	เวียงตาล	WIANG TAN	5212	ห้างฉัตร	HANG CHAT	52	ลำปาง	LAMPANG	HIGH	HIGH	18.3297257	99.3403689
bb2f603e-255c-4b24-a255-614ec77ee9f3	1	Village	21	Residential_Community	North	Rainy	18	9	24		550401	นาน้อย	NA NOI	5504	นาน้อย	NA NOI	55	น่าน	NAN	MODERATE	MODERATE	18.3279833	100.715111
c626ef81-c247-450f-85fd-61c8fed4f825	1	Village	27	Residential_Community	North	Rainy	0	0	0		540201	ร้องกวาง	RONG KWANG	5402	ร้องกวาง	RONG KWANG	54	แพร่	PHRAE	SAFE	SAFE	18.32656674	100.3253115
9a02b824-a78b-48a7-b157-5341f34fc6ed	1	Village	11	Residential_Community	Northeast	Rainy	80	21.2	140		380112	โป่งเปือย	PONG PUEAI	3801	Residential_Communityบึงกาฬ	MUEANG BUENG KAN	38	บึงกาฬ	BUENG KAN	HIGH	HIGH	18.32577074	103.5202854
4505aa55-39ef-4e83-8ee4-a03374544207	1	Village	12	Commercial_Community	North	Rainy	0	0	0		550401	นาน้อย	NA NOI	5504	นาน้อย	NA NOI	55	น่าน	NAN	SAFE	SAFE	18.3251004	100.7148231
41c1cdd4-cc86-4e7f-97ba-e4e491357b61	1	Village	11	Residential_Community	North	Summer	22.2	7.4	33.3		550401	นาน้อย	NA NOI	5504	นาน้อย	NA NOI	55	น่าน	NAN	HIGH	MODERATE	18.3237131	100.715149
c757b5cb-da97-4139-a7a8-541fb2fa5737	1	Village	11	Residential_Community	North	Rainy	6	2.3	8		550401	นาน้อย	NA NOI	5504	นาน้อย	NA NOI	55	น่าน	NAN	LOW	LOW	18.3228698	100.7184469
db22f53a-80b0-4d4b-aa43-7209885adb18	1	Village	11	Residential_Community	Northeast	Summer	33.3	18.4	55.6		380112	โป่งเปือย	PONG PUEAI	3801	Residential_Communityบึงกาฬ	MUEANG BUENG KAN	38	บึงกาฬ	BUENG KAN	HIGH	HIGH	18.32110926	103.5303102
c8e1d850-d68d-402f-a59e-29048d0a01cd	1	Village	10	Slum	North	Rainy	0	0	0		550401	นาน้อย	NA NOI	5504	นาน้อย	NA NOI	55	น่าน	NAN	SAFE	SAFE	18.3147783	100.696205
33523173-ec4b-4d96-a50e-81e56375760a	1	Village	11	Residential_Community	North	Rainy	0	0	0		550401	นาน้อย	NA NOI	5504	นาน้อย	NA NOI	55	น่าน	NAN	SAFE	SAFE	18.3142717	100.6945033
556732c4-7cb3-4eb6-8fed-a385e0ed5b28	1	Village	10	Slum	North	Rainy	23.3	7.8	30		520111	พิชัย	PHICHAI	5201	Residential_Communityลำปาง	MUEANG LAMPANG	52	ลำปาง	LAMPANG	HIGH	MODERATE	18.3142567	99.5258684
7d6e6002-4c57-4b4e-9c32-51448101370d	1	Village	11	Residential_Community	Northeast	Winter	13.3	5.1	15.6		380501	ปากคาด	PAK KHAT	3805	ปากคาด	PAK KHAT	38	บึงกาฬ	BUENG KAN	MODERATE	MODERATE	18.30699325	103.3016364
5c2c6a9e-32a0-4157-95ac-2d0c49d132d0	1	Village	12	Commercial_Community	North	Winter	2.9	0.9	2.9		540201	ร้องกวาง	RONG KWANG	5402	ร้องกวาง	RONG KWANG	54	แพร่	PHRAE	LOW	LOW	18.3063631	100.2925559
f77c9204-7f91-4f9c-ac43-fc04df49001a	1	Village	11	Residential_Community	Northeast	Summer	22.2	9.2	33.3		380106	โคกก่อง	KHOK KONG	3801	Residential_Communityบึงกาฬ	MUEANG BUENG KAN	38	บึงกาฬ	BUENG KAN	HIGH	MODERATE	18.30595939	103.8120524
11e49e1d-fd4c-4a77-b92f-b3286ec85bb8	1	Village	10	Slum	North	Winter	16.7	9.8	60		520101	เวียงเหนือ	WIANG NUEA	5201	Residential_Communityลำปาง	MUEANG LAMPANG	52	ลำปาง	LAMPANG	MODERATE	MODERATE	18.3056585	99.50911249
40191228-fbc3-4150-ab3b-5758adf0b1aa	1	Village	11	Residential_Community	Northeast	Summer	31.5	21.2	55.9		380102	โนนสมบูรณ์	NON SOMBUN	3801	Residential_Communityบึงกาฬ	MUEANG BUENG KAN	38	บึงกาฬ	BUENG KAN	HIGH	HIGH	18.30499014	103.6454987
40191228-fbc3-4150-ab3b-5758adf0b1aa	1	Village	11	Residential_Community	Northeast	Rainy	50	5.6	50		380102	โนนสมบูรณ์	NON SOMBUN	3801	Residential_Communityบึงกาฬ	MUEANG BUENG KAN	38	บึงกาฬ	BUENG KAN	HIGH	MODERATE	18.30499014	103.6454987
09ac373b-51ab-44a5-a90c-06c57e98161e	1	Village	11	Residential_Community	Northeast	Summer	31	10.9	37.9		380105	หนองเลิง	NONG LOENG	3801	Residential_Communityบึงกาฬ	MUEANG BUENG KAN	38	บึงกาฬ	BUENG KAN	HIGH	HIGH	18.30496578	103.4366909
b82ea148-0bdf-4687-880d-c0b4e58c2173	1	Village	11	Residential_Community	North	Rainy	45.7	23.8	111.4		520111	พิชัย	PHICHAI	5201	Residential_Communityลำปาง	MUEANG LAMPANG	52	ลำปาง	LAMPANG	HIGH	HIGH	18.3043907	99.5195586
5be87e02-3130-4aec-b517-10324e3ec749	1	Village	11	Residential_Community	North	Rainy	23.3	16.4	33.3		520111	พิชัย	PHICHAI	5201	Residential_Communityลำปาง	MUEANG LAMPANG	52	ลำปาง	LAMPANG	HIGH	HIGH	18.3042776	99.5207645
92c7fd96-b164-41eb-871b-a602a3f68011	1	Village	11	Residential_Community	Northeast	Summer	32	17	54		380106	โคกก่อง	KHOK KONG	3801	Residential_Communityบึงกาฬ	MUEANG BUENG KAN	38	บึงกาฬ	BUENG KAN	HIGH	HIGH	18.30376527	103.7468013
7d2d234b-8504-4b57-b512-5597ee7de277	1	Village	11	Residential_Community	Northeast	Summer	15.1	8.7	25.6		380102	โนนสมบูรณ์	NON SOMBUN	3801	Residential_Communityบึงกาฬ	MUEANG BUENG KAN	38	บึงกาฬ	BUENG KAN	MODERATE	MODERATE	18.3031313	103.6483007
5d04abea-51d2-4e4f-a42c-4c976f5c5ddb	1	Village	11	Residential_Community	Northeast	Summer	38.6	16.8	61.4		380106	โคกก่อง	KHOK KONG	3801	Residential_Communityบึงกาฬ	MUEANG BUENG KAN	38	บึงกาฬ	BUENG KAN	HIGH	HIGH	18.30221317	103.8055212
587e60b2-4776-44e1-83e0-141b85ac21fc	1	Village	10	Slum	North	Winter	0	0	0		540204	ร้องเข็ม	RONG KHEM	5402	ร้องกวาง	RONG KWANG	54	แพร่	PHRAE	SAFE	SAFE	18.3015019	100.2962979
6e8957e1-b5be-4a76-b07f-6188ce84e4d5	1	Village	11	Residential_Community	North	Winter	0	0	0		540204	ร้องเข็ม	RONG KHEM	5402	ร้องกวาง	RONG KWANG	54	แพร่	PHRAE	SAFE	SAFE	18.3015015	100.3003249
e3a8e198-80f7-4ae3-92c2-6670f016d13e	1	Village	11	Residential_Community	Northeast	Summer	38.5	20.5	57.1		380102	โนนสมบูรณ์	NON SOMBUN	3801	Residential_Communityบึงกาฬ	MUEANG BUENG KAN	38	บึงกาฬ	BUENG KAN	HIGH	HIGH	18.3010456	103.6534132
e3a8e198-80f7-4ae3-92c2-6670f016d13e	1	Village	11	Residential_Community	Northeast	Summer	39.3	16.3	52.8		380102	โนนสมบูรณ์	NON SOMBUN	3801	Residential_Communityบึงกาฬ	MUEANG BUENG KAN	38	บึงกาฬ	BUENG KAN	HIGH	HIGH	18.3010456	103.6534132
752ec46a-0ec2-4264-b758-8d5aec9f564a	1	Village	21	Residential_Community	North	Winter	6	1.6	6		540201	ร้องกวาง	RONG KWANG	5402	ร้องกวาง	RONG KWANG	54	แพร่	PHRAE	LOW	LOW	18.29994807	100.2955006
31a30e23-d935-46db-afd7-2f2233158595	1	Village	21	Residential_Community	North	Rainy	3.3	1.2	3.3		520204	แม่เมาะ	MAE MO	5202	แม่เมาะ	MAE MO	52	ลำปาง	LAMPANG	LOW	LOW	18.2998721	99.69752
cce886f1-3020-4189-b5a8-d7eb4c6de8aa	1	Village	11	Residential_Community	Northeast	Summer	11.1	5.6	17.8		380504	โนนศิลา	NON SILA	3805	ปากคาด	PAK KHAT	38	บึงกาฬ	BUENG KAN	MODERATE	MODERATE	18.29808743	103.3033691
43bbac2a-d40f-4dc5-b3ea-fa575b163b83	1	Village	11	Residential_Community	North	Winter	17.1	8.8	31.4		520101	เวียงเหนือ	WIANG NUEA	5201	Residential_Communityลำปาง	MUEANG LAMPANG	52	ลำปาง	LAMPANG	MODERATE	MODERATE	18.2972241	99.4904415
23db5f37-987b-4883-a7e4-61f62ef5bbc7	1	Village	11	Residential_Community	Northeast	Summer	26.7	14.8	36.7		380102	โนนสมบูรณ์	NON SOMBUN	3801	Residential_Communityบึงกาฬ	MUEANG BUENG KAN	38	บึงกาฬ	BUENG KAN	HIGH	HIGH	18.29700564	103.6544023
23db5f37-987b-4883-a7e4-61f62ef5bbc7	1	Village	11	Residential_Community	Northeast	Summer	31.1	15.9	40		380102	โนนสมบูรณ์	NON SOMBUN	3801	Residential_Communityบึงกาฬ	MUEANG BUENG KAN	38	บึงกาฬ	BUENG KAN	HIGH	HIGH	18.29700564	103.6544023
de30f423-28db-493c-8485-af23dda31772	1	Village	11	Residential_Community	Northeast	Summer	15.7	6.6	17.6		380102	โนนสมบูรณ์	NON SOMBUN	3801	Residential_Communityบึงกาฬ	MUEANG BUENG KAN	38	บึงกาฬ	BUENG KAN	MODERATE	MODERATE	18.29646077	103.6530928
de30f423-28db-493c-8485-af23dda31772	1	Village	11	Residential_Community	Northeast	Rainy	0	0	0		380102	โนนสมบูรณ์	NON SOMBUN	3801	Residential_Communityบึงกาฬ	MUEANG BUENG KAN	38	บึงกาฬ	BUENG KAN	SAFE	SAFE	18.29646077	103.6530928
de30f423-28db-493c-8485-af23dda31772	1	Village	11	Residential_Community	Northeast	Rainy	53.3	38.5	246.7		380102	โนนสมบูรณ์	NON SOMBUN	3801	Residential_Communityบึงกาฬ	MUEANG BUENG KAN	38	บึงกาฬ	BUENG KAN	HIGH	HIGH	18.29646077	103.6530928
48d0168c-89e3-41a7-81f1-2729a9acb7a4	1	Village	11	Residential_Community	North	Rainy	2	0.4	2		550405	สันทะ	SANTHA	5504	นาน้อย	NA NOI	55	น่าน	NAN	LOW	LOW	18.295395	100.5806133
ef50f970-c47e-49c4-a6a2-3e5388629165	1	Village	11	Residential_Community	Northeast	Winter	13.3	4.6	13.3		380801	บุ่งคล้า	BUNG KHLA	3808	บุ่งคล้า	BUNG KHLA	38	บึงกาฬ	BUENG KAN	MODERATE	LOW	18.29535588	103.9975329
22070193-6f61-4c18-b810-e6b8b93c0584	1	Village	11	Residential_Community	Northeast	Summer	16	6.9	18.7		380102	โนนสมบูรณ์	NON SOMBUN	3801	Residential_Communityบึงกาฬ	MUEANG BUENG KAN	38	บึงกาฬ	BUENG KAN	MODERATE	MODERATE	18.29474223	103.6559802
22070193-6f61-4c18-b810-e6b8b93c0584	1	Village	11	Residential_Community	Northeast	Summer	0	0	0		380102	โนนสมบูรณ์	NON SOMBUN	3801	Residential_Communityบึงกาฬ	MUEANG BUENG KAN	38	บึงกาฬ	BUENG KAN	SAFE	SAFE	18.29474223	103.6559802
22070193-6f61-4c18-b810-e6b8b93c0584	1	Village	11	Residential_Community	Northeast	Rainy	80	33.3	210		380102	โนนสมบูรณ์	NON SOMBUN	3801	Residential_Communityบึงกาฬ	MUEANG BUENG KAN	38	บึงกาฬ	BUENG KAN	HIGH	HIGH	18.29474223	103.6559802
0baeffb8-71d8-44af-89f4-31ed7e94ab23	1	Village	11	Residential_Community	North	Winter	16.7	8	26.7		520101	เวียงเหนือ	WIANG NUEA	5201	Residential_Communityลำปาง	MUEANG LAMPANG	52	ลำปาง	LAMPANG	MODERATE	MODERATE	18.29463868	99.50990248
58905e0c-4e58-4751-810c-70da6956a574	1	Village	11	Residential_Community	North	Rainy	66.7	16.7	133.3		580503	ท่าผาปุ้ม	THA PHA PUM	5805	แม่ลาน้อย	MAE LA NOI	58	แม่ฮ่องสอน	MAE HONG SON	HIGH	HIGH	18.29401794	97.91733954
24ec281f-7679-44e1-9316-0643c0afae99	1	Village	11	Residential_Community	North	Rainy	23.3	14.3	53.3		520102	หัวเวียง	HUA WIANG	5201	Residential_Communityลำปาง	MUEANG LAMPANG	52	ลำปาง	LAMPANG	HIGH	HIGH	18.2933022	99.5130635
a094a965-7e4d-4b96-b999-cf5f15c1ef32	1	Village	21	Residential_Community	North	Rainy	12	3.8	20		520111	พิชัย	PHICHAI	5201	Residential_Communityลำปาง	MUEANG LAMPANG	52	ลำปาง	LAMPANG	MODERATE	LOW	18.2927808	99.5172895
03716f52-0163-4727-86a4-a68dd15361dd	1	Village	12	Commercial_Community	North	Summer	10	3.8	10		520102	หัวเวียง	HUA WIANG	5201	Residential_Communityลำปาง	MUEANG LAMPANG	52	ลำปาง	LAMPANG	LOW	LOW	18.2925877	99.5009367
33166909-fe58-4c98-97c5-0d134a231254	1	Village	12	Commercial_Community	North	Winter	20	11.4	37.1		520102	หัวเวียง	HUA WIANG	5201	Residential_Communityลำปาง	MUEANG LAMPANG	52	ลำปาง	LAMPANG	MODERATE	HIGH	18.29202003	99.50028289
adda3ce0-6f51-47c9-b96d-9bc81f7fa460	1	Village	11	Residential_Community	North	Rainy	23.3	10.8	36.7		521204	ปงยางคก	PONG YANG KHOK	5212	ห้างฉัตร	HANG CHAT	52	ลำปาง	LAMPANG	HIGH	HIGH	18.289679	99.3987684
19b00865-396b-4652-ab7d-88387382b577	1	Village	11	Residential_Community	North	Rainy	40	10	60		520108	ปงแสนทอง	PONG SAEN THONG	5201	Residential_Communityลำปาง	MUEANG LAMPANG	52	ลำปาง	LAMPANG	HIGH	MODERATE	18.2864224	99.4448907
d4a36bbb-73d6-4443-b9ef-0c55d9c8b054	1	Village	10	Slum	North	Summer	30	15.9	46.7		520102	หัวเวียง	HUA WIANG	5201	Residential_Communityลำปาง	MUEANG LAMPANG	52	ลำปาง	LAMPANG	HIGH	HIGH	18.28637743	99.49245735
d4a36bbb-73d6-4443-b9ef-0c55d9c8b054	1	Village	10	Slum	North	Rainy	17.1	6.5	20		520102	หัวเวียง	HUA WIANG	5201	Residential_Communityลำปาง	MUEANG LAMPANG	52	ลำปาง	LAMPANG	MODERATE	MODERATE	18.28637743	99.49245735
d4a36bbb-73d6-4443-b9ef-0c55d9c8b054	1	Village	10	Slum	North	Winter	17.5	5.6	17.5		520102	หัวเวียง	HUA WIANG	5201	Residential_Communityลำปาง	MUEANG LAMPANG	52	ลำปาง	LAMPANG	MODERATE	MODERATE	18.28637743	99.49245735
0edfd27d-ddd7-437b-9968-8b8a339dd807	1	Village	11	Residential_Community	Northeast	Summer	76.9	24.6	123.1		380102	โนนสมบูรณ์	NON SOMBUN	3801	Residential_Communityบึงกาฬ	MUEANG BUENG KAN	38	บึงกาฬ	BUENG KAN	HIGH	HIGH	18.28428693	103.6807466
5ea46ddd-0155-4a2f-8d4b-bed98a18160c	1	Village	11	Residential_Community	Northeast	Summer	23.5	8.8	37.2		380106	โคกก่อง	KHOK KONG	3801	Residential_Communityบึงกาฬ	MUEANG BUENG KAN	38	บึงกาฬ	BUENG KAN	HIGH	MODERATE	18.28379318	103.7315583
78ed8897-c956-4078-a560-c638d1605c5e	1	Village	12	Commercial_Community	North	Rainy	21.9	17.4	37.5		520104	สบตุ๋ย	SOP TUI	5201	Residential_Communityลำปาง	MUEANG LAMPANG	52	ลำปาง	LAMPANG	HIGH	HIGH	18.2835922	99.4659517
b8612a1a-647c-4530-a91c-753443973fe2	1	Village	12	Commercial_Community	North	Winter	20	8	20		520103	สวนดอก	SUAN DOK	5201	Residential_Communityลำปาง	MUEANG LAMPANG	52	ลำปาง	LAMPANG	MODERATE	MODERATE	18.28333751	99.49914124
35811c96-f957-4e9c-b5ea-5f32cc68a3df	1	Village	11	Residential_Community	North	Summer	36.8	24.3	94.7		520104	สบตุ๋ย	SOP TUI	5201	Residential_Communityลำปาง	MUEANG LAMPANG	52	ลำปาง	LAMPANG	HIGH	HIGH	18.281808	99.4674619
35811c96-f957-4e9c-b5ea-5f32cc68a3df	1	Village	11	Residential_Community	North	Winter	37.1	15.7	77.1		520104	สบตุ๋ย	SOP TUI	5201	Residential_Communityลำปาง	MUEANG LAMPANG	52	ลำปาง	LAMPANG	HIGH	HIGH	18.281808	99.4674619
d474a050-a595-4bea-b2ee-79984872ff9d	1	Village	12	Commercial_Community	North	Rainy	6.1	3.1	6.1		520104	สบตุ๋ย	SOP TUI	5201	Residential_Communityลำปาง	MUEANG LAMPANG	52	ลำปาง	LAMPANG	LOW	LOW	18.2817308	99.4710393
d8bba1fd-1cd3-436e-82ce-54a403d9ac8a	1	Village	11	Residential_Community	Northeast	Summer	22.5	12.7	35		380109	ชัยพร	CHAIYAPHON	3801	Residential_Communityบึงกาฬ	MUEANG BUENG KAN	38	บึงกาฬ	BUENG KAN	HIGH	HIGH	18.2813893	103.8294911
036dba65-fcbb-421b-86fb-0cfd1dd1d573	1	Village	21	Residential_Community	North	Winter	12	6.3	16		520105	พระบาท	PHRABAT	5201	Residential_Communityลำปาง	MUEANG LAMPANG	52	ลำปาง	LAMPANG	MODERATE	MODERATE	18.28101428	99.51324787
af0b47b8-04fe-4d29-9d3d-c5c117fb5785	1	Village	11	Residential_Community	Northeast	Summer	8.6	2.9	14.3		380109	ชัยพร	CHAIYAPHON	3801	Residential_Communityบึงกาฬ	MUEANG BUENG KAN	38	บึงกาฬ	BUENG KAN	LOW	LOW	18.28089362	103.8738914
5ecd3033-b9f3-4155-b6d9-f0bd5dfaa8f2	1	Village	21	Residential_Community	North	Rainy	10	3.1	10		521204	ปงยางคก	PONG YANG KHOK	5212	ห้างฉัตร	HANG CHAT	52	ลำปาง	LAMPANG	LOW	LOW	18.28074654	99.38436538
4ec9829b-cf2d-4590-8d4b-bab0e9ba0566	1	Village	12	Commercial_Community	North	Rainy	11.4	12.8	37.1		520105	พระบาท	PHRABAT	5201	Residential_Communityลำปาง	MUEANG LAMPANG	52	ลำปาง	LAMPANG	MODERATE	HIGH	18.27998351	99.50849738
79918149-eb2b-449e-8a72-28db00f36c95	1	Village	10	Slum	North	Winter	14.3	7.4	20		520105	พระบาท	PHRABAT	5201	Residential_Communityลำปาง	MUEANG LAMPANG	52	ลำปาง	LAMPANG	MODERATE	MODERATE	18.27819236	99.50096369
15f77464-f129-45d0-9006-60b9f4a027bb	1	Village	10	Slum	North	Winter	28	11.8	32		520104	สบตุ๋ย	SOP TUI	5201	Residential_Communityลำปาง	MUEANG LAMPANG	52	ลำปาง	LAMPANG	HIGH	HIGH	18.2778227	99.4820287
7e159211-8ee1-4e23-b608-8db5e5ca36a6	1	Village	11	Residential_Community	North	Rainy	30	7.8	50		520204	แม่เมาะ	MAE MO	5202	แม่เมาะ	MAE MO	52	ลำปาง	LAMPANG	HIGH	MODERATE	18.2771505	99.6391758
7e159211-8ee1-4e23-b608-8db5e5ca36a6	1	Village	11	Residential_Community	North	Winter	3.2	2.7	3.2		520204	แม่เมาะ	MAE MO	5202	แม่เมาะ	MAE MO	52	ลำปาง	LAMPANG	LOW	LOW	18.2771505	99.6391758
e19cfe0f-36c9-481a-a365-8b79edff5393	1	Village	11	Residential_Community	Northeast	Summer	9.6	5.3	15.4		380109	ชัยพร	CHAIYAPHON	3801	Residential_Communityบึงกาฬ	MUEANG BUENG KAN	38	บึงกาฬ	BUENG KAN	LOW	MODERATE	18.27510202	103.8565281
131cae3a-ed79-4020-a1b1-30e4834444d8	1	Village	11	Residential_Community	Northeast	Summer	60	19.2	100		380303	ศรีชมภู	SI CHOMPHU	3803	โซ่พิสัย	SO PHISAI	38	บึงกาฬ	BUENG KAN	HIGH	HIGH	18.27268656	103.4148216
2b011255-5852-4133-a78e-e829d8bd8b4d	1	Village	21	Residential_Community	North	Rainy	54	25.1	112		520204	แม่เมาะ	MAE MO	5202	แม่เมาะ	MAE MO	52	ลำปาง	LAMPANG	HIGH	HIGH	18.2724363	99.6549311
7aa5a8a5-0d3e-4808-9e94-903f1c0fbc10	1	Village	11	Residential_Community	North	Rainy	33.3	17.8	53.3		520204	แม่เมาะ	MAE MO	5202	แม่เมาะ	MAE MO	52	ลำปาง	LAMPANG	HIGH	HIGH	18.2718616	99.6504101
4159b7e1-f10b-4f16-8e29-61070e72cb57	1	Village	11	Residential_Community	North	Rainy	14.3	9.6	28.6		520106	ชมพู	CHOMPHU	5201	Residential_Communityลำปาง	MUEANG LAMPANG	52	ลำปาง	LAMPANG	MODERATE	MODERATE	18.2717291	99.4677643
d1fdfe7c-4d5d-43ae-9c39-3b7564e259b5	1	Village	11	Residential_Community	Northeast	Summer	14.3	8.6	26.8		380102	โนนสมบูรณ์	NON SOMBUN	3801	Residential_Communityบึงกาฬ	MUEANG BUENG KAN	38	บึงกาฬ	BUENG KAN	MODERATE	MODERATE	18.26931054	103.6915237
d1fdfe7c-4d5d-43ae-9c39-3b7564e259b5	1	Village	11	Residential_Community	Northeast	Rainy	100	45.1	230		380102	โนนสมบูรณ์	NON SOMBUN	3801	Residential_Communityบึงกาฬ	MUEANG BUENG KAN	38	บึงกาฬ	BUENG KAN	HIGH	HIGH	18.26931054	103.6915237
7ac383e6-9cf9-41b6-82df-b5b3f0b43162	1	Village	11	Residential_Community	Northeast	Summer	3.9	1.4	3.9		380102	โนนสมบูรณ์	NON SOMBUN	3801	Residential_Communityบึงกาฬ	MUEANG BUENG KAN	38	บึงกาฬ	BUENG KAN	LOW	LOW	18.26830733	103.6899851
7ac383e6-9cf9-41b6-82df-b5b3f0b43162	1	Village	11	Residential_Community	Northeast	Rainy	100	48.7	336.4		380102	โนนสมบูรณ์	NON SOMBUN	3801	Residential_Communityบึงกาฬ	MUEANG BUENG KAN	38	บึงกาฬ	BUENG KAN	HIGH	HIGH	18.26830733	103.6899851
a70f26da-f3a7-48fa-888b-e8b18f486b67	1	Village	11	Residential_Community	North	Winter	11.4	12.7	28.6		520105	พระบาท	PHRABAT	5201	Residential_Communityลำปาง	MUEANG LAMPANG	52	ลำปาง	LAMPANG	MODERATE	HIGH	18.26734201	99.50103074
78275f95-21b9-471f-bd3a-0f6fc7348fd2	1	Village	11	Residential_Community	Northeast	Summer	28.3	12.3	37		380109	ชัยพร	CHAIYAPHON	3801	Residential_Communityบึงกาฬ	MUEANG BUENG KAN	38	บึงกาฬ	BUENG KAN	HIGH	HIGH	18.26489906	103.853861
b49e3857-4fa6-4e18-ad0a-9cc9206e064d	1	Village	11	Residential_Community	Northeast	Winter	34.8	19.1	54.4		431605	โพนแพง	PHON PHAENG	4316	รัตนวาปี	RATTANA WAPI	43	หนองคาย	NONG KHAI	HIGH	HIGH	18.26441161	103.2138903
d3037c97-6483-42a0-b79f-75e137d76a17	1	Village	21	Residential_Community	North	Rainy	18	6.3	26		520106	ชมพู	CHOMPHU	5201	Residential_Communityลำปาง	MUEANG LAMPANG	52	ลำปาง	LAMPANG	MODERATE	MODERATE	18.2639821	99.4603979
b0181a2b-828c-47e2-8f99-7f82839c15d1	1	Village	12	Commercial_Community	North	Rainy	0	0	0		520105	พระบาท	PHRABAT	5201	Residential_Communityลำปาง	MUEANG LAMPANG	52	ลำปาง	LAMPANG	SAFE	SAFE	18.2637672	99.49450426
6c0f8f12-5277-4479-b399-6beded2f2c1a	1	Village	10	Slum	North	Winter	36.7	12.6	50		520105	พระบาท	PHRABAT	5201	Residential_Communityลำปาง	MUEANG LAMPANG	52	ลำปาง	LAMPANG	HIGH	HIGH	18.2629316	99.5022621
452913e3-ab77-4ee1-825f-444b02b08daa	1	Village	11	Residential_Community	North	Rainy	40	22	86.7		520204	แม่เมาะ	MAE MO	5202	แม่เมาะ	MAE MO	52	ลำปาง	LAMPANG	HIGH	HIGH	18.2622249	99.6420975
e2066250-ed3f-4c36-b8ac-eb3e41dba82d	1	Village	11	Residential_Community	North	Rainy	33.3	20.8	50		520106	ชมพู	CHOMPHU	5201	Residential_Communityลำปาง	MUEANG LAMPANG	52	ลำปาง	LAMPANG	HIGH	HIGH	18.2609851	99.4790854
e84836df-4268-419d-8eca-85cfea2201b8	1	Village	11	Residential_Community	North	Rainy	26	10	48		540304	เวียงต้า	WIANG TA	5403	ลอง	LONG	54	แพร่	PHRAE	HIGH	MODERATE	18.26054988	99.99821071
4369345d-0d9e-4ed4-8453-7b78feb9d282	1	Village	11	Residential_Community	North	Rainy	40	24	60		540803	น้ำรัด	NAM RAT	5408	หนองม่วงไข่	NONG MUANG KHAI	54	แพร่	PHRAE	HIGH	HIGH	18.2602967	100.1740217
f97f1bcd-b6fc-4faf-9f4d-9d5ef7b40047	1	Village	11	Residential_Community	Northeast	Winter	11.1	4.7	13.3		380107	นาสวรรค์	NA SAWAN	3801	Residential_Communityบึงกาฬ	MUEANG BUENG KAN	38	บึงกาฬ	BUENG KAN	MODERATE	LOW	18.25940748	103.5546914
4e76e7e6-4dcc-40a7-8ff6-f43e05f643c7	1	Village	11	Residential_Community	North	Winter	16.7	3	16.7		520205	สบป้าด	SOP PAT	5202	แม่เมาะ	MAE MO	52	ลำปาง	LAMPANG	MODERATE	LOW	18.258889	99.7098511
c997bd15-61a1-45fc-aad6-a5738b649c2a	1	Village	11	Residential_Community	Northeast	Summer	31	9.8	34		380102	โนนสมบูรณ์	NON SOMBUN	3801	Residential_Communityบึงกาฬ	MUEANG BUENG KAN	38	บึงกาฬ	BUENG KAN	HIGH	MODERATE	18.25752099	103.7017654
c997bd15-61a1-45fc-aad6-a5738b649c2a	1	Village	11	Residential_Community	Northeast	Summer	45.6	19	71.7		380102	โนนสมบูรณ์	NON SOMBUN	3801	Residential_Communityบึงกาฬ	MUEANG BUENG KAN	38	บึงกาฬ	BUENG KAN	HIGH	HIGH	18.25752099	103.7017654
c997bd15-61a1-45fc-aad6-a5738b649c2a	1	Village	11	Residential_Community	Northeast	Summer	0	0	0		380102	โนนสมบูรณ์	NON SOMBUN	3801	Residential_Communityบึงกาฬ	MUEANG BUENG KAN	38	บึงกาฬ	BUENG KAN	SAFE	SAFE	18.25752099	103.7017654
4bf7fed1-6093-428a-ad86-bfe2a3f25fcf	1	Village	11	Residential_Community	Northeast	Summer	52.2	19.1	73.9		380102	โนนสมบูรณ์	NON SOMBUN	3801	Residential_Communityบึงกาฬ	MUEANG BUENG KAN	38	บึงกาฬ	BUENG KAN	HIGH	HIGH	18.25484484	103.7022123
4bf7fed1-6093-428a-ad86-bfe2a3f25fcf	1	Village	11	Residential_Community	Northeast	Rainy	20	20	40		380102	โนนสมบูรณ์	NON SOMBUN	3801	Residential_Communityบึงกาฬ	MUEANG BUENG KAN	38	บึงกาฬ	BUENG KAN	MODERATE	HIGH	18.25484484	103.7022123
9be7a4b3-dcd8-4257-aaf3-efc83ba41e8a	1	Village	11	Residential_Community	Northeast	Summer	11.1	6	22.2		380107	นาสวรรค์	NA SAWAN	3801	Residential_Communityบึงกาฬ	MUEANG BUENG KAN	38	บึงกาฬ	BUENG KAN	MODERATE	MODERATE	18.25365305	103.6211512
723c3033-a457-4d20-b6f4-10d23b3ff3fb	1	Village	11	Residential_Community	North	Rainy	56.7	40.3	173.3		520105	พระบาท	PHRABAT	5201	Residential_Communityลำปาง	MUEANG LAMPANG	52	ลำปาง	LAMPANG	HIGH	HIGH	18.2531466	99.4982209
5571bc1f-0523-45b4-ac50-fae4d066fdfe	1	Village	11	Residential_Community	Northeast	Summer	20	7.5	28.9		380107	นาสวรรค์	NA SAWAN	3801	Residential_Communityบึงกาฬ	MUEANG BUENG KAN	38	บึงกาฬ	BUENG KAN	MODERATE	MODERATE	18.25192633	103.6215143
84ffb978-dc93-4bb3-9641-2ba12f2f16a7	1	Village	12	Commercial_Community	North	Winter	29.4	9.3	38.2		520106	ชมพู	CHOMPHU	5201	Residential_Communityลำปาง	MUEANG LAMPANG	52	ลำปาง	LAMPANG	HIGH	MODERATE	18.2501592	99.4899442
eb87fbd8-d55c-43c6-98a7-6b069f34caa5	1	Village	11	Residential_Community	Northeast	Summer	32.6	12.7	47.8		380107	นาสวรรค์	NA SAWAN	3801	Residential_Communityบึงกาฬ	MUEANG BUENG KAN	38	บึงกาฬ	BUENG KAN	HIGH	HIGH	18.24810731	103.6168288
2653f04a-48a6-4bbb-8626-3b7121282d98	1	Village	11	Residential_Community	Northeast	Summer	35.6	11.6	44.4		380107	นาสวรรค์	NA SAWAN	3801	Residential_Communityบึงกาฬ	MUEANG BUENG KAN	38	บึงกาฬ	BUENG KAN	HIGH	HIGH	18.24747239	103.6186638
60f0e4ff-2559-44ed-944d-bb8b1047bf0f	1	Village	11	Residential_Community	North	Rainy	20	5.7	20		540205	น้ำเลา	NAM LAO	5402	ร้องกวาง	RONG KWANG	54	แพร่	PHRAE	MODERATE	MODERATE	18.24743258	100.2982654
8aee54a5-f2e0-49ba-a55b-c9478854b230	1	Village	11	Residential_Community	North	Winter	0	0	0		520106	ชมพู	CHOMPHU	5201	Residential_Communityลำปาง	MUEANG LAMPANG	52	ลำปาง	LAMPANG	SAFE	SAFE	18.2471945	99.4830784
8aee54a5-f2e0-49ba-a55b-c9478854b230	1	Village	11	Residential_Community	North	Winter	11.4	2.4	14.3		520106	ชมพู	CHOMPHU	5201	Residential_Communityลำปาง	MUEANG LAMPANG	52	ลำปาง	LAMPANG	MODERATE	LOW	18.2471945	99.4830784
4fe36f18-3f6d-44aa-8c79-f85290bc9247	1	Village	11	Residential_Community	Northeast	Rainy	14.3	2.4	14.3		431601	รัตนวาปี	RATTANA WAPI	4316	รัตนวาปี	RATTANA WAPI	43	หนองคาย	NONG KHAI	MODERATE	LOW	18.246773	103.1648326
4fe36f18-3f6d-44aa-8c79-f85290bc9247	1	Village	11	Residential_Community	Northeast	Rainy	33.3	6.6	41.7		431601	รัตนวาปี	RATTANA WAPI	4316	รัตนวาปี	RATTANA WAPI	43	หนองคาย	NONG KHAI	HIGH	MODERATE	18.246773	103.1648326
4fe36f18-3f6d-44aa-8c79-f85290bc9247	1	Village	11	Residential_Community	Northeast	Rainy	38	11.7	80		431601	รัตนวาปี	RATTANA WAPI	4316	รัตนวาปี	RATTANA WAPI	43	หนองคาย	NONG KHAI	HIGH	HIGH	18.246773	103.1648326
4fe36f18-3f6d-44aa-8c79-f85290bc9247	1	Village	11	Residential_Community	Northeast	Rainy	100	22	275		431601	รัตนวาปี	RATTANA WAPI	4316	รัตนวาปี	RATTANA WAPI	43	หนองคาย	NONG KHAI	HIGH	HIGH	18.246773	103.1648326
4fe36f18-3f6d-44aa-8c79-f85290bc9247	1	Village	11	Residential_Community	Northeast	Rainy	25	5.5	33.3		431601	รัตนวาปี	RATTANA WAPI	4316	รัตนวาปี	RATTANA WAPI	43	หนองคาย	NONG KHAI	HIGH	MODERATE	18.246773	103.1648326
4fe36f18-3f6d-44aa-8c79-f85290bc9247	1	Village	11	Residential_Community	Northeast	Rainy	45.5	12.2	87.9		431601	รัตนวาปี	RATTANA WAPI	4316	รัตนวาปี	RATTANA WAPI	43	หนองคาย	NONG KHAI	HIGH	HIGH	18.246773	103.1648326
0742ff7c-f8c8-4e17-a315-2ca007e77837	1	Village	11	Residential_Community	North	Rainy	23.3	14.4	43.3		520105	พระบาท	PHRABAT	5201	Residential_Communityลำปาง	MUEANG LAMPANG	52	ลำปาง	LAMPANG	HIGH	HIGH	18.244008	99.5958542
244c5e8a-aebe-444e-b36a-7e1a4267b176	1	Village	11	Residential_Community	North	Winter	20	3.3	20		520106	ชมพู	CHOMPHU	5201	Residential_Communityลำปาง	MUEANG LAMPANG	52	ลำปาง	LAMPANG	MODERATE	LOW	18.2412949	99.4360453
55c63fa2-dc45-47d2-8091-dbd6cb4caac7	1	Village	11	Residential_Community	Northeast	Rainy	61.5	23.3	153.8		431601	รัตนวาปี	RATTANA WAPI	4316	รัตนวาปี	RATTANA WAPI	43	หนองคาย	NONG KHAI	HIGH	HIGH	18.2383855	103.178918
2cca6443-15a0-4f67-9c77-76ce54fbe2f9	1	Village	11	Residential_Community	Northeast	Summer	23.9	11.3	34.8		380102	โนนสมบูรณ์	NON SOMBUN	3801	Residential_Communityบึงกาฬ	MUEANG BUENG KAN	38	บึงกาฬ	BUENG KAN	HIGH	HIGH	18.23478336	103.7113321
2cca6443-15a0-4f67-9c77-76ce54fbe2f9	1	Village	11	Residential_Community	Northeast	Rainy	66.7	48.1	277.8		380102	โนนสมบูรณ์	NON SOMBUN	3801	Residential_Communityบึงกาฬ	MUEANG BUENG KAN	38	บึงกาฬ	BUENG KAN	HIGH	HIGH	18.23478336	103.7113321
79df1374-1123-4bc4-86e2-219132fee163	1	Village	12	Commercial_Community	North	Rainy	5.6	1.4	5.6		540113	วังหงส์	WANG HONG	5401	Residential_Communityแพร่	MUEANG PHRAE	54	แพร่	PHRAE	LOW	LOW	18.23018122	100.1757894
fc1d1c95-2fcb-4ac3-a9c5-128edcd040a7	1	Village	11	Residential_Community	Northeast	Summer	26.4	11.6	30.2		380102	โนนสมบูรณ์	NON SOMBUN	3801	Residential_Communityบึงกาฬ	MUEANG BUENG KAN	38	บึงกาฬ	BUENG KAN	HIGH	HIGH	18.22599995	103.6721139
fafa36f5-2710-47d8-b889-afbf90fd64b5	1	Village	11	Residential_Community	Northeast	Rainy	78.3	39.2	308.7		431601	รัตนวาปี	RATTANA WAPI	4316	รัตนวาปี	RATTANA WAPI	43	หนองคาย	NONG KHAI	HIGH	HIGH	18.2254155	103.1862092
fafa36f5-2710-47d8-b889-afbf90fd64b5	1	Village	11	Residential_Community	Northeast	Rainy	61.9	14.9	152.4		431601	รัตนวาปี	RATTANA WAPI	4316	รัตนวาปี	RATTANA WAPI	43	หนองคาย	NONG KHAI	HIGH	HIGH	18.2254155	103.1862092
7a8cdad5-55e9-4c5b-a80d-cfbb790a0686	1	Village	11	Residential_Community	North	Rainy	3.3	0.7	3.3		551002	บ่อแก้ว	BO KAEO	5510	นาหมื่น	NA MUEN	55	น่าน	NAN	LOW	LOW	18.22131	100.6623483
09bab16f-a891-444b-a5fb-e64dcff85f96	1	Village	11	Residential_Community	North	Rainy	20	7.9	30		540206	บ้านเวียง	BAN WIANG	5402	ร้องกวาง	RONG KWANG	54	แพร่	PHRAE	MODERATE	MODERATE	18.21932	100.2797317
9fe98afd-43ad-43b2-91e5-f5587e88a2bf	1	Village	11	Residential_Community	Northeast	Rainy	50	18.5	583.3		431601	รัตนวาปี	RATTANA WAPI	4316	รัตนวาปี	RATTANA WAPI	43	หนองคาย	NONG KHAI	HIGH	HIGH	18.2131063	103.1802989
9fe98afd-43ad-43b2-91e5-f5587e88a2bf	1	Village	11	Residential_Community	Northeast	Rainy	75	33.8	260		431601	รัตนวาปี	RATTANA WAPI	4316	รัตนวาปี	RATTANA WAPI	43	หนองคาย	NONG KHAI	HIGH	HIGH	18.2131063	103.1802989
6cc36cab-c71d-4010-b336-7fcd52470e79	1	Village	11	Residential_Community	Northeast	Summer	22.2	8.4	31.1		380306	ถ้ำเจริญ	THAM CHAROEN	3803	โซ่พิสัย	SO PHISAI	38	บึงกาฬ	BUENG KAN	HIGH	MODERATE	18.2121675	103.5131041
ce45ec7c-32c5-4229-9fb7-af6c5dab6903	1	Village	11	Residential_Community	Northeast	Rainy	30.8	28.9	284.6		431601	รัตนวาปี	RATTANA WAPI	4316	รัตนวาปี	RATTANA WAPI	43	หนองคาย	NONG KHAI	HIGH	HIGH	18.2120522	103.1801179
ce45ec7c-32c5-4229-9fb7-af6c5dab6903	1	Village	11	Residential_Community	Northeast	Rainy	35.3	20.9	129.4		431601	รัตนวาปี	RATTANA WAPI	4316	รัตนวาปี	RATTANA WAPI	43	หนองคาย	NONG KHAI	HIGH	HIGH	18.2120522	103.1801179
ce45ec7c-32c5-4229-9fb7-af6c5dab6903	1	Village	11	Residential_Community	Northeast	Rainy	62.5	26.8	425		431601	รัตนวาปี	RATTANA WAPI	4316	รัตนวาปี	RATTANA WAPI	43	หนองคาย	NONG KHAI	HIGH	HIGH	18.2120522	103.1801179
21875714-a0db-4a73-8c79-c81cf8b10036	1	Village	11	Residential_Community	North	Rainy	0	0	0		540404	ดอนมูล	DON MUN	5404	สูงเม่น	SUNG MEN	54	แพร่	PHRAE	SAFE	SAFE	18.21156006	100.2009765
e46a18a8-28db-4d04-9d76-a2f9a6b974a1	1	Village	11	Residential_Community	North	Winter	0	0	0		540108	แม่หล่าย	MAE LAI	5401	Residential_Communityแพร่	MUEANG PHRAE	54	แพร่	PHRAE	SAFE	SAFE	18.2115501	100.2010674
aa790530-2cda-4cff-8ced-cb64e8882c9e	1	Village	21	Residential_Community	North	Rainy	0	0	0		540108	แม่หล่าย	MAE LAI	5401	Residential_Communityแพร่	MUEANG PHRAE	54	แพร่	PHRAE	SAFE	SAFE	18.2115213	100.2004427
aa790530-2cda-4cff-8ced-cb64e8882c9e	1	Village	21	Residential_Community	North	Rainy	100	27.3	300		540108	แม่หล่าย	MAE LAI	5401	Residential_Communityแพร่	MUEANG PHRAE	54	แพร่	PHRAE	HIGH	HIGH	18.2115213	100.2004427
aa790530-2cda-4cff-8ced-cb64e8882c9e	1	Village	21	Residential_Community	North	Winter	100	25	300		540108	แม่หล่าย	MAE LAI	5401	Residential_Communityแพร่	MUEANG PHRAE	54	แพร่	PHRAE	HIGH	HIGH	18.2115213	100.2004427
0f4c079d-81d5-4da1-86ea-17ec5c14eb37	1	Village	11	Residential_Community	North	Rainy	0	0	0		540404	ดอนมูล	DON MUN	5404	สูงเม่น	SUNG MEN	54	แพร่	PHRAE	SAFE	SAFE	18.2114867	100.2009948
ee7b87e5-87fd-4cf6-a5b1-ff1050c04ec1	1	Village	11	Residential_Community	North	Rainy	0	0	0		540404	ดอนมูล	DON MUN	5404	สูงเม่น	SUNG MEN	54	แพร่	PHRAE	SAFE	SAFE	18.2114867	100.2009948
0bf576cd-3454-4491-887a-6e273724b806	1	Village	11	Residential_Community	North	Rainy	1.9	0.3	1.9		540404	ดอนมูล	DON MUN	5404	สูงเม่น	SUNG MEN	54	แพร่	PHRAE	LOW	LOW	18.21148602	100.201
97750509-d85c-4362-9771-e4e66a681169	1	Village	11	Residential_Community	North	Rainy	5	1.2	5		540404	ดอนมูล	DON MUN	5404	สูงเม่น	SUNG MEN	54	แพร่	PHRAE	LOW	LOW	18.2113431	100.2011489
a1a75b72-5f02-4e34-af92-5389db71faff	1	Village	11	Residential_Community	Northeast	Rainy	50	17.2	150		431601	รัตนวาปี	RATTANA WAPI	4316	รัตนวาปี	RATTANA WAPI	43	หนองคาย	NONG KHAI	HIGH	HIGH	18.21079176	103.1594452
a1a75b72-5f02-4e34-af92-5389db71faff	1	Village	11	Residential_Community	Northeast	Rainy	65.6	26.2	156.2		431601	รัตนวาปี	RATTANA WAPI	4316	รัตนวาปี	RATTANA WAPI	43	หนองคาย	NONG KHAI	HIGH	HIGH	18.21079176	103.1594452
a1a75b72-5f02-4e34-af92-5389db71faff	1	Village	11	Residential_Community	Northeast	Rainy	41.4	10	58.6		431601	รัตนวาปี	RATTANA WAPI	4316	รัตนวาปี	RATTANA WAPI	43	หนองคาย	NONG KHAI	HIGH	MODERATE	18.21079176	103.1594452
db663e5a-317a-4999-8d75-105a3aebf1c8	1	Village	11	Residential_Community	Northeast	Summer	31.1	16.7	46.7		380111	คำนาดี	KHAM NA DI	3801	Residential_Communityบึงกาฬ	MUEANG BUENG KAN	38	บึงกาฬ	BUENG KAN	HIGH	HIGH	18.2054166	103.6326075
ed54934b-a663-4990-9611-3937e504d693	1	Village	11	Residential_Community	Northeast	Rainy	56.8	19.1	145.9		431601	รัตนวาปี	RATTANA WAPI	4316	รัตนวาปี	RATTANA WAPI	43	หนองคาย	NONG KHAI	HIGH	HIGH	18.2039732	103.1953817
ed54934b-a663-4990-9611-3937e504d693	1	Village	11	Residential_Community	Northeast	Rainy	25	7.6	41.1		431601	รัตนวาปี	RATTANA WAPI	4316	รัตนวาปี	RATTANA WAPI	43	หนองคาย	NONG KHAI	HIGH	MODERATE	18.2039732	103.1953817
ed54934b-a663-4990-9611-3937e504d693	1	Village	11	Residential_Community	Northeast	Rainy	42.9	12.2	85.7		431601	รัตนวาปี	RATTANA WAPI	4316	รัตนวาปี	RATTANA WAPI	43	หนองคาย	NONG KHAI	HIGH	HIGH	18.2039732	103.1953817
ed54934b-a663-4990-9611-3937e504d693	1	Village	11	Residential_Community	Northeast	Rainy	26.4	4.9	36.4		431601	รัตนวาปี	RATTANA WAPI	4316	รัตนวาปี	RATTANA WAPI	43	หนองคาย	NONG KHAI	HIGH	LOW	18.2039732	103.1953817
af598997-1cb6-4e66-9a5e-fbe9af398310	1	Village	10	Slum	North	Rainy	0	0	0		540802	หนองม่วงไข่	NONG MUANG KHAI	5408	หนองม่วงไข่	NONG MUANG KHAI	54	แพร่	PHRAE	SAFE	SAFE	18.2036452	100.2139897
e7be14de-1d6b-4686-99b8-45013a992d87	1	Village	21	Residential_Community	North	Winter	30	11.7	54		520107	กล้วยแพะ	KLUAI PHAE	5201	Residential_Communityลำปาง	MUEANG LAMPANG	52	ลำปาง	LAMPANG	HIGH	HIGH	18.201417	99.4928885
5ef49058-00d4-41a5-90f1-e98fc6453398	1	Village	21	Residential_Community	North	Rainy	3.3	1	3.3		520202	นาสัก	NA SAK	5202	แม่เมาะ	MAE MO	52	ลำปาง	LAMPANG	LOW	LOW	18.20074905	99.41017515
17163f0d-5ecc-4db2-a506-89ec238965eb	1	Village	11	Residential_Community	North	Rainy	33.3	11.5	43.3		520305	ศาลา	SALA	5203	เกาะคา	KO KHA	52	ลำปาง	LAMPANG	HIGH	HIGH	18.19968781	99.40127067
30be3544-be4e-4a12-ac3d-78f264b7cd45	1	Village	11	Residential_Community	Northeast	Rainy	11.3	2.4	15.1		431602	นาทับไฮ	NA THAP HAI	4316	รัตนวาปี	RATTANA WAPI	43	หนองคาย	NONG KHAI	MODERATE	LOW	18.19966297	103.267228
30be3544-be4e-4a12-ac3d-78f264b7cd45	1	Village	11	Residential_Community	Northeast	Rainy	23.1	5.6	28.9		431602	นาทับไฮ	NA THAP HAI	4316	รัตนวาปี	RATTANA WAPI	43	หนองคาย	NONG KHAI	HIGH	MODERATE	18.19966297	103.267228
ee5e8830-7d97-4682-9757-9a4d1270c2f8	1	Village	11	Residential_Community	North	Winter	10	2.2	12		540705	แม่พุง	MAE PHUNG	5407	วังชิ้น	WANG CHIN	54	แพร่	PHRAE	LOW	LOW	18.19898895	100.1930525
726ef704-89aa-4b79-8e1d-0c17148198bd	1	Village	11	Residential_Community	Northeast	Rainy	0	0	0		431604	พระบาทนาสิงห์	PHRABAT NA SING	4316	รัตนวาปี	RATTANA WAPI	43	หนองคาย	NONG KHAI	SAFE	SAFE	18.1883317	103.1982817
6577cded-85a2-4a8e-9faa-6da88708f6e8	1	Village	11	Residential_Community	Northeast	Rainy	9.3	3.3	11.1		431604	พระบาทนาสิงห์	PHRABAT NA SING	4316	รัตนวาปี	RATTANA WAPI	43	หนองคาย	NONG KHAI	LOW	LOW	18.18633754	103.2485485
6577cded-85a2-4a8e-9faa-6da88708f6e8	1	Village	11	Residential_Community	Northeast	Rainy	37.2	12.1	52.9		431604	พระบาทนาสิงห์	PHRABAT NA SING	4316	รัตนวาปี	RATTANA WAPI	43	หนองคาย	NONG KHAI	HIGH	HIGH	18.18633754	103.2485485
3b8d37cd-9379-488c-b8ab-2363451789fc	1	Village	11	Residential_Community	Northeast	Summer	7.5	2.4	7.5		431604	พระบาทนาสิงห์	PHRABAT NA SING	4316	รัตนวาปี	RATTANA WAPI	43	หนองคาย	NONG KHAI	LOW	LOW	18.18451428	103.2527116
25129423-6007-440c-9d9c-0a36e778a0e4	1	Village	21	Residential_Community	North	Rainy	27.3	10	36.4		520402	เสริมขวา	SOEM KHWA	5204	เสริมงาม	SOEM NGAM	52	ลำปาง	LAMPANG	HIGH	MODERATE	18.1794485	99.165919
7b41aa86-570a-4179-add5-ba99f88462de	1	Village	11	Residential_Community	North	Winter	3.3	0.6	3.3		551004	ปิงหลวง	PING LUANG	5510	นาหมื่น	NA MUEN	55	น่าน	NAN	LOW	LOW	18.178079	100.5270957
1e3754ae-923c-484c-aaba-deaf024a83f8	1	Village	11	Residential_Community	North	Rainy	0	0	0		551004	ปิงหลวง	PING LUANG	5510	นาหมื่น	NA MUEN	55	น่าน	NAN	SAFE	SAFE	18.1774917	100.5114767
9cf9b8b5-6ed8-482c-8134-bc64c3e0a901	1	Village	11	Residential_Community	Northeast	Summer	7.5	3.4	10		431604	พระบาทนาสิงห์	PHRABAT NA SING	4316	รัตนวาปี	RATTANA WAPI	43	หนองคาย	NONG KHAI	LOW	LOW	18.17637848	103.2519629
8f7145cb-3b18-4c3d-8d75-3e1910ba287f	1	Village	11	Residential_Community	Northeast	Winter	30.4	12.4	37		430803	บ้านม่วง	BAN MUANG	4308	สังคม	SANGKHOM	43	หนองคาย	NONG KHAI	HIGH	HIGH	18.17624533	102.1703843
62915549-0090-47a3-a484-eb56240c8e75	1	Village	11	Residential_Community	North	Summer	50	20.4	76		501603	บ้านตาล	BAN TAN	5016	ฮอด	HOT	50	เชียงใหม่	CHIANG MAI	HIGH	HIGH	18.17357748	98.63176636
dc9f8b23-1fc2-41c1-9041-ea16fb710e6a	1	Village	10	Slum	North	Summer	0	0	0		550403	ศรีษะเกษ	SISA KET	5504	นาน้อย	NA NOI	55	น่าน	NAN	SAFE	SAFE	18.17090849	100.5028606
ee639202-1fdd-48f5-965d-8241e0e3d3df	1	Village	11	Residential_Community	North	Winter	3.3	1.7	10		551004	ปิงหลวง	PING LUANG	5510	นาหมื่น	NA MUEN	55	น่าน	NAN	LOW	LOW	18.1707184	100.5024904
557a2041-c22f-428b-b9f9-f6ae8a95aa59	1	Village	10	Slum	North	Summer	10	2.7	10		550403	ศรีษะเกษ	SISA KET	5504	นาน้อย	NA NOI	55	น่าน	NAN	LOW	LOW	18.170655	100.502515
c5c75f8b-1438-421c-b45b-24c3b02d3320	1	Village	11	Residential_Community	Northeast	Summer	17.8	8.8	26.7		380803	โคกกว้าง	KHOK KWANG	3808	บุ่งคล้า	BUNG KHLA	38	บึงกาฬ	BUENG KAN	MODERATE	MODERATE	18.17043113	104.0525594
a902d9d3-6c12-4288-a349-40eb85f781cf	1	Village	27	Residential_Community	North	Rainy	0	0	0		580402	แม่สะเรียง	MAE SARIANG	5804	แม่สะเรียง	MAE SARIANG	58	แม่ฮ่องสอน	MAE HONG SON	SAFE	SAFE	18.1691295	97.9321098
559d8ba6-4e94-41e8-8608-ff7ad8f26bd1	1	Village	11	Residential_Community	Northeast	Rainy	14	6.2	24		431602	นาทับไฮ	NA THAP HAI	4316	รัตนวาปี	RATTANA WAPI	43	หนองคาย	NONG KHAI	MODERATE	MODERATE	18.1678457	103.2986401
559d8ba6-4e94-41e8-8608-ff7ad8f26bd1	1	Village	11	Residential_Community	Northeast	Rainy	64.7	27.9	182.3		431602	นาทับไฮ	NA THAP HAI	4316	รัตนวาปี	RATTANA WAPI	43	หนองคาย	NONG KHAI	HIGH	HIGH	18.1678457	103.2986401
751e6f6a-06f1-4692-bab5-10658b6732ad	1	Village	11	Residential_Community	North	Rainy	4	0.5	4		580606	แม่สามแลบ	MAE SAM LAEP	5806	สบเมย	SOP MOEI	58	แม่ฮ่องสอน	MAE HONG SON	LOW	LOW	18.16591882	97.93542026
b55028f5-1806-4f8c-b0f9-902caf876b15	1	Village	21	Residential_Community	North	Rainy	16.7	6	16.7		521001	แม่ทะ	MAE THA	5210	แม่ทะ	MAE THA	52	ลำปาง	LAMPANG	MODERATE	MODERATE	18.1633503	99.556048
28162ba7-d97e-4d0b-9393-c5f42fca7f02	1	Village	11	Residential_Community	Northeast	Summer	0	0	0		431604	พระบาทนาสิงห์	PHRABAT NA SING	4316	รัตนวาปี	RATTANA WAPI	43	หนองคาย	NONG KHAI	SAFE	SAFE	18.16323924	103.2483936
28162ba7-d97e-4d0b-9393-c5f42fca7f02	1	Village	11	Residential_Community	Northeast	Winter	6.8	2.4	10.2		431604	พระบาทนาสิงห์	PHRABAT NA SING	4316	รัตนวาปี	RATTANA WAPI	43	หนองคาย	NONG KHAI	LOW	LOW	18.16323924	103.2483936
c49f5b68-f59e-4564-9e63-e784199529e5	1	Village	11	Residential_Community	North	Rainy	20	8.6	80		580402	แม่สะเรียง	MAE SARIANG	5804	แม่สะเรียง	MAE SARIANG	58	แม่ฮ่องสอน	MAE HONG SON	MODERATE	MODERATE	18.16208473	97.93769684
80f760e2-c274-4915-9496-d6b5782e3ad0	1	Village	11	Residential_Community	Northeast	Summer	37.8	21.1	62.2		380704	นาสะแบง	NA SABAENG	3807	ศรีวิไล	SI WILAI	38	บึงกาฬ	BUENG KAN	HIGH	HIGH	18.15893212	103.8123334
3d7b31e4-4e3f-49e7-b07f-8eade42cf5ec	1	Village	10	Slum	North	Rainy	0	0	0		540115	ทุ่งกวาว	THUNG KWAO	5401	Residential_Communityแพร่	MUEANG PHRAE	54	แพร่	PHRAE	SAFE	SAFE	18.15637073	100.1601129
a453c224-7e7c-475a-a31b-0d323fa8d2d4	1	Village	11	Residential_Community	Northeast	Summer	15.4	8.8	28.9		380109	ชัยพร	CHAIYAPHON	3801	Residential_Communityบึงกาฬ	MUEANG BUENG KAN	38	บึงกาฬ	BUENG KAN	MODERATE	MODERATE	18.15121439	103.9031707
2975f08b-e111-4c18-b6ac-f40b0e8ccea0	1	Village	11	Residential_Community	North	Rainy	19.4	3.2	25.8		580402	แม่สะเรียง	MAE SARIANG	5804	แม่สะเรียง	MAE SARIANG	58	แม่ฮ่องสอน	MAE HONG SON	MODERATE	LOW	18.1496809	97.9403205
8ce35d3f-1c44-4f82-bdf9-74219c31ec46	1	Village	11	Residential_Community	North	Rainy	20	6.6	40		540110	ป่าแมต	PA MAET	5401	Residential_Communityแพร่	MUEANG PHRAE	54	แพร่	PHRAE	MODERATE	MODERATE	18.143775	100.1250383
7155ca87-da90-4485-aa89-4b62c2d0ee54	1	Village	21	Residential_Community	North	Rainy	18	7.2	26		540303	ต้าผามอก	TA PHA MOK	5403	ลอง	LONG	54	แพร่	PHRAE	MODERATE	MODERATE	18.1410835	99.9358249
2cfc5346-7e81-44e6-bc3a-c62ae8d3b8a6	1	Village	10	Slum	North	Winter	8.6	3.1	11.4		540101	ในเวียง	NAI WIANG	5401	Residential_Communityแพร่	MUEANG PHRAE	54	แพร่	PHRAE	LOW	LOW	18.13974802	100.153666
94b8fe10-d438-41d3-a7a2-1a84d744eda9	1	Village	11	Residential_Community	North	Winter	0	0	0		540101	ในเวียง	NAI WIANG	5401	Residential_Communityแพร่	MUEANG PHRAE	54	แพร่	PHRAE	SAFE	SAFE	18.13857937	100.1406183
3568a1a1-aca4-46e0-b82e-b599673de6eb	1	Village	10	Slum	North	Winter	8.6	7.7	34.3		540101	ในเวียง	NAI WIANG	5401	Residential_Communityแพร่	MUEANG PHRAE	54	แพร่	PHRAE	LOW	MODERATE	18.1378934	100.1499804
f60e64bd-6699-4c90-a64b-f7ae0c24d599	1	Village	12	Commercial_Community	North	Winter	5.7	1.6	5.7		540101	ในเวียง	NAI WIANG	5401	Residential_Communityแพร่	MUEANG PHRAE	54	แพร่	PHRAE	LOW	LOW	18.1378813	100.150156
3b7525c4-8f84-47c7-9070-e28b6fcb3649	1	Village	11	Residential_Community	North	Winter	8.3	4.2	11.1		540101	ในเวียง	NAI WIANG	5401	Residential_Communityแพร่	MUEANG PHRAE	54	แพร่	PHRAE	LOW	LOW	18.13677601	100.1499707
c1dbef3a-bbcb-40ec-965f-8a720ffa4ef6	1	Village	10	Slum	North	Rainy	6	1.8	6		540805	ตำหนักธรรม	TAMNAK THAM	5408	หนองม่วงไข่	NONG MUANG KHAI	54	แพร่	PHRAE	LOW	LOW	18.13512916	100.1543241
a59261d1-81c7-440d-8a87-2c49912246ee	1	Village	11	Residential_Community	Northeast	Winter	31.1	12.9	37.8		430804	นางิ้ว	NA NGIO	4308	สังคม	SANGKHOM	43	หนองคาย	NONG KHAI	HIGH	HIGH	18.13457577	102.1347377
4ff05e36-4c77-4853-88c7-5ac37de9198d	1	Village	11	Residential_Community	North	Summer	21.1	3.9	21.1		540112	สวนเขื่อน	SUAN KHUEAN	5401	Residential_Communityแพร่	MUEANG PHRAE	54	แพร่	PHRAE	HIGH	LOW	18.1322783	100.2463633
037b7573-ac75-4bdd-bab9-c05054f08f23	1	Village	11	Residential_Community	North	Rainy	26.7	4.3	73.3		580405	แม่ยวม	MAE YUAM	5804	แม่สะเรียง	MAE SARIANG	58	แม่ฮ่องสอน	MAE HONG SON	HIGH	LOW	18.1309227	97.9164172
c16b6157-4a5f-4364-8e11-4b3c47719eb6	1	Village	11	Residential_Community	Northeast	Summer	40	16.6	51.1		380207	ศรีสำราญ	SI SAMRAN	3802	พรเจริญ	PHON CHAROEN	38	บึงกาฬ	BUENG KAN	HIGH	HIGH	18.12175968	103.6456773
50861f0d-2333-453a-b250-cf856e5e8da1	1	Village	11	Residential_Community	North	Summer	31.4	17.1	54.3		540411	เวียงทอง	WIANG THONG	5404	สูงเม่น	SUNG MEN	54	แพร่	PHRAE	HIGH	HIGH	18.1167135	100.1117466
a5c5082c-fa78-49a8-96cc-78dac5e7e3ad	1	Village	12	Commercial_Community	North	Summer	25.7	16.1	57.1		540411	เวียงทอง	WIANG THONG	5404	สูงเม่น	SUNG MEN	54	แพร่	PHRAE	HIGH	HIGH	18.1159512	100.1122252
39c483ae-333a-442f-81e9-c00290616fcc	1	Village	12	Commercial_Community	North	Summer	0	0	0		540411	เวียงทอง	WIANG THONG	5404	สูงเม่น	SUNG MEN	54	แพร่	PHRAE	SAFE	SAFE	18.1156954	100.1120757
39c483ae-333a-442f-81e9-c00290616fcc	1	Village	12	Commercial_Community	North	Rainy	10	3.9	10		540411	เวียงทอง	WIANG THONG	5404	สูงเม่น	SUNG MEN	54	แพร่	PHRAE	LOW	LOW	18.1156954	100.1120757
77a7386a-91d7-4544-8987-1edb15e62c0f	1	Village	11	Residential_Community	North	Rainy	20	6.3	20		540411	เวียงทอง	WIANG THONG	5404	สูงเม่น	SUNG MEN	54	แพร่	PHRAE	MODERATE	MODERATE	18.11525785	100.113658
083b13ff-ed09-4b63-9ccd-fbb47d4189aa	1	Village	11	Residential_Community	Northeast	Rainy	8.7	3.3	10.9		430804	นางิ้ว	NA NGIO	4308	สังคม	SANGKHOM	43	หนองคาย	NONG KHAI	LOW	LOW	18.11372077	102.1439531
509d8a36-9fef-4c50-ab5a-221f3199953f	1	Village	10	Slum	North	Summer	14.3	4.3	20		540411	เวียงทอง	WIANG THONG	5404	สูงเม่น	SUNG MEN	54	แพร่	PHRAE	MODERATE	LOW	18.1136145	100.1131605
509d8a36-9fef-4c50-ab5a-221f3199953f	1	Village	10	Slum	North	Rainy	0	0	0		540411	เวียงทอง	WIANG THONG	5404	สูงเม่น	SUNG MEN	54	แพร่	PHRAE	SAFE	SAFE	18.1136145	100.1131605
64fa8616-b6e7-406f-ba40-80172c7b1c0b	1	Village	11	Residential_Community	North	Rainy	0	0	0		521002	นาครัว	NA KHRUA	5210	แม่ทะ	MAE THA	52	ลำปาง	LAMPANG	SAFE	SAFE	18.10983017	99.51668938
cf01ddbc-bc18-454d-b403-7bef9259c90e	1	Village	11	Residential_Community	Northeast	Rainy	12.8	6.1	17		430805	สังคม	SANGKHOM	4308	สังคม	SANGKHOM	43	หนองคาย	NONG KHAI	MODERATE	MODERATE	18.10751882	102.2263264
3463e853-fb55-4653-a6f7-dfd3652eb0ff	1	Village	11	Residential_Community	North	Rainy	63.6	13.9	154.6		580402	แม่สะเรียง	MAE SARIANG	5804	แม่สะเรียง	MAE SARIANG	58	แม่ฮ่องสอน	MAE HONG SON	HIGH	HIGH	18.10718103	97.93878414
3463e853-fb55-4653-a6f7-dfd3652eb0ff	1	Village	11	Residential_Community	North	Rainy	40	12.2	60		580402	แม่สะเรียง	MAE SARIANG	5804	แม่สะเรียง	MAE SARIANG	58	แม่ฮ่องสอน	MAE HONG SON	HIGH	HIGH	18.10718103	97.93878414
2f375695-3777-4eae-a6c0-111a737956b0	1	Village	21	Residential_Community	North	Rainy	13.3	4.8	13.3		521004	บ้านกิ่ว	BAN KIO	5210	แม่ทะ	MAE THA	52	ลำปาง	LAMPANG	MODERATE	LOW	18.10499619	99.50121651
1745c3f5-51b6-4977-9d85-0662fab8123f	1	Village	11	Residential_Community	North	Summer	18	7.7	22		540409	ร่องกาศ	RONG KAT	5404	สูงเม่น	SUNG MEN	54	แพร่	PHRAE	MODERATE	MODERATE	18.09958	100.1434383
1745c3f5-51b6-4977-9d85-0662fab8123f	1	Village	11	Residential_Community	North	Rainy	4	1.9	6		540409	ร่องกาศ	RONG KAT	5404	สูงเม่น	SUNG MEN	54	แพร่	PHRAE	LOW	LOW	18.09958	100.1434383
1745c3f5-51b6-4977-9d85-0662fab8123f	1	Village	11	Residential_Community	North	Rainy	0	0	0		540409	ร่องกาศ	RONG KAT	5404	สูงเม่น	SUNG MEN	54	แพร่	PHRAE	SAFE	SAFE	18.09958	100.1434383
60bddcf4-318a-414e-ab14-6619172b0d94	1	Village	11	Residential_Community	Northeast	Winter	0	0	0		430804	นางิ้ว	NA NGIO	4308	สังคม	SANGKHOM	43	หนองคาย	NONG KHAI	SAFE	SAFE	18.09335681	102.1477786
a93777c5-30c5-4854-a501-a0eada36a689	1	Village	11	Residential_Community	Northeast	Summer	28.9	16.7	46.7		380204	หนองหัวช้าง	NONG HUA CHANG	3802	พรเจริญ	PHON CHAROEN	38	บึงกาฬ	BUENG KAN	HIGH	HIGH	18.08644412	103.5656607
0d7450e8-38db-411e-8624-fcfeff3cd04b	1	Village	11	Residential_Community	Northeast	Rainy	10.9	4.3	10.9		431504	วังหลวง	WANG LUANG	4315	เฝ้าไร่	FAO RAI	43	หนองคาย	NONG KHAI	MODERATE	LOW	18.08554185	103.2600357
791d3948-bff6-4dc7-9ab0-bb296c617160	1	Village	11	Residential_Community	North	Summer	10.2	2.9	10.2		540408	บ้านกาศ	BAN KAT	5404	สูงเม่น	SUNG MEN	54	แพร่	PHRAE	MODERATE	LOW	18.08410382	100.1705728
04a91e68-b496-4974-941c-462558cded6a	1	Village	11	Residential_Community	Northeast	Summer	27.4	16.8	54.9		380206	ป่าแฝก	PA FAEK	3802	พรเจริญ	PHON CHAROEN	38	บึงกาฬ	BUENG KAN	HIGH	HIGH	18.08275629	103.7472258
d9ee4de1-0950-401a-afa0-75bb0743a4db	1	Village	11	Residential_Community	Northeast	Summer	21.7	7.6	21.7		380206	ป่าแฝก	PA FAEK	3802	พรเจริญ	PHON CHAROEN	38	บึงกาฬ	BUENG KAN	HIGH	MODERATE	18.08217655	103.7304177
a470402f-0ee4-4347-bf6e-da75aa00bdca	1	Village	11	Residential_Community	North	Rainy	13.3	5.8	13.3		521004	บ้านกิ่ว	BAN KIO	5210	แม่ทะ	MAE THA	52	ลำปาง	LAMPANG	MODERATE	MODERATE	18.0799433	99.5055327
3fdaf5dc-f8b5-42eb-92db-eb231d3f39e8	1	Village	10	Slum	North	Rainy	16.7	5	23.3		540301	ห้วยอ้อ	HUAI O	5403	ลอง	LONG	54	แพร่	PHRAE	MODERATE	LOW	18.07559522	99.8284765
500e0697-dae6-4e2f-bfef-8db88e9f231e	1	Village	12	Commercial_Community	North	Rainy	16.7	7.6	20		540301	ห้วยอ้อ	HUAI O	5403	ลอง	LONG	54	แพร่	PHRAE	MODERATE	MODERATE	18.0723023	99.8272233
ed7ec6f5-d076-454f-a0e6-f9e3a2897255	1	Village	11	Residential_Community	Northeast	Winter	11.1	4.3	15.6		380404	บ้านต้อง	BAN TONG	3804	เซกา	SEKA	38	บึงกาฬ	BUENG KAN	MODERATE	LOW	18.07022296	103.9794521
d7699435-d106-4344-80d0-29eae9dad02f	1	Village	11	Residential_Community	North	Rainy	17.5	8.5	37.5		540301	ห้วยอ้อ	HUAI O	5403	ลอง	LONG	54	แพร่	PHRAE	MODERATE	MODERATE	18.06918099	99.83017098
bf0eaeb9-1de4-4fef-8fc3-2809245627fc	1	Village	11	Residential_Community	North	Rainy	0	0	0		540306	หัวทุ่ง	HUA THUNG	5403	ลอง	LONG	54	แพร่	PHRAE	SAFE	SAFE	18.0641809	99.7869755
a6be053e-a808-4bee-ba4a-24fbdfadab6e	1	Village	11	Residential_Community	Northeast	Summer	11.1	3.6	11.1		380406	น้ำจั้น	NAM CHAN	3804	เซกา	SEKA	38	บึงกาฬ	BUENG KAN	MODERATE	LOW	18.0623031	103.9004838
83ad674d-4e69-44af-9c38-2e698aaecad1	1	Village	11	Residential_Community	Northeast	Summer	33.3	15.2	40		380603	ดงบัง	DONG BANG	3806	บึงโขงหลง	BUENG KHONG LONG	38	บึงกาฬ	BUENG KAN	HIGH	HIGH	18.05849359	104.1483102
c3c93be4-22c8-48c0-92cc-346b4e7b8634	1	Village	11	Residential_Community	North	Rainy	32.6	6.3	42.9		580405	แม่ยวม	MAE YUAM	5804	แม่สะเรียง	MAE SARIANG	58	แม่ฮ่องสอน	MAE HONG SON	HIGH	MODERATE	18.05700912	97.91826189
c3c93be4-22c8-48c0-92cc-346b4e7b8634	1	Village	11	Residential_Community	North	Rainy	0	0	0		580405	แม่ยวม	MAE YUAM	5804	แม่สะเรียง	MAE SARIANG	58	แม่ฮ่องสอน	MAE HONG SON	SAFE	SAFE	18.05700912	97.91826189
8ca20ff7-584e-4f62-b565-8a17d8eb177a	1	Village	11	Residential_Community	North	Summer	12.5	3.6	17.5		540401	สูงเม่น	SUNG MEN	5404	สูงเม่น	SUNG MEN	54	แพร่	PHRAE	MODERATE	LOW	18.05679682	100.1088327
15ad6592-0800-4ab6-82c4-46b63fa583b5	1	Village	11	Residential_Community	Northeast	Rainy	21.6	6.2	27.4		420405	ห้วยพิชัย	HUAI PHICHAI	4204	ปากชม	PAK CHOM	42	เลย	LOEI	HIGH	MODERATE	18.0551622	101.9290458
2a6c8082-7ebb-41b2-b1a5-e723bc1c56c8	1	Village	10	Slum	North	Summer	10	5.1	13.3		540401	สูงเม่น	SUNG MEN	5404	สูงเม่น	SUNG MEN	54	แพร่	PHRAE	LOW	MODERATE	18.0543181	100.111929
ec4578c9-c093-45bb-bc74-2b8db7265eeb	1	Village	11	Residential_Community	Northeast	Summer	6.7	3.1	8.9		380202	ดอนหญ้านาง	DON YA NANG	3802	พรเจริญ	PHON CHAROEN	38	บึงกาฬ	BUENG KAN	LOW	LOW	18.05397447	103.6090585
9fdb6ea5-a6d6-4c50-8c54-666117697bbc	1	Village	12	Commercial_Community	North	Summer	6.7	3.1	6.7		540401	สูงเม่น	SUNG MEN	5404	สูงเม่น	SUNG MEN	54	แพร่	PHRAE	LOW	LOW	18.05315969	100.1138615
66e16ead-2591-4f5a-8ff1-bedd92891cc4	1	Village	11	Residential_Community	North	Rainy	0	0	0		540401	สูงเม่น	SUNG MEN	5404	สูงเม่น	SUNG MEN	54	แพร่	PHRAE	SAFE	SAFE	18.0522533	100.1126933
8ba8e396-543f-49dc-ab32-cfcd0cc67e2e	1	Village	10	Slum	North	Winter	40	5.4	40		540401	สูงเม่น	SUNG MEN	5404	สูงเม่น	SUNG MEN	54	แพร่	PHRAE	HIGH	MODERATE	18.05027335	100.1120401
f19cc834-1e6c-40aa-bb85-eca70f808874	1	Village	11	Residential_Community	North	Rainy	10	2.2	10		540405	บ้านเหล่า	BAN LAO	5404	สูงเม่น	SUNG MEN	54	แพร่	PHRAE	LOW	LOW	18.0502133	100.1536867
413fe3c8-5aec-4502-a883-8cd1f15f2c2d	1	Village	11	Residential_Community	North	Rainy	7.5	1.9	7.5		530501	ฟากท่า	FAK THA	5305	ฟากท่า	FAK THA	53	อุตรดิตถ์	UTTARADIT	LOW	LOW	18.04917119	100.9107093
21b66ed0-2b8d-48fb-8fc3-775cd572558d	1	Village	11	Residential_Community	North	Rainy	100	25	100		540305	ปากกาง	PAK KANG	5403	ลอง	LONG	54	แพร่	PHRAE	HIGH	HIGH	18.0438865	99.8001093
c367feac-a96c-414a-a6b6-731349269d17	1	Village	10	Slum	North	Winter	40	8.9	40		540401	สูงเม่น	SUNG MEN	5404	สูงเม่น	SUNG MEN	54	แพร่	PHRAE	HIGH	MODERATE	18.0413442	100.1042666
dc139b1a-e669-4765-b28e-1f631b762e46	1	Village	11	Residential_Community	North	Winter	20.7	4.5	20.7		540402	น้ำชำ	NAM CHAM	5404	สูงเม่น	SUNG MEN	54	แพร่	PHRAE	HIGH	LOW	18.04101221	100.103697
121df791-7e1a-4840-9020-0c420abbb895	1	Village	11	Residential_Community	North	Rainy	21.9	7.6	51.2		580605	ป่าโปง	PA PONG	5806	สบเมย	SOP MOEI	58	แม่ฮ่องสอน	MAE HONG SON	HIGH	MODERATE	18.04036208	97.93070945
c6155676-2bbd-4fc7-9b66-529fe382a296	1	Village	11	Residential_Community	North	Rainy	64.3	11.4	78.6		580605	ป่าโปง	PA PONG	5806	สบเมย	SOP MOEI	58	แม่ฮ่องสอน	MAE HONG SON	HIGH	HIGH	18.04033633	97.93065592
5bc0b681-675b-4d0b-8ba2-33fbe5a27b0d	1	Village	11	Residential_Community	Northeast	Summer	22.7	12.2	52.3		380201	ศรีชมภู	SI CHOMPHU	3802	พรเจริญ	PHON CHAROEN	38	บึงกาฬ	BUENG KAN	HIGH	HIGH	18.03979251	103.6843504
ca80d409-6bd7-4afb-99e7-7fae4af67f89	1	Village	11	Residential_Community	Northeast	Rainy	13.6	6.5	18.2		420401	ปากชม	PAK CHOM	4204	ปากชม	PAK CHOM	42	เลย	LOEI	MODERATE	MODERATE	18.03956457	101.8569567
49b408e2-109d-4331-858f-8d7186b52fe1	1	Village	11	Residential_Community	North	Rainy	10	2.9	13.3		530602	บ้านโคก	BAN KHOK	5306	บ้านโคก	BAN KHOK	53	อุตรดิตถ์	UTTARADIT	LOW	LOW	18.03472169	101.1178127
f9941c90-3e77-46c1-ac92-675861578a5e	1	Village	11	Residential_Community	North	Rainy	15	3.8	20		530602	บ้านโคก	BAN KHOK	5306	บ้านโคก	BAN KHOK	53	อุตรดิตถ์	UTTARADIT	MODERATE	LOW	18.03458237	101.0848188
8bb821d4-7daa-43cf-96d3-26c3aafa4da7	1	Village	11	Residential_Community	Northeast	Rainy	8.7	2.5	8.7		431501	เฝ้าไร่	FAO RAI	4315	เฝ้าไร่	FAO RAI	43	หนองคาย	NONG KHAI	LOW	LOW	18.03309419	103.3393939
f2e99204-f533-4ad8-8fb6-5e74be168d82	1	Village	11	Residential_Community	North	Rainy	8.5	1.9	8.5		530602	บ้านโคก	BAN KHOK	5306	บ้านโคก	BAN KHOK	53	อุตรดิตถ์	UTTARADIT	LOW	LOW	18.02850236	101.068681
27a0d1a6-d2ca-45c8-a778-91ceedc029d4	1	Village	11	Residential_Community	North	Rainy	10	1.5	10		540403	หัวฝาย	HUA FAI	5404	สูงเม่น	SUNG MEN	54	แพร่	PHRAE	LOW	LOW	18.0262917	100.1356083
0b2c520e-5046-45d6-ba98-84c2213d79c7	1	Village	11	Residential_Community	Northeast	Rainy	4.4	1.6	4.4		431503	หนองหลวง	NONG LUANG	4315	เฝ้าไร่	FAO RAI	43	หนองคาย	NONG KHAI	LOW	LOW	18.02282353	103.2040979
ab284f72-fa68-4ac3-9685-6afed3187c6f	1	Village	11	Residential_Community	Northeast	Winter	10.9	5.7	17.4		430501	จุมพล	CHUMPHON	4305	โพนพิสัย	PHON PHISAI	43	หนองคาย	NONG KHAI	MODERATE	MODERATE	18.02130656	103.0757689
e952c8b9-cadc-4f00-87b8-81a0f051708e	1	Village	11	Residential_Community	North	Rainy	0	0	0		530602	บ้านโคก	BAN KHOK	5306	บ้านโคก	BAN KHOK	53	อุตรดิตถ์	UTTARADIT	SAFE	SAFE	18.0211485	101.0702707
b297fd58-1511-4e01-ae54-d75138f686eb	1	Village	11	Residential_Community	Northeast	Summer	0	0	0		471003	ดงหม้อทอง	DONG MO THONG	4710	บ้านม่วง	BAN MUANG	47	สกลนคร	SAKON NAKHON	SAFE	SAFE	18.01935787	103.5104451
85c84b30-e313-4986-acd0-efe440067b9f	1	Village	11	Residential_Community	North	Rainy	0	0	0		530602	บ้านโคก	BAN KHOK	5306	บ้านโคก	BAN KHOK	53	อุตรดิตถ์	UTTARADIT	SAFE	SAFE	18.01900715	101.059253
354fb639-eb7c-40be-a5ac-7ac640bd9739	1	Village	11	Residential_Community	Northeast	Summer	20	6.2	20		420401	ปากชม	PAK CHOM	4204	ปากชม	PAK CHOM	42	เลย	LOEI	MODERATE	MODERATE	18.01851233	101.8993343
52f1853a-a60e-4a03-ad68-63269b66a78f	1	Village	11	Residential_Community	North	Rainy	0	0	0		530602	บ้านโคก	BAN KHOK	5306	บ้านโคก	BAN KHOK	53	อุตรดิตถ์	UTTARADIT	SAFE	SAFE	18.01615932	101.0696989
d1ad4069-9dde-4853-ab0e-5fab81e04a68	1	Village	11	Residential_Community	Northeast	Summer	11.5	4.1	15.4		380203	พรเจริญ	PHON CHAROEN	3802	พรเจริญ	PHON CHAROEN	38	บึงกาฬ	BUENG KAN	MODERATE	LOW	18.01257506	103.7092362
5673ecf9-5645-43d7-9ae2-7ef5f8f380e6	1	Village	11	Residential_Community	Northeast	Winter	17.8	7.1	20		380401	เซกา	SEKA	3804	เซกา	SEKA	38	บึงกาฬ	BUENG KAN	MODERATE	MODERATE	18.01000517	103.9582403
5673ecf9-5645-43d7-9ae2-7ef5f8f380e6	1	Village	11	Residential_Community	Northeast	Winter	43.5	18.8	84.8		380401	เซกา	SEKA	3804	เซกา	SEKA	38	บึงกาฬ	BUENG KAN	HIGH	HIGH	18.01000517	103.9582403
c9b33bd6-11f0-4e90-9111-bc016d0f9f50	1	Village	11	Residential_Community	North	Rainy	15	8.3	25		530602	บ้านโคก	BAN KHOK	5306	บ้านโคก	BAN KHOK	53	อุตรดิตถ์	UTTARADIT	MODERATE	MODERATE	18.0099642	101.1038441
078f33c4-225c-4674-92f2-235fab6de057	1	Village	10	Slum	North	Summer	100	21.4	150		530501	ฟากท่า	FAK THA	5305	ฟากท่า	FAK THA	53	อุตรดิตถ์	UTTARADIT	HIGH	HIGH	18.00649861	100.8848065
078f33c4-225c-4674-92f2-235fab6de057	1	Village	10	Slum	North	Summer	0	0	0		530501	ฟากท่า	FAK THA	5305	ฟากท่า	FAK THA	53	อุตรดิตถ์	UTTARADIT	SAFE	SAFE	18.00649861	100.8848065
ce51f53e-2956-46db-9cd7-3db8a4f2eb8c	1	Village	11	Residential_Community	North	Winter	0	0	0		540505	ปงป่าหวาย	PONG PA WAI	5405	เด่นชัย	DEN CHAI	54	แพร่	PHRAE	SAFE	SAFE	18.00640518	100.0331874
d27e995e-cf60-4194-b368-9d997e143b26	1	Village	11	Residential_Community	North	Rainy	29	17.1	61.3		520403	เสริมซ้าย	SOEM SAI	5204	เสริมงาม	SOEM NGAM	52	ลำปาง	LAMPANG	HIGH	HIGH	18.005943	99.1698377
956d3cdb-c028-4cf4-b638-178e47a953cb	1	Village	10	Slum	North	Summer	0	0	0		530501	ฟากท่า	FAK THA	5305	ฟากท่า	FAK THA	53	อุตรดิตถ์	UTTARADIT	SAFE	SAFE	18.00188312	100.8794552
d08db55e-a0ea-45a4-9313-0f5d4f74841e	1	Village	11	Residential_Community	Northeast	Rainy	37	14.8	39.1		430802	ผาตั้ง	PHA TANG	4308	สังคม	SANGKHOM	43	หนองคาย	NONG KHAI	HIGH	HIGH	18.00059268	102.256339
ddb9d458-3c61-4a69-b555-a3dbe0e6b902	1	Village	11	Residential_Community	Northeast	Winter	13.3	5.5	15.6		430109	บ้านเดื่อ	BAN DUEA	4301	Residential_Communityหนองคาย	MUEANG NONG KHAI	43	หนองคาย	NONG KHAI	MODERATE	MODERATE	17.99983027	102.9534337
675c666c-5c3f-4b63-9248-86b9a457757d	1	Village	11	Residential_Community	North	Winter	28.3	13.3	38.3		540501	เด่นชัย	DEN CHAI	5405	เด่นชัย	DEN CHAI	54	แพร่	PHRAE	HIGH	HIGH	17.99920033	100.0214647
94c61bca-41a1-4d97-8542-18e57031c594	1	Village	11	Residential_Community	Northeast	Summer	16	5	24		430501	จุมพล	CHUMPHON	4305	โพนพิสัย	PHON PHISAI	43	หนองคาย	NONG KHAI	MODERATE	LOW	17.9938352	103.1537569
94c61bca-41a1-4d97-8542-18e57031c594	1	Village	11	Residential_Community	Northeast	Winter	18.2	10	27.3		430501	จุมพล	CHUMPHON	4305	โพนพิสัย	PHON PHISAI	43	หนองคาย	NONG KHAI	MODERATE	MODERATE	17.9938352	103.1537569
b4e87f14-d6d9-49a1-961e-62151be9b371	1	Village	11	Residential_Community	Northeast	Summer	6.7	1.6	6.7		471003	ดงหม้อทอง	DONG MO THONG	4710	บ้านม่วง	BAN MUANG	47	สกลนคร	SAKON NAKHON	LOW	LOW	17.98968459	103.507555
7e726835-82a6-466d-9114-62560422365c	1	Village	11	Residential_Community	North	Winter	24	7	38		540501	เด่นชัย	DEN CHAI	5405	เด่นชัย	DEN CHAI	54	แพร่	PHRAE	HIGH	MODERATE	17.988513	100.0382051
3bf83fca-9c14-469b-bb34-82737ce879fc	1	Village	11	Residential_Community	North	Rainy	11.8	1.8	13.7		580601	สบเมย	SOP MOEI	5806	สบเมย	SOP MOEI	58	แม่ฮ่องสอน	MAE HONG SON	MODERATE	LOW	17.98691282	97.91848652
fbf35d12-78b0-4c91-bd9a-1dcbe7bc9cf5	1	Village	11	Residential_Community	North	Rainy	40	5.8	40		540703	แม่ป้าก	MAE PAK	5407	วังชิ้น	WANG CHIN	54	แพร่	PHRAE	HIGH	MODERATE	17.98621192	99.65263946
cccbbaec-ce4c-4bfd-943c-b380635cad5f	1	Village	12	Commercial_Community	North	Summer	14.3	3.7	14.3		540502	แม่จั๊วะ	MAE CHUA	5405	เด่นชัย	DEN CHAI	54	แพร่	PHRAE	MODERATE	LOW	17.9835211	100.0928107
a9b0c7e5-9e6a-4a41-9e5c-779b9c3ef5b9	1	Village	10	Slum	North	Summer	2.9	0.7	2.9		540502	แม่จั๊วะ	MAE CHUA	5405	เด่นชัย	DEN CHAI	54	แพร่	PHRAE	LOW	LOW	17.9833673	100.092834
bb85c698-5e16-477d-b819-242783a4c8aa	1	Village	12	Commercial_Community	North	Winter	36.4	11.9	45.5		540501	เด่นชัย	DEN CHAI	5405	เด่นชัย	DEN CHAI	54	แพร่	PHRAE	HIGH	HIGH	17.98264187	100.0533465
f728b330-4e34-4222-9c5f-6cf4ec525e93	1	Village	11	Residential_Community	North	Summer	8.3	5.5	16.7		540502	แม่จั๊วะ	MAE CHUA	5405	เด่นชัย	DEN CHAI	54	แพร่	PHRAE	LOW	MODERATE	17.98241602	100.0903584
2a2e5cf0-bb14-4f10-a446-22050ae95553	1	Village	10	Slum	North	Winter	30.8	12.6	69.2		540501	เด่นชัย	DEN CHAI	5405	เด่นชัย	DEN CHAI	54	แพร่	PHRAE	HIGH	HIGH	17.9819573	100.053985
d5260e98-4f21-4741-9582-a9628ce1f36f	1	Village	11	Residential_Community	Northeast	Summer	17.8	8.2	22.2		430109	บ้านเดื่อ	BAN DUEA	4301	Residential_Communityหนองคาย	MUEANG NONG KHAI	43	หนองคาย	NONG KHAI	MODERATE	MODERATE	17.97971086	102.9088095
180a4112-af09-46cc-a093-ae2f6df064b7	1	Village	11	Residential_Community	North	Rainy	40	8.2	50		540703	แม่ป้าก	MAE PAK	5407	วังชิ้น	WANG CHIN	54	แพร่	PHRAE	HIGH	MODERATE	17.9788083	99.6378083
4687ce43-3ea0-4eba-ad8d-4d874b3020ce	1	Village	19	Residential_Community	North	Winter	0	0	0		540501	เด่นชัย	DEN CHAI	5405	เด่นชัย	DEN CHAI	54	แพร่	PHRAE	SAFE	SAFE	17.97485549	100.0396733
f2d464f2-bf23-4c12-8296-cbc138369782	1	Village	11	Residential_Community	North	Rainy	0	0	0		540701	วังชิ้น	WANG CHIN	5407	วังชิ้น	WANG CHIN	54	แพร่	PHRAE	SAFE	SAFE	17.9742957	99.6400402
d3b9c9dd-6794-4a3e-bcab-7f435042682b	1	Village	11	Residential_Community	North	Rainy	30	9.1	40		540703	แม่ป้าก	MAE PAK	5407	วังชิ้น	WANG CHIN	54	แพร่	PHRAE	HIGH	MODERATE	17.97369008	99.64021695
2c3d5345-4f2d-441a-b5c4-95719f4d4e32	1	Village	11	Residential_Community	Northeast	Rainy	29.8	14.2	48.9		430119	สีกาย	SI KAI	4301	Residential_Communityหนองคาย	MUEANG NONG KHAI	43	หนองคาย	NONG KHAI	HIGH	HIGH	17.9731021	102.8839427
298d7030-30a1-4113-8cd1-e451e85f5dd8	1	Village	11	Residential_Community	Northeast	Rainy	13.6	4.7	18.2		430119	สีกาย	SI KAI	4301	Residential_Communityหนองคาย	MUEANG NONG KHAI	43	หนองคาย	NONG KHAI	MODERATE	LOW	17.97106135	102.8657728
298d7030-30a1-4113-8cd1-e451e85f5dd8	1	Village	11	Residential_Community	Northeast	Rainy	20	9	24.4		430119	สีกาย	SI KAI	4301	Residential_Communityหนองคาย	MUEANG NONG KHAI	43	หนองคาย	NONG KHAI	MODERATE	MODERATE	17.97106135	102.8657728
c219f169-4a22-408f-a536-0e6ebf57b05f	1	Village	11	Residential_Community	Northeast	Winter	4.4	1.9	6.7		412204	โนนทอง	NON THONG	4122	นายูง	NA YUNG	41	อุดรธานี	UDON THANI	LOW	LOW	17.96871186	102.1275031
c219f169-4a22-408f-a536-0e6ebf57b05f	1	Village	11	Residential_Community	Northeast	Winter	0	0	0		412204	โนนทอง	NON THONG	4122	นายูง	NA YUNG	41	อุดรธานี	UDON THANI	SAFE	SAFE	17.96871186	102.1275031
5d13ddb1-a59b-4d19-b741-64ee8cd3e4c5	1	Village	11	Residential_Community	Northeast	Summer	21.7	9.1	26.1		430119	สีกาย	SI KAI	4301	Residential_Communityหนองคาย	MUEANG NONG KHAI	43	หนองคาย	NONG KHAI	HIGH	MODERATE	17.96637127	102.8968552
5d13ddb1-a59b-4d19-b741-64ee8cd3e4c5	1	Village	11	Residential_Community	Northeast	Rainy	45.5	30.6	143.2		430119	สีกาย	SI KAI	4301	Residential_Communityหนองคาย	MUEANG NONG KHAI	43	หนองคาย	NONG KHAI	HIGH	HIGH	17.96637127	102.8968552
f2b29864-e86b-458b-9b78-0fb56c112363	1	Village	11	Residential_Community	Northeast	Winter	15.6	10.1	22.2		430703	บ้านหม้อ	BAN MO	4307	ศรีเชียงใหม่	SI CHIANG MAI	43	หนองคาย	NONG KHAI	MODERATE	HIGH	17.96399142	102.5204343
e180eb02-a94b-4052-8010-db2f1bec5ed9	1	Village	11	Residential_Community	Northeast	Summer	28.9	9	42.2		380205	วังชมภู	WANG CHOMPHU	3802	พรเจริญ	PHON CHAROEN	38	บึงกาฬ	BUENG KAN	HIGH	MODERATE	17.96039032	103.683067
93ebb4b8-db20-4b92-8a52-1427126d5d01	1	Village	11	Residential_Community	North	Summer	29.6	4.9	38.9		580602	แม่คะตวน	MAE KHATUAN	5806	สบเมย	SOP MOEI	58	แม่ฮ่องสอน	MAE HONG SON	HIGH	LOW	17.95889887	97.92571585
93ebb4b8-db20-4b92-8a52-1427126d5d01	1	Village	11	Residential_Community	North	Rainy	70	16.5	140		580602	แม่คะตวน	MAE KHATUAN	5806	สบเมย	SOP MOEI	58	แม่ฮ่องสอน	MAE HONG SON	HIGH	HIGH	17.95889887	97.92571585
5fc39830-df19-407f-b3e9-197fd922b173	1	Village	11	Residential_Community	Northeast	Winter	21.7	8.2	26.1		430703	บ้านหม้อ	BAN MO	4307	ศรีเชียงใหม่	SI CHIANG MAI	43	หนองคาย	NONG KHAI	HIGH	MODERATE	17.95824162	102.4782486
9639433f-7ad3-474f-a9fd-a6b6386da8f7	1	Village	11	Residential_Community	Northeast	Summer	6.7	3	8.9		420401	ปากชม	PAK CHOM	4204	ปากชม	PAK CHOM	42	เลย	LOEI	LOW	LOW	17.95703666	101.884962
6519c107-10c4-4d09-bcfe-96b40f2019ee	1	Village	11	Residential_Community	North	Summer	0	0	0		580601	สบเมย	SOP MOEI	5806	สบเมย	SOP MOEI	58	แม่ฮ่องสอน	MAE HONG SON	SAFE	SAFE	17.95682615	97.92713866
2464cfea-fd7f-49f7-8607-6307ba251e8b	1	Village	11	Residential_Community	Northeast	Winter	11.1	4	13.3		430704	พระพุทธบาท	PHRAPHUTTHABAT	4307	ศรีเชียงใหม่	SI CHIANG MAI	43	หนองคาย	NONG KHAI	MODERATE	LOW	17.95607537	102.394136
acc87562-8f5f-4f45-8e7f-16952e069d00	1	Village	11	Residential_Community	Northeast	Winter	9.1	4.3	18.2		471003	ดงหม้อทอง	DONG MO THONG	4710	บ้านม่วง	BAN MUANG	47	สกลนคร	SAKON NAKHON	LOW	LOW	17.95335887	103.5182432
06bfe20f-5f99-4be3-8554-a7578d4afbc8	1	Village	11	Residential_Community	Northeast	Summer	20	8.2	24.4		430108	หินโงม	HIN NGOM	4301	Residential_Communityหนองคาย	MUEANG NONG KHAI	43	หนองคาย	NONG KHAI	MODERATE	MODERATE	17.95323576	102.8419427
8bb400b3-9079-491b-a556-a3001b800227	1	Village	11	Residential_Community	Northeast	Rainy	0	0	0		471003	ดงหม้อทอง	DONG MO THONG	4710	บ้านม่วง	BAN MUANG	47	สกลนคร	SAKON NAKHON	SAFE	SAFE	17.95166045	103.5157149
0d7d136a-e742-4898-a9da-4f3c40a52d6a	1	Village	11	Residential_Community	Northeast	Rainy	26.7	9.3	28.9		412201	นายูง	NA YUNG	4122	นายูง	NA YUNG	41	อุดรธานี	UDON THANI	HIGH	MODERATE	17.94994447	102.2317539
0d7d136a-e742-4898-a9da-4f3c40a52d6a	1	Village	11	Residential_Community	Northeast	Rainy	4.4	1.6	4.4		412201	นายูง	NA YUNG	4122	นายูง	NA YUNG	41	อุดรธานี	UDON THANI	LOW	LOW	17.94994447	102.2317539
0d7d136a-e742-4898-a9da-4f3c40a52d6a	1	Village	11	Residential_Community	Northeast	Winter	28.9	10.9	33.3		412201	นายูง	NA YUNG	4122	นายูง	NA YUNG	41	อุดรธานี	UDON THANI	HIGH	HIGH	17.94994447	102.2317539
6687f93e-9a89-4d81-b9a3-4688fbc39305	1	Village	11	Residential_Community	Northeast	Summer	20	9.9	26.7		430108	หินโงม	HIN NGOM	4301	Residential_Communityหนองคาย	MUEANG NONG KHAI	43	หนองคาย	NONG KHAI	MODERATE	MODERATE	17.9452315	102.8656544
a8b2621a-ae6e-4f83-acd4-a08d4e22c397	1	Village	11	Residential_Community	North	Winter	30	6.3	30		521103	แม่กัวะ	MAE KUA	5211	สบปราบ	SOP PRAP	52	ลำปาง	LAMPANG	HIGH	MODERATE	17.9443773	99.3435481
0078064a-65fa-4e09-a4b3-61e222c09d6e	1	Village	11	Residential_Community	North	Rainy	13.3	12.8	20		521103	แม่กัวะ	MAE KUA	5211	สบปราบ	SOP PRAP	52	ลำปาง	LAMPANG	MODERATE	HIGH	17.93966	99.3415167
0d5a3207-0cd5-4780-bad9-463607175fb9	1	Village	11	Residential_Community	Northeast	Rainy	15.6	6.2	20		412201	นายูง	NA YUNG	4122	นายูง	NA YUNG	41	อุดรธานี	UDON THANI	MODERATE	MODERATE	17.93164146	102.2076492
0d5a3207-0cd5-4780-bad9-463607175fb9	1	Village	11	Residential_Community	Northeast	Rainy	13.3	3.8	13.3		412201	นายูง	NA YUNG	4122	นายูง	NA YUNG	41	อุดรธานี	UDON THANI	MODERATE	LOW	17.93164146	102.2076492
dd283b56-2bc3-4437-8778-fb6fa77ab61d	1	Village	11	Residential_Community	Northeast	Winter	26.7	12.1	35.6		412201	นายูง	NA YUNG	4122	นายูง	NA YUNG	41	อุดรธานี	UDON THANI	HIGH	HIGH	17.92550654	102.2127994
120eaba7-42d2-48d1-9d40-99a766f1cf3d	1	Village	11	Residential_Community	Northeast	Rainy	22.2	9.9	33.3		412201	นายูง	NA YUNG	4122	นายูง	NA YUNG	41	อุดรธานี	UDON THANI	HIGH	MODERATE	17.92268463	102.234937
120eaba7-42d2-48d1-9d40-99a766f1cf3d	1	Village	11	Residential_Community	Northeast	Rainy	8.9	4.5	17.8		412201	นายูง	NA YUNG	4122	นายูง	NA YUNG	41	อุดรธานี	UDON THANI	LOW	LOW	17.92268463	102.234937
120eaba7-42d2-48d1-9d40-99a766f1cf3d	1	Village	11	Residential_Community	Northeast	Rainy	13.6	4.5	15.9		412201	นายูง	NA YUNG	4122	นายูง	NA YUNG	41	อุดรธานี	UDON THANI	MODERATE	LOW	17.92268463	102.234937
6045293e-51c1-43be-a34e-c023ec85c24f	1	Village	11	Residential_Community	Northeast	Summer	0	0	0		471005	ดงหม้อทองใต้	DONG MO THONG TAI	4710	บ้านม่วง	BAN MUANG	47	สกลนคร	SAKON NAKHON	SAFE	SAFE	17.92113621	103.4813774
9809e554-cf85-408c-ae50-b7ae46bdb3f5	1	Village	11	Residential_Community	Northeast	Rainy	13.3	4.6	15.6		430203	กองนาง	KONG NANG	4302	ท่าบ่อ	THA BO	43	หนองคาย	NONG KHAI	MODERATE	LOW	17.91190509	102.608844
19589a3e-10a5-49de-9405-924e31e02d26	1	Village	10	Slum	Northeast	Rainy	6.7	3.3	8.9		430203	กองนาง	KONG NANG	4302	ท่าบ่อ	THA BO	43	หนองคาย	NONG KHAI	LOW	LOW	17.911435	102.6095483
00248344-f6c8-47ed-8791-9577ac8d6030	1	Village	11	Residential_Community	Northeast	Winter	15.6	3.7	22.2		420402	เชียงกลม	CHIANG KLOM	4204	ปากชม	PAK CHOM	42	เลย	LOEI	MODERATE	LOW	17.91037588	101.9086018
01668885-4796-4317-af1d-d5d4db3db2d0	1	Village	11	Residential_Community	Northeast	Summer	21.6	9.4	29.4		420301	เชียงคาน	CHIANG KHAN	4203	เชียงคาน	CHIANG KHAN	42	เลย	LOEI	HIGH	MODERATE	17.90807802	101.6912324
ef16cebc-a287-4bc4-8d3d-5c97e41698d9	1	Village	11	Residential_Community	Northeast	Rainy	37.7	13.5	52.8		430107	หาดคำ	HAT KHAM	4301	Residential_Communityหนองคาย	MUEANG NONG KHAI	43	หนองคาย	NONG KHAI	HIGH	HIGH	17.90498976	102.8315116
ef16cebc-a287-4bc4-8d3d-5c97e41698d9	1	Village	11	Residential_Community	Northeast	Rainy	26.7	14	51.1		430107	หาดคำ	HAT KHAM	4301	Residential_Communityหนองคาย	MUEANG NONG KHAI	43	หนองคาย	NONG KHAI	HIGH	HIGH	17.90498976	102.8315116
ef16cebc-a287-4bc4-8d3d-5c97e41698d9	1	Village	11	Residential_Community	Northeast	Rainy	22.2	10.4	33.3		430107	หาดคำ	HAT KHAM	4301	Residential_Communityหนองคาย	MUEANG NONG KHAI	43	หนองคาย	NONG KHAI	HIGH	HIGH	17.90498976	102.8315116
c59ca582-193e-497a-9989-b37610632e9f	1	Village	11	Residential_Community	Northeast	Winter	16	6.2	22		430522	สร้างนางขาว	SANG NANG KHAO	4305	โพนพิสัย	PHON PHISAI	43	หนองคาย	NONG KHAI	MODERATE	MODERATE	17.90489086	103.0617464
c59ca582-193e-497a-9989-b37610632e9f	1	Village	11	Residential_Community	Northeast	Winter	18.8	6	31.2		430522	สร้างนางขาว	SANG NANG KHAO	4305	โพนพิสัย	PHON PHISAI	43	หนองคาย	NONG KHAI	MODERATE	MODERATE	17.90489086	103.0617464
107cf9dd-eda4-4e78-bff0-3a367be29fa0	1	Village	11	Residential_Community	Northeast	Winter	12.2	6	20.4		430203	กองนาง	KONG NANG	4302	ท่าบ่อ	THA BO	43	หนองคาย	NONG KHAI	MODERATE	MODERATE	17.90381346	102.5526403
25c1a43e-0f55-49a4-8cec-7856f48a338f	1	Village	11	Residential_Community	Northeast	Summer	5.2	2.1	6.9		430107	หาดคำ	HAT KHAM	4301	Residential_Communityหนองคาย	MUEANG NONG KHAI	43	หนองคาย	NONG KHAI	LOW	LOW	17.90376018	102.8355175
25c1a43e-0f55-49a4-8cec-7856f48a338f	1	Village	11	Residential_Community	Northeast	Rainy	7.5	12.2	45.3		430107	หาดคำ	HAT KHAM	4301	Residential_Communityหนองคาย	MUEANG NONG KHAI	43	หนองคาย	NONG KHAI	LOW	HIGH	17.90376018	102.8355175
25c1a43e-0f55-49a4-8cec-7856f48a338f	1	Village	11	Residential_Community	Northeast	Rainy	25	9.2	40.4		430107	หาดคำ	HAT KHAM	4301	Residential_Communityหนองคาย	MUEANG NONG KHAI	43	หนองคาย	NONG KHAI	HIGH	MODERATE	17.90376018	102.8355175
25c1a43e-0f55-49a4-8cec-7856f48a338f	1	Village	11	Residential_Community	Northeast	Rainy	25	9.1	25		430107	หาดคำ	HAT KHAM	4301	Residential_Communityหนองคาย	MUEANG NONG KHAI	43	หนองคาย	NONG KHAI	HIGH	MODERATE	17.90376018	102.8355175
bafa5029-7b62-4a63-89d1-b60a6c68c8ff	1	Village	11	Residential_Community	Northeast	Summer	8.9	1.9	8.9		420402	เชียงกลม	CHIANG KLOM	4204	ปากชม	PAK CHOM	42	เลย	LOEI	LOW	LOW	17.90302352	101.9455454
3dad39dc-4081-4815-8347-d505db242ea7	1	Village	11	Residential_Community	North	Rainy	10	3	10		530304	จริม	CHARIM	5303	ท่าปลา	THA PLA	53	อุตรดิตถ์	UTTARADIT	LOW	LOW	17.90277116	100.3760102
2496c418-0f3a-4104-bf05-b40768a2d47f	1	Village	11	Residential_Community	Northeast	Winter	8.9	2.7	11.1		420402	เชียงกลม	CHIANG KLOM	4204	ปากชม	PAK CHOM	42	เลย	LOEI	LOW	LOW	17.89993485	101.9445054
2fa7f7a9-750d-4fa0-a240-6edfc06d881a	1	Village	11	Residential_Community	Northeast	Rainy	4.4	1.5	4.4		430203	กองนาง	KONG NANG	4302	ท่าบ่อ	THA BO	43	หนองคาย	NONG KHAI	LOW	LOW	17.89911043	102.6054225
431b1859-5c3f-4356-b37c-7dc64a039b7e	1	Village	11	Residential_Community	North	Rainy	13.3	9.1	20		521104	นายาง	NA YANG	5211	สบปราบ	SOP PRAP	52	ลำปาง	LAMPANG	MODERATE	MODERATE	17.8984132	99.3305838
337fc661-7d89-4379-9ea5-b9b1a7d959f0	1	Village	12	Commercial_Community	North	Summer	50	14.9	60		540701	วังชิ้น	WANG CHIN	5407	วังชิ้น	WANG CHIN	54	แพร่	PHRAE	HIGH	HIGH	17.89715465	99.60378416
0973461c-6bf5-490d-8249-edb2c39093a0	1	Village	11	Residential_Community	Northeast	Winter	20	10	28.9		412201	นายูง	NA YUNG	4122	นายูง	NA YUNG	41	อุดรธานี	UDON THANI	MODERATE	MODERATE	17.8965412	102.1864495
0973461c-6bf5-490d-8249-edb2c39093a0	1	Village	11	Residential_Community	Northeast	Winter	15.6	5.3	15.6		412201	นายูง	NA YUNG	4122	นายูง	NA YUNG	41	อุดรธานี	UDON THANI	MODERATE	MODERATE	17.8965412	102.1864495
c5ad2e7e-3046-4d94-ac53-02815785d69e	1	Village	11	Residential_Community	Northeast	Summer	13.3	6.3	15.6		430101	ในResidential_Community	NAI MUEANG	4301	Residential_Communityหนองคาย	MUEANG NONG KHAI	43	หนองคาย	NONG KHAI	MODERATE	MODERATE	17.89494648	102.7675278
a0be911a-8549-4daf-a07e-a4cd3a6a0648	1	Village	11	Residential_Community	Northeast	Summer	15	3.5	15		420301	เชียงคาน	CHIANG KHAN	4203	เชียงคาน	CHIANG KHAN	42	เลย	LOEI	MODERATE	LOW	17.89474197	101.6610301
45098a49-4382-445b-a660-6cc0e3646613	1	Village	11	Residential_Community	North	Rainy	33.3	10.7	63.3		521102	สมัย	SAMAI	5211	สบปราบ	SOP PRAP	52	ลำปาง	LAMPANG	HIGH	HIGH	17.894131	99.3935708
9ebae0ae-024c-4af2-b75c-72f06412b0e8	1	Village	11	Residential_Community	Northeast	Summer	15.6	4.7	17.8		420301	เชียงคาน	CHIANG KHAN	4203	เชียงคาน	CHIANG KHAN	42	เลย	LOEI	MODERATE	LOW	17.89404642	101.6611246
4745e26f-ef39-462f-90d0-3e8496dee274	1	Village	10	Slum	North	Summer	26.7	10.8	33.3		540701	วังชิ้น	WANG CHIN	5407	วังชิ้น	WANG CHIN	54	แพร่	PHRAE	HIGH	HIGH	17.89287101	99.60323799
d05e0071-45b2-467a-90ba-8f07945e3bd1	1	Village	11	Residential_Community	Northeast	Winter	11.1	3.6	11.1		420301	เชียงคาน	CHIANG KHAN	4203	เชียงคาน	CHIANG KHAN	42	เลย	LOEI	MODERATE	LOW	17.89170835	101.6456919
f3168bd9-4f8c-4d8d-b892-b9df7ee2f082	1	Village	11	Residential_Community	North	Summer	25	10.6	32.5		540701	วังชิ้น	WANG CHIN	5407	วังชิ้น	WANG CHIN	54	แพร่	PHRAE	HIGH	HIGH	17.8906091	99.601796
6c9f2954-8377-4e14-8953-7e73934c0d62	1	Village	11	Residential_Community	Northeast	Summer	11.1	3.9	13.3		420306	บุฮม	BU HOM	4203	เชียงคาน	CHIANG KHAN	42	เลย	LOEI	MODERATE	LOW	17.88718878	101.7618124
e9c339ae-3665-4e7f-acc9-47b71d1b0d12	1	Village	11	Residential_Community	North	Rainy	20	8.2	23.3		521101	สบปราบ	SOP PRAP	5211	สบปราบ	SOP PRAP	52	ลำปาง	LAMPANG	MODERATE	MODERATE	17.88704297	99.33720678
569706e8-99aa-47bb-91a8-e29eae372fe2	1	Village	11	Residential_Community	Northeast	Rainy	32.6	10.1	41.3		430107	หาดคำ	HAT KHAM	4301	Residential_Communityหนองคาย	MUEANG NONG KHAI	43	หนองคาย	NONG KHAI	HIGH	HIGH	17.88675708	102.8452123
a787b3e4-190f-4dc3-bf1c-6ff674d52537	1	Village	11	Residential_Community	North	Rainy	20	12.6	63.3		521102	สมัย	SAMAI	5211	สบปราบ	SOP PRAP	52	ลำปาง	LAMPANG	MODERATE	HIGH	17.8865235	99.3843633
0accc02a-35a7-4cf0-810d-56dc0f771c74	1	Village	11	Residential_Community	Northeast	Summer	13.3	3.3	13.3		471002	มาย	MAI	4710	บ้านม่วง	BAN MUANG	47	สกลนคร	SAKON NAKHON	MODERATE	LOW	17.88577785	103.4523323
3bfb5f63-eacf-4951-8d01-82bc1c1f9470	1	Village	11	Residential_Community	Northeast	Summer	6.7	2	6.7		471002	มาย	MAI	4710	บ้านม่วง	BAN MUANG	47	สกลนคร	SAKON NAKHON	LOW	LOW	17.88513077	103.4994014
e74f1ef9-b66b-4254-bb88-1f531eab1503	1	Village	11	Residential_Community	North	Rainy	50	12.8	50		521102	สมัย	SAMAI	5211	สบปราบ	SOP PRAP	52	ลำปาง	LAMPANG	HIGH	HIGH	17.8826227	99.3807356
ea750d3b-a5cc-4a27-a561-a6ad2570c7ae	1	Village	11	Residential_Community	North	Rainy	46.7	10.8	56.7		521102	สมัย	SAMAI	5211	สบปราบ	SOP PRAP	52	ลำปาง	LAMPANG	HIGH	HIGH	17.8818254	99.3828538
0749492c-2b7f-45e8-b500-a2947cd54c1f	1	Village	11	Residential_Community	Northeast	Summer	0	0	0		471001	ม่วง	MUANG	4710	บ้านม่วง	BAN MUANG	47	สกลนคร	SAKON NAKHON	SAFE	SAFE	17.87765759	103.5579175
6d65ed01-1156-4376-88bb-e6968d439512	1	Village	11	Residential_Community	North	Rainy	6.7	1.6	6.7		521101	สบปราบ	SOP PRAP	5211	สบปราบ	SOP PRAP	52	ลำปาง	LAMPANG	LOW	LOW	17.875002	99.3554046
90e38bc9-6ced-4cbf-b9dd-46713fdb317d	1	Village	11	Residential_Community	North	Rainy	23.3	10.9	36.7		521101	สบปราบ	SOP PRAP	5211	สบปราบ	SOP PRAP	52	ลำปาง	LAMPANG	HIGH	HIGH	17.87316255	99.36326846
0585a036-1064-482d-911a-f5ab9529cdf2	1	Village	11	Residential_Community	Northeast	Summer	16	5.1	16		470901	คำตากล้า	KHAM TA KLA	4709	คำตากล้า	KHAM TA KLA	47	สกลนคร	SAKON NAKHON	MODERATE	MODERATE	17.8718833	103.7636023
0585a036-1064-482d-911a-f5ab9529cdf2	1	Village	11	Residential_Community	Northeast	Summer	42.3	24.4	111.5		470901	คำตากล้า	KHAM TA KLA	4709	คำตากล้า	KHAM TA KLA	47	สกลนคร	SAKON NAKHON	HIGH	HIGH	17.8718833	103.7636023
eb9ba748-da91-4e74-acb7-a578b9ceed9a	1	Village	11	Residential_Community	Northeast	Rainy	33.3	18.3	42.2		430106	วัดธาตุ	WAT THAT	4301	Residential_Communityหนองคาย	MUEANG NONG KHAI	43	หนองคาย	NONG KHAI	HIGH	HIGH	17.87186192	102.8136497
4ba21896-b4d2-4290-8465-ea553d73c486	1	Village	21	Residential_Community	North	Summer	10	1.9	10		530305	น้ำหมัน	NAM MAN	5303	ท่าปลา	THA PLA	53	อุตรดิตถ์	UTTARADIT	LOW	LOW	17.87160983	100.2985182
4ba21896-b4d2-4290-8465-ea553d73c486	1	Village	21	Residential_Community	North	Rainy	28	10.9	62		530305	น้ำหมัน	NAM MAN	5303	ท่าปลา	THA PLA	53	อุตรดิตถ์	UTTARADIT	HIGH	HIGH	17.87160983	100.2985182
ddeb5fc5-dc3c-4614-8501-01feb9c60151	1	Village	11	Residential_Community	Northeast	Rainy	0	0	0		471002	มาย	MAI	4710	บ้านม่วง	BAN MUANG	47	สกลนคร	SAKON NAKHON	SAFE	SAFE	17.86978905	103.5081451
1a90d18c-e94c-451b-ac02-956cbdde88ce	1	Village	11	Residential_Community	North	Winter	0	0	0		521104	นายาง	NA YANG	5211	สบปราบ	SOP PRAP	52	ลำปาง	LAMPANG	SAFE	SAFE	17.8688983	99.3010719
edb9fff6-0fa2-4fd9-948e-a403cee32d0c	1	Village	11	Residential_Community	Northeast	Summer	0	0	0		470902	หนองบัวสิม	NONG BUA SIM	4709	คำตากล้า	KHAM TA KLA	47	สกลนคร	SAKON NAKHON	SAFE	SAFE	17.86849764	103.8319212
edb9fff6-0fa2-4fd9-948e-a403cee32d0c	1	Village	11	Residential_Community	Northeast	Summer	44.4	21.1	44.4		470902	หนองบัวสิม	NONG BUA SIM	4709	คำตากล้า	KHAM TA KLA	47	สกลนคร	SAKON NAKHON	HIGH	HIGH	17.86849764	103.8319212
82d564a7-6c5c-49de-9353-83012703934e	1	Village	11	Residential_Community	Northeast	Rainy	10.4	5.3	16.7		411106	บ้านจันทน์	BAN CHAN	4111	บ้านดุง	BAN DUNG	41	อุดรธานี	UDON THANI	MODERATE	MODERATE	17.86797016	103.4004376
833b081b-6ac6-4a2e-a40f-ea6daefc31df	1	Village	11	Residential_Community	Northeast	Rainy	22.6	14.1	41.9		430104	กวนวัน	KUAN WAN	4301	Residential_Communityหนองคาย	MUEANG NONG KHAI	43	หนองคาย	NONG KHAI	HIGH	HIGH	17.86737982	102.6976194
7ae8ae44-887d-4ec7-bad2-987dbd8aa1fe	1	Village	11	Residential_Community	Northeast	Rainy	28.6	9.3	38.1		470902	หนองบัวสิม	NONG BUA SIM	4709	คำตากล้า	KHAM TA KLA	47	สกลนคร	SAKON NAKHON	HIGH	MODERATE	17.86588034	103.8306851
f1cfdc0b-d160-40ac-8cbd-b9dadc261087	1	Village	11	Residential_Community	Northeast	Rainy	26.7	13.8	42.2		430104	กวนวัน	KUAN WAN	4301	Residential_Communityหนองคาย	MUEANG NONG KHAI	43	หนองคาย	NONG KHAI	HIGH	HIGH	17.8616521	102.6926003
1b1d5df7-d0ba-482e-a484-a959206f8f1c	1	Village	11	Residential_Community	Northeast	Summer	8.9	3.9	11.1		430102	มีชัย	MI CHAI	4301	Residential_Communityหนองคาย	MUEANG NONG KHAI	43	หนองคาย	NONG KHAI	LOW	LOW	17.85843182	102.7175268
0d50651f-67f3-4a1d-b1cb-196a496806f1	1	Village	11	Residential_Community	Northeast	Rainy	6.7	2.9	10		470903	นาแต้	NA TAE	4709	คำตากล้า	KHAM TA KLA	47	สกลนคร	SAKON NAKHON	LOW	LOW	17.85808882	103.7135912
38c40334-2ab6-41b9-bc62-65c9c2ac263e	1	Village	11	Residential_Community	Northeast	Summer	11.1	6.8	20		430104	กวนวัน	KUAN WAN	4301	Residential_Communityหนองคาย	MUEANG NONG KHAI	43	หนองคาย	NONG KHAI	MODERATE	MODERATE	17.85530797	102.6907754
38c40334-2ab6-41b9-bc62-65c9c2ac263e	1	Village	11	Residential_Community	Northeast	Summer	0	0	0		430104	กวนวัน	KUAN WAN	4301	Residential_Communityหนองคาย	MUEANG NONG KHAI	43	หนองคาย	NONG KHAI	SAFE	SAFE	17.85530797	102.6907754
38c40334-2ab6-41b9-bc62-65c9c2ac263e	1	Village	11	Residential_Community	Northeast	Rainy	22.2	8.9	31.1		430104	กวนวัน	KUAN WAN	4301	Residential_Communityหนองคาย	MUEANG NONG KHAI	43	หนองคาย	NONG KHAI	HIGH	MODERATE	17.85530797	102.6907754
0112ab81-79c3-4e4d-aa44-b9c82621c67d	1	Village	11	Residential_Community	Northeast	Summer	13.3	3	13.3		470902	หนองบัวสิม	NONG BUA SIM	4709	คำตากล้า	KHAM TA KLA	47	สกลนคร	SAKON NAKHON	MODERATE	LOW	17.8543825	103.8809624
169f7beb-f081-4e61-84eb-29aa1f5e7a26	1	Village	11	Residential_Community	Northeast	Rainy	13.3	4.2	15.6		430106	วัดธาตุ	WAT THAT	4301	Residential_Communityหนองคาย	MUEANG NONG KHAI	43	หนองคาย	NONG KHAI	MODERATE	LOW	17.85404071	102.8439691
169f7beb-f081-4e61-84eb-29aa1f5e7a26	1	Village	11	Residential_Community	Northeast	Rainy	2.2	0.8	2.2		430106	วัดธาตุ	WAT THAT	4301	Residential_Communityหนองคาย	MUEANG NONG KHAI	43	หนองคาย	NONG KHAI	LOW	LOW	17.85404071	102.8439691
169f7beb-f081-4e61-84eb-29aa1f5e7a26	1	Village	11	Residential_Community	Northeast	Winter	12.8	4.8	12.8		430106	วัดธาตุ	WAT THAT	4301	Residential_Communityหนองคาย	MUEANG NONG KHAI	43	หนองคาย	NONG KHAI	MODERATE	LOW	17.85404071	102.8439691
e5482de2-2c3c-4467-8e91-b6e919edec52	1	Village	11	Residential_Community	Northeast	Summer	22.2	6.2	22.2		470901	คำตากล้า	KHAM TA KLA	4709	คำตากล้า	KHAM TA KLA	47	สกลนคร	SAKON NAKHON	HIGH	MODERATE	17.85385625	103.7558246
e5482de2-2c3c-4467-8e91-b6e919edec52	1	Village	11	Residential_Community	Northeast	Summer	12.5	3.6	12.5		470901	คำตากล้า	KHAM TA KLA	4709	คำตากล้า	KHAM TA KLA	47	สกลนคร	SAKON NAKHON	MODERATE	LOW	17.85385625	103.7558246
07975b9f-28f4-461b-bec7-db1d98f378be	1	Village	11	Residential_Community	Northeast	Rainy	40	21.8	80		470901	คำตากล้า	KHAM TA KLA	4709	คำตากล้า	KHAM TA KLA	47	สกลนคร	SAKON NAKHON	HIGH	HIGH	17.85345734	103.7599354
7933ee8c-3d0a-4cd5-938f-668d0f26db0b	1	Village	11	Residential_Community	Northeast	Rainy	6.7	1.5	6.7		470902	หนองบัวสิม	NONG BUA SIM	4709	คำตากล้า	KHAM TA KLA	47	สกลนคร	SAKON NAKHON	LOW	LOW	17.85220539	103.8829606
aa51d7ed-dfda-4d23-aeec-fd58a7072a76	1	Village	11	Residential_Community	Northeast	Winter	8.9	4.8	15.6		431701	โพธิ์ตาก	PHO TAK	4317	โพธิ์ตาก	PHO TAK	43	หนองคาย	NONG KHAI	LOW	LOW	17.85062854	102.409244
967edc0b-0c8c-4bb5-b8cf-0dc636d14979	1	Village	11	Residential_Community	Northeast	Winter	11.1	4.3	11.1		431701	โพธิ์ตาก	PHO TAK	4317	โพธิ์ตาก	PHO TAK	43	หนองคาย	NONG KHAI	MODERATE	LOW	17.85025452	102.41073
f4bf0b96-bb5c-4bd0-89fc-f6c0f2c03482	1	Village	11	Residential_Community	Northeast	Winter	17.8	6.5	22.2		431701	โพธิ์ตาก	PHO TAK	4317	โพธิ์ตาก	PHO TAK	43	หนองคาย	NONG KHAI	MODERATE	MODERATE	17.84863521	102.4135885
b7014686-33cc-42b4-96c3-2cfd79ee2d44	1	Village	11	Residential_Community	Northeast	Rainy	4.4	1.3	4.4		412005	นาสะอาด	NA SA-AT	4120	สร้างคอม	SANG KHOM	41	อุดรธานี	UDON THANI	LOW	LOW	17.84628154	103.0462452
d19cbc53-015b-4309-a5dd-9de5596b1b62	1	Village	11	Residential_Community	Northeast	Summer	0	0	0		470902	หนองบัวสิม	NONG BUA SIM	4709	คำตากล้า	KHAM TA KLA	47	สกลนคร	SAKON NAKHON	SAFE	SAFE	17.84419433	103.8576667
1d77486b-14b9-4d8c-982d-2caf8f5a4d69	1	Village	11	Residential_Community	Northeast	Summer	8.9	4.7	11.1		430106	วัดธาตุ	WAT THAT	4301	Residential_Communityหนองคาย	MUEANG NONG KHAI	43	หนองคาย	NONG KHAI	LOW	LOW	17.84300802	102.8336372
1d77486b-14b9-4d8c-982d-2caf8f5a4d69	1	Village	11	Residential_Community	Northeast	Rainy	13.3	10.4	31.1		430106	วัดธาตุ	WAT THAT	4301	Residential_Communityหนองคาย	MUEANG NONG KHAI	43	หนองคาย	NONG KHAI	MODERATE	HIGH	17.84300802	102.8336372
c7934a86-46d4-4944-93dc-fe677b9056cf	1	Village	11	Residential_Community	Northeast	Summer	31.1	13.9	42.2		430116	หนองกอมเกาะ	NONG KOM KO	4301	Residential_Communityหนองคาย	MUEANG NONG KHAI	43	หนองคาย	NONG KHAI	HIGH	HIGH	17.83613537	102.7267723
50fd15bc-a55f-42e8-bdc0-6a8e89bd2745	1	Village	11	Residential_Community	Northeast	Summer	8.9	3.8	11.1		430118	Residential_Communityหมี	MUEANG MI	4301	Residential_Communityหนองคาย	MUEANG NONG KHAI	43	หนองคาย	NONG KHAI	LOW	LOW	17.83536427	102.6881441
f0ba67e4-5d4a-4d4d-8d96-4f67a081b3fb	1	Village	11	Residential_Community	North	Rainy	65	17.3	95		540704	นาพูน	NA PHUN	5407	วังชิ้น	WANG CHIN	54	แพร่	PHRAE	HIGH	HIGH	17.83069518	99.76383761
f0ba67e4-5d4a-4d4d-8d96-4f67a081b3fb	1	Village	11	Residential_Community	North	Rainy	0	0	0		540704	นาพูน	NA PHUN	5407	วังชิ้น	WANG CHIN	54	แพร่	PHRAE	SAFE	SAFE	17.83069518	99.76383761
fc6222ac-e78b-4ba7-89ba-759bdfce4cc6	1	Village	11	Residential_Community	Northeast	Rainy	13.8	4.7	13.8		470902	หนองบัวสิม	NONG BUA SIM	4709	คำตากล้า	KHAM TA KLA	47	สกลนคร	SAKON NAKHON	MODERATE	LOW	17.83014014	103.9054852
5c023758-e911-45c5-b625-addd463230fb	1	Village	11	Residential_Community	Northeast	Rainy	22.2	9.4	28.9		430209	โพนสา	PHON SA	4302	ท่าบ่อ	THA BO	43	หนองคาย	NONG KHAI	HIGH	MODERATE	17.82919379	102.6069238
024d7e1b-9345-4e3c-a278-b0b0b2a775c0	1	Village	11	Residential_Community	Northeast	Winter	6.7	2.2	8.9		411106	บ้านจันทน์	BAN CHAN	4111	บ้านดุง	BAN DUNG	41	อุดรธานี	UDON THANI	LOW	LOW	17.82789124	103.3495611
6e80de78-a1a7-4c9d-b33e-9d96c7ef033e	1	Village	11	Residential_Community	Northeast	Rainy	11.9	6.2	16.7		430103	โพธิ์ชัย	PHO CHAI	4301	Residential_Communityหนองคาย	MUEANG NONG KHAI	43	หนองคาย	NONG KHAI	MODERATE	MODERATE	17.82761036	102.7611448
7cdd7591-45f4-4318-8ff6-6aec2aec997a	1	Village	11	Residential_Community	Northeast	Rainy	11.1	6	17.8		430209	โพนสา	PHON SA	4302	ท่าบ่อ	THA BO	43	หนองคาย	NONG KHAI	MODERATE	MODERATE	17.82759249	102.608331
14ce0a27-d44c-458a-b394-4cbe29e90fb3	1	Village	11	Residential_Community	North	Rainy	20	3.5	20		540704	นาพูน	NA PHUN	5407	วังชิ้น	WANG CHIN	54	แพร่	PHRAE	MODERATE	LOW	17.82733108	99.76549085
74ecf4ec-5f07-4f06-bc21-4be3d7bcd431	1	Village	11	Residential_Community	Northeast	Winter	53.3	20.1	68.9		420303	นาซ่าว	NA SAO	4203	เชียงคาน	CHIANG KHAN	42	เลย	LOEI	HIGH	HIGH	17.82636237	101.6709868
2a03061e-402f-4f1f-b212-db00740c7992	1	Village	11	Residential_Community	Northeast	Summer	21.1	10.3	32.7		430103	โพธิ์ชัย	PHO CHAI	4301	Residential_Communityหนองคาย	MUEANG NONG KHAI	43	หนองคาย	NONG KHAI	HIGH	HIGH	17.82572146	102.7765129
2a03061e-402f-4f1f-b212-db00740c7992	1	Village	11	Residential_Community	Northeast	Rainy	19.5	6.2	21.9		430103	โพธิ์ชัย	PHO CHAI	4301	Residential_Communityหนองคาย	MUEANG NONG KHAI	43	หนองคาย	NONG KHAI	MODERATE	MODERATE	17.82572146	102.7765129
49936432-00fa-4ca4-98d1-2c5ec5a6adcf	1	Village	11	Residential_Community	Northeast	Rainy	28.3	12.1	43.5		430103	โพธิ์ชัย	PHO CHAI	4301	Residential_Communityหนองคาย	MUEANG NONG KHAI	43	หนองคาย	NONG KHAI	HIGH	HIGH	17.82517534	102.7835047
d80acea6-7bee-4a5d-b096-0b15c34cd973	1	Village	11	Residential_Community	Northeast	Rainy	31.1	13.4	42.2		430209	โพนสา	PHON SA	4302	ท่าบ่อ	THA BO	43	หนองคาย	NONG KHAI	HIGH	HIGH	17.82457847	102.6061276
8494021c-c33a-4b20-8d1f-680ca43d9c46	1	Village	11	Residential_Community	Northeast	Rainy	5	1.3	5		471008	หนองกวั่ง	NONG KWANG	4710	บ้านม่วง	BAN MUANG	47	สกลนคร	SAKON NAKHON	LOW	LOW	17.82232982	103.4578412
3ae4e34f-b565-4e0f-9c32-5fc96f3fee3f	1	Village	11	Residential_Community	Northeast	Summer	6.7	1.5	6.7		471001	ม่วง	MUANG	4710	บ้านม่วง	BAN MUANG	47	สกลนคร	SAKON NAKHON	LOW	LOW	17.82225002	103.586891
461dcfae-d780-4728-afd2-4828f808f59d	1	Village	11	Residential_Community	Northeast	Winter	15.8	4.7	15.8		471008	หนองกวั่ง	NONG KWANG	4710	บ้านม่วง	BAN MUANG	47	สกลนคร	SAKON NAKHON	MODERATE	LOW	17.82143227	103.4594942
3c6cb1ab-5eaa-4324-88d1-88589a8bd7a6	1	Village	11	Residential_Community	Northeast	Rainy	16.7	7.1	26.7		471009	บ่อแก้ว	BO KAEO	4710	บ้านม่วง	BAN MUANG	47	สกลนคร	SAKON NAKHON	MODERATE	MODERATE	17.81995282	103.6135032
127f03c9-2777-44ef-af14-b332e8015a1a	1	Village	11	Residential_Community	Northeast	Rainy	6.7	1.9	6.7		471001	ม่วง	MUANG	4710	บ้านม่วง	BAN MUANG	47	สกลนคร	SAKON NAKHON	LOW	LOW	17.81877756	103.58757
28e34412-a2f6-4b34-92a3-2c37e9a61fb6	1	Village	10	Slum	Northeast	Winter	0	0	0		470903	นาแต้	NA TAE	4709	คำตากล้า	KHAM TA KLA	47	สกลนคร	SAKON NAKHON	SAFE	SAFE	17.81743248	103.6926676
967e1216-f8fd-4aa5-8741-db75291a5c5f	1	Village	11	Residential_Community	Northeast	Winter	6.5	2.3	6.5		412202	บ้านก้อง	BAN KONG	4122	นายูง	NA YUNG	41	อุดรธานี	UDON THANI	LOW	LOW	17.81406526	102.1264208
967e1216-f8fd-4aa5-8741-db75291a5c5f	1	Village	11	Residential_Community	Northeast	Winter	13.3	5.9	17.8		412202	บ้านก้อง	BAN KONG	4122	นายูง	NA YUNG	41	อุดรธานี	UDON THANI	MODERATE	MODERATE	17.81406526	102.1264208
e69ae34b-fa08-4856-a1d7-5d5d4ae9608f	1	Village	11	Residential_Community	Northeast	Summer	8.9	3.3	8.9		430117	ปะโค	PAKHO	4301	Residential_Communityหนองคาย	MUEANG NONG KHAI	43	หนองคาย	NONG KHAI	LOW	LOW	17.81303264	102.6985263
b110d88d-d730-468b-b93d-2143064149e1	1	Village	11	Residential_Community	Northeast	Winter	6.7	2.8	6.7		411807	โสมเยี่ยม	SOM YIAM	4118	น้ำโสม	NAM SOM	41	อุดรธานี	UDON THANI	LOW	LOW	17.81038036	102.2310082
f8006c9f-3cdc-4c2f-a777-9e6a694f1855	1	Village	11	Residential_Community	Northeast	Summer	26.7	12.7	40		420402	เชียงกลม	CHIANG KLOM	4204	ปากชม	PAK CHOM	42	เลย	LOEI	HIGH	HIGH	17.806742	101.9439703
696b1535-7e3d-4649-b22d-9f0c031889c8	1	Village	11	Residential_Community	Northeast	Rainy	13.3	2.7	13.3		470813	กุดเรือคำ	KUT RUEA KHAM	4708	วานรนิวาส	WANON NIWAT	47	สกลนคร	SAKON NAKHON	MODERATE	LOW	17.80143707	103.6673891
3194502f-8591-4cb6-87cb-a22cb73361fc	1	Village	11	Residential_Community	Northeast	Rainy	17.4	8.4	21.7		430105	เวียงคุก	WIANG KHUK	4301	Residential_Communityหนองคาย	MUEANG NONG KHAI	43	หนองคาย	NONG KHAI	MODERATE	MODERATE	17.79943376	102.6674727
b94f2dc4-d7be-49fc-a0d9-d86ce2896228	1	Village	11	Residential_Community	Northeast	Summer	8.9	6.8	15.6		430105	เวียงคุก	WIANG KHUK	4301	Residential_Communityหนองคาย	MUEANG NONG KHAI	43	หนองคาย	NONG KHAI	LOW	MODERATE	17.79643651	102.6642326
b94f2dc4-d7be-49fc-a0d9-d86ce2896228	1	Village	11	Residential_Community	Northeast	Rainy	3.8	1.9	5.7		430105	เวียงคุก	WIANG KHUK	4301	Residential_Communityหนองคาย	MUEANG NONG KHAI	43	หนองคาย	NONG KHAI	LOW	LOW	17.79643651	102.6642326
98243908-2c05-4d08-b3fd-1b5edf11c9ab	1	Village	11	Residential_Community	Northeast	Rainy	13.3	3.7	13.3		471008	หนองกวั่ง	NONG KWANG	4710	บ้านม่วง	BAN MUANG	47	สกลนคร	SAKON NAKHON	MODERATE	LOW	17.79465422	103.4993421
f0149e2d-6362-4021-875b-64aece75a297	1	Village	11	Residential_Community	Northeast	Winter	3.3	1.1	3.3		430110	ค่ายบกหวาน	KHAI BOK WAN	4301	Residential_Communityหนองคาย	MUEANG NONG KHAI	43	หนองคาย	NONG KHAI	LOW	LOW	17.79390242	102.8247065
ce5c90f4-f3e7-4b42-bff6-e6b16e24f726	1	Village	11	Residential_Community	North	Rainy	2.8	0.5	2.8		530402	บ้านฝาย	BAN FAI	5304	น้ำปาด	NAM PAT	53	อุตรดิตถ์	UTTARADIT	LOW	LOW	17.78887149	100.7328553
8d4941f0-cdcd-4341-9399-f9ac55002d13	1	Village	11	Residential_Community	Northeast	Rainy	0	0	0		430208	นาข่า	NA KHA	4302	ท่าบ่อ	THA BO	43	หนองคาย	NONG KHAI	SAFE	SAFE	17.78771198	102.4521295
8d4941f0-cdcd-4341-9399-f9ac55002d13	1	Village	11	Residential_Community	Northeast	Rainy	28.3	14.3	45.6		430208	นาข่า	NA KHA	4302	ท่าบ่อ	THA BO	43	หนองคาย	NONG KHAI	HIGH	HIGH	17.78771198	102.4521295
67ed2979-a01d-4721-938f-2a2dcf949ee6	1	Village	11	Residential_Community	Northeast	Rainy	23.6	9.4	31.1		411108	นาไหม	NA MAI	4111	บ้านดุง	BAN DUNG	41	อุดรธานี	UDON THANI	HIGH	MODERATE	17.78720853	103.1337657
1919f242-42ef-4944-9362-18d5c77a0eae	1	Village	11	Residential_Community	Northeast	Rainy	50	18.2	67.5		430208	นาข่า	NA KHA	4302	ท่าบ่อ	THA BO	43	หนองคาย	NONG KHAI	HIGH	HIGH	17.78709456	102.4566082
ecb49c41-2608-4f29-acef-2672f239a97c	1	Village	11	Residential_Community	Northeast	Rainy	17.8	3.6	17.8		430208	นาข่า	NA KHA	4302	ท่าบ่อ	THA BO	43	หนองคาย	NONG KHAI	MODERATE	LOW	17.78684682	102.4529999
9bef0056-16b9-4ae1-93ce-23f9ea735e00	1	Village	11	Residential_Community	Northeast	Rainy	5.8	1.9	5.8		430105	เวียงคุก	WIANG KHUK	4301	Residential_Communityหนองคาย	MUEANG NONG KHAI	43	หนองคาย	NONG KHAI	LOW	LOW	17.78629356	102.6626035
0bd2cb6f-68af-46af-ab5d-a576b0303803	1	Village	11	Residential_Community	Northeast	Rainy	0	0	0		411802	น้ำโสม	NAM SOM	4118	น้ำโสม	NAM SOM	41	อุดรธานี	UDON THANI	SAFE	SAFE	17.78384202	102.1207815
46076a12-0652-47ff-8e1f-c9940051ddb9	1	Village	11	Residential_Community	North	Summer	3.3	0.6	3.3		530305	น้ำหมัน	NAM MAN	5303	ท่าปลา	THA PLA	53	อุตรดิตถ์	UTTARADIT	LOW	LOW	17.7823297	100.2927743
4dad95c1-0766-4cd1-b719-8dc364e66945	1	Village	11	Residential_Community	Northeast	Summer	15.6	7	22.2		430110	ค่ายบกหวาน	KHAI BOK WAN	4301	Residential_Communityหนองคาย	MUEANG NONG KHAI	43	หนองคาย	NONG KHAI	MODERATE	MODERATE	17.77801232	102.807253
c3e8ff09-14cc-46dc-906a-2e16be7a223d	1	Village	11	Residential_Community	Northeast	Rainy	20.4	8.7	36.4		411805	หนองแวง	NONG WAENG	4118	น้ำโสม	NAM SOM	41	อุดรธานี	UDON THANI	HIGH	MODERATE	17.7777518	102.2508904
f0802c23-bed8-4cf0-9906-00342243a65e	1	Village	11	Residential_Community	Northeast	Rainy	18.4	9.9	28.6		430110	ค่ายบกหวาน	KHAI BOK WAN	4301	Residential_Communityหนองคาย	MUEANG NONG KHAI	43	หนองคาย	NONG KHAI	MODERATE	MODERATE	17.77753566	102.7677068
5581a1b7-3d43-4a82-aa38-ce258646b468	1	Village	11	Residential_Community	Northeast	Rainy	37.2	15.7	53.5		430205	บ้านเดื่อ	BAN DUEA	4302	ท่าบ่อ	THA BO	43	หนองคาย	NONG KHAI	HIGH	HIGH	17.77664171	102.5841502
e73c6753-9237-4aa5-9466-5d4decbca1f3	1	Village	11	Residential_Community	Northeast	Rainy	20	8.1	31.1		430205	บ้านเดื่อ	BAN DUEA	4302	ท่าบ่อ	THA BO	43	หนองคาย	NONG KHAI	MODERATE	MODERATE	17.77572668	102.586538
69568283-fcd7-47f2-a507-b1fae5915835	1	Village	11	Residential_Community	Northeast	Summer	26.7	10.5	31.1		430110	ค่ายบกหวาน	KHAI BOK WAN	4301	Residential_Communityหนองคาย	MUEANG NONG KHAI	43	หนองคาย	NONG KHAI	HIGH	HIGH	17.77434807	102.7738169
69568283-fcd7-47f2-a507-b1fae5915835	1	Village	11	Residential_Community	Northeast	Rainy	23.4	9.5	27.7		430110	ค่ายบกหวาน	KHAI BOK WAN	4301	Residential_Communityหนองคาย	MUEANG NONG KHAI	43	หนองคาย	NONG KHAI	HIGH	MODERATE	17.77434807	102.7738169
69568283-fcd7-47f2-a507-b1fae5915835	1	Village	11	Residential_Community	Northeast	Rainy	0	0	0		430110	ค่ายบกหวาน	KHAI BOK WAN	4301	Residential_Communityหนองคาย	MUEANG NONG KHAI	43	หนองคาย	NONG KHAI	SAFE	SAFE	17.77434807	102.7738169
1fb0234c-fc6c-410b-a9c3-b56cd2bc3b54	1	Village	11	Residential_Community	North	Rainy	14.6	3.1	17.1		530110	บ้านด่านนาขาม	BAN DAN NA KHAM	5301	Residential_Communityอุตรดิตถ์	MUEANG UTTARADIT	53	อุตรดิตถ์	UTTARADIT	MODERATE	LOW	17.7739857	100.1359146
e309f7a6-158b-4ec9-b5af-e2db32d0ee77	1	Village	11	Residential_Community	Northeast	Rainy	50	25.4	90		430205	บ้านเดื่อ	BAN DUEA	4302	ท่าบ่อ	THA BO	43	หนองคาย	NONG KHAI	HIGH	HIGH	17.77295125	102.5838129
644c947f-d219-4bf4-b482-a73847ab5c8d	1	Village	11	Residential_Community	Northeast	Rainy	25.5	11.1	31.4		430110	ค่ายบกหวาน	KHAI BOK WAN	4301	Residential_Communityหนองคาย	MUEANG NONG KHAI	43	หนองคาย	NONG KHAI	HIGH	HIGH	17.772865	102.7970817
4f47d2c0-d4d3-472c-8b00-2a6f59f859fb	1	Village	11	Residential_Community	Northeast	Rainy	35.6	12.4	40		430110	ค่ายบกหวาน	KHAI BOK WAN	4301	Residential_Communityหนองคาย	MUEANG NONG KHAI	43	หนองคาย	NONG KHAI	HIGH	HIGH	17.77174663	102.7662011
aec0947f-6d2a-4666-a97c-cfc26cd0b1fc	1	Village	11	Residential_Community	Northeast	Rainy	2.2	0.7	2.2		411108	นาไหม	NA MAI	4111	บ้านดุง	BAN DUNG	41	อุดรธานี	UDON THANI	LOW	LOW	17.77010043	103.173691
aec0947f-6d2a-4666-a97c-cfc26cd0b1fc	1	Village	11	Residential_Community	Northeast	Rainy	15.7	6.8	24.1		411108	นาไหม	NA MAI	4111	บ้านดุง	BAN DUNG	41	อุดรธานี	UDON THANI	MODERATE	MODERATE	17.77010043	103.173691
065a90ac-fb4f-49b1-a641-fadb721258f4	1	Village	11	Residential_Community	Northeast	Winter	2.2	0.7	2.2		412004	บ้านโคก	BAN KHOK	4120	สร้างคอม	SANG KHOM	41	อุดรธานี	UDON THANI	LOW	LOW	17.76836162	102.9655141
3aa17bab-33da-470c-be5a-20c50dbdb9a7	1	Village	11	Residential_Community	Northeast	Rainy	17.8	10.5	31.1		430110	ค่ายบกหวาน	KHAI BOK WAN	4301	Residential_Communityหนองคาย	MUEANG NONG KHAI	43	หนองคาย	NONG KHAI	MODERATE	HIGH	17.76761929	102.7952555
1c2dc073-690b-4be5-b3c0-d22db7d965f0	1	Village	11	Residential_Community	Northeast	Winter	2.5	1.1	2.5		470904	แพด	PHAET	4709	คำตากล้า	KHAM TA KLA	47	สกลนคร	SAKON NAKHON	LOW	LOW	17.76658704	103.828943
49400d87-f9e6-4c9d-9948-795ad38b70a0	1	Village	11	Residential_Community	Northeast	Rainy	10.7	3.9	14.3		470807	หนองแวง	NONG WAENG	4708	วานรนิวาส	WANON NIWAT	47	สกลนคร	SAKON NAKHON	MODERATE	LOW	17.76528403	103.7169104
5154bace-c2a0-43d9-8358-75bfe96a955f	1	Village	11	Residential_Community	Northeast	Rainy	80	33.3	100		411108	นาไหม	NA MAI	4111	บ้านดุง	BAN DUNG	41	อุดรธานี	UDON THANI	HIGH	HIGH	17.7632543	103.1610072
ffafc489-3f37-4441-832f-3c718b177f63	1	Village	11	Residential_Community	Northeast	Rainy	9.7	5.8	19.4		411108	นาไหม	NA MAI	4111	บ้านดุง	BAN DUNG	41	อุดรธานี	UDON THANI	LOW	MODERATE	17.76324919	103.1611346
ffafc489-3f37-4441-832f-3c718b177f63	1	Village	11	Residential_Community	Northeast	Rainy	17.6	6.7	21.6		411108	นาไหม	NA MAI	4111	บ้านดุง	BAN DUNG	41	อุดรธานี	UDON THANI	MODERATE	MODERATE	17.76324919	103.1611346
9b91fba9-24b6-4931-b626-554f795b75e9	1	Village	11	Residential_Community	Northeast	Rainy	0	0	0		412006	บ้านหินโงม	BAN HIN NGOM	4120	สร้างคอม	SANG KHOM	41	อุดรธานี	UDON THANI	SAFE	SAFE	17.7632345	103.1009328
def4b1dc-9f23-4f61-aa7e-e772990d193a	1	Village	11	Residential_Community	Northeast	Rainy	40	12.6	55.6		420305	ปากตม	PAK TOM	4203	เชียงคาน	CHIANG KHAN	42	เลย	LOEI	HIGH	HIGH	17.7629928	101.5893072
a36ad5d9-d2ab-4eb3-be78-69bfb01bdaf6	1	Village	11	Residential_Community	Northeast	Rainy	8.7	3.1	10.9		430110	ค่ายบกหวาน	KHAI BOK WAN	4301	Residential_Communityหนองคาย	MUEANG NONG KHAI	43	หนองคาย	NONG KHAI	LOW	LOW	17.76239892	102.8033849
29a67900-f19a-4c9a-9add-79349c4bc271	1	Village	11	Residential_Community	North	Rainy	2.9	0.7	2.9		530402	บ้านฝาย	BAN FAI	5304	น้ำปาด	NAM PAT	53	อุตรดิตถ์	UTTARADIT	LOW	LOW	17.75652254	100.7550235
6685dd32-5ef7-4285-a914-f42765a129ae	1	Village	11	Residential_Community	North	Summer	35	8.1	50		530305	น้ำหมัน	NAM MAN	5303	ท่าปลา	THA PLA	53	อุตรดิตถ์	UTTARADIT	HIGH	MODERATE	17.7563581	100.3039259
e2a2bcd2-6685-400e-ad47-f9faa3ab445b	1	Village	11	Residential_Community	Northeast	Rainy	22	7.3	26		411902	บ้านธาตุ	BAN THAT	4119	เพ็ญ	PHEN	41	อุดรธานี	UDON THANI	HIGH	MODERATE	17.75456999	102.8848423
66b1f2a7-9dc0-4358-a8c0-88f76113395a	1	Village	11	Residential_Community	North	Summer	2.1	0.6	2.1		540702	สรอย	SOI	5407	วังชิ้น	WANG CHIN	54	แพร่	PHRAE	LOW	LOW	17.7536498	99.4297144
bc282021-0029-406b-91dc-ea02db1e543f	1	Village	11	Residential_Community	North	Winter	0	0	0		630503	แม่สอง	MAE SONG	6305	ท่าสองยาง	THA SONG YANG	63	ตาก	TAK	SAFE	SAFE	17.75313	97.9629383
87f05c14-f028-46a9-ac3f-588822a6bed8	1	Village	11	Residential_Community	Northeast	Summer	6.7	2.1	6.7		470813	กุดเรือคำ	KUT RUEA KHAM	4708	วานรนิวาส	WANON NIWAT	47	สกลนคร	SAKON NAKHON	LOW	LOW	17.75085098	103.6240654
01240c71-388e-4ddc-bd2c-c5fc35a991de	1	Village	11	Residential_Community	Northeast	Summer	6.7	2.4	6.7		470813	กุดเรือคำ	KUT RUEA KHAM	4708	วานรนิวาส	WANON NIWAT	47	สกลนคร	SAKON NAKHON	LOW	LOW	17.74974295	103.6295432
fc91af0f-5913-45f3-b3a2-ceb726338906	1	Village	11	Residential_Community	Northeast	Rainy	11.1	3.5	11.1		411108	นาไหม	NA MAI	4111	บ้านดุง	BAN DUNG	41	อุดรธานี	UDON THANI	MODERATE	LOW	17.74844876	103.2106784
5da75947-87b6-4b80-8189-60e172550254	1	Village	11	Residential_Community	Northeast	Rainy	19.1	5.5	29.8		411108	นาไหม	NA MAI	4111	บ้านดุง	BAN DUNG	41	อุดรธานี	UDON THANI	MODERATE	MODERATE	17.7478114	103.1373431
cfa373ad-f0d5-4688-8649-c38a081c29f8	1	Village	11	Residential_Community	Northeast	Rainy	80	60	120		411108	นาไหม	NA MAI	4111	บ้านดุง	BAN DUNG	41	อุดรธานี	UDON THANI	HIGH	HIGH	17.74717851	103.1503256
f592906b-1a9d-42b4-9fd6-70acc3460bf6	1	Village	11	Residential_Community	Northeast	Summer	0	0	0		470814	หนองแวงใต้	NONG WAENG TAI	4708	วานรนิวาส	WANON NIWAT	47	สกลนคร	SAKON NAKHON	SAFE	SAFE	17.74707249	103.7629905
e8347066-d6db-4192-8b1e-229b4f72c75f	1	Village	11	Residential_Community	Northeast	Summer	15	6.5	20		430206	บ้านถ่อน	BAN THON	4302	ท่าบ่อ	THA BO	43	หนองคาย	NONG KHAI	MODERATE	MODERATE	17.74631634	102.6358806
61b29032-2279-496e-a624-a6e609b1ea3f	1	Village	11	Residential_Community	Northeast	Winter	6.7	2.5	8.9		411110	วังทอง	WANG THONG	4111	บ้านดุง	BAN DUNG	41	อุดรธานี	UDON THANI	LOW	LOW	17.7445805	103.3280139
7a566f76-b047-41fe-a5cf-0c251188e26b	1	Village	11	Residential_Community	North	Rainy	0	0	0		530401	แสนตอ	SAEN TO	5304	น้ำปาด	NAM PAT	53	อุตรดิตถ์	UTTARADIT	SAFE	SAFE	17.74331309	100.6804748
2823c911-75c8-42e8-99cf-8372e3a6b320	1	Village	11	Residential_Community	Northeast	Summer	22.2	9.3	33.3		430113	พระธาตุบังพวน	PHRATHAT BANG PHUAN	4301	Residential_Communityหนองคาย	MUEANG NONG KHAI	43	หนองคาย	NONG KHAI	HIGH	MODERATE	17.74128439	102.6810889
87b17ab0-9008-4cb5-90c9-71c12a2eddc6	1	Village	11	Residential_Community	North	Rainy	0	0	0		530401	แสนตอ	SAEN TO	5304	น้ำปาด	NAM PAT	53	อุตรดิตถ์	UTTARADIT	SAFE	SAFE	17.7406288	100.6795213
87b17ab0-9008-4cb5-90c9-71c12a2eddc6	1	Village	11	Residential_Community	North	Winter	0	0	0		530401	แสนตอ	SAEN TO	5304	น้ำปาด	NAM PAT	53	อุตรดิตถ์	UTTARADIT	SAFE	SAFE	17.7406288	100.6795213
75505ca1-4252-4d3a-90d2-ee945960b31c	1	Village	11	Residential_Community	North	Rainy	2.9	0.8	2.9		530401	แสนตอ	SAEN TO	5304	น้ำปาด	NAM PAT	53	อุตรดิตถ์	UTTARADIT	LOW	LOW	17.73974265	100.5583485
8d24e457-eb76-47ba-aa25-3ff28af8ccd0	1	Village	11	Residential_Community	Northeast	Rainy	70	28.8	170		470904	แพด	PHAET	4709	คำตากล้า	KHAM TA KLA	47	สกลนคร	SAKON NAKHON	HIGH	HIGH	17.73695804	103.8365916
55708456-5d15-4baf-8d1a-2f940d2d4b50	1	Village	11	Residential_Community	North	Rainy	2.5	0.9	2.5		530402	บ้านฝาย	BAN FAI	5304	น้ำปาด	NAM PAT	53	อุตรดิตถ์	UTTARADIT	LOW	LOW	17.73565194	100.6980849
baa44d72-fe00-4f24-9e38-402fdcc16549	1	Village	11	Residential_Community	Northeast	Summer	17.8	8.9	20		430111	โพนสว่าง	PHON SAWANG	4301	Residential_Communityหนองคาย	MUEANG NONG KHAI	43	หนองคาย	NONG KHAI	MODERATE	MODERATE	17.73352831	102.8156386
5b0420a8-b060-4161-8de6-fd7f67ca8899	1	Village	11	Residential_Community	Northeast	Summer	66.7	10.5	66.7		470814	หนองแวงใต้	NONG WAENG TAI	4708	วานรนิวาส	WANON NIWAT	47	สกลนคร	SAKON NAKHON	HIGH	HIGH	17.73344304	103.7556928
f3ece19a-6f82-4414-aa2a-48d76f694b40	1	Village	11	Residential_Community	Northeast	Summer	13.3	4.2	13.3		420406	ชมเจริญ	CHOM CHAROEN	4204	ปากชม	PAK CHOM	42	เลย	LOEI	MODERATE	LOW	17.73199545	101.9045214
d5136d5b-dbcf-4ffa-aa84-bf6cc85e0746	1	Village	11	Residential_Community	Northeast	Rainy	33.3	11	52.4		420308	หาดทรายขาว	HAT SAI KHAO	4203	เชียงคาน	CHIANG KHAN	42	เลย	LOEI	HIGH	HIGH	17.73083174	101.6592414
02064b66-6e75-4ccf-baf7-7377bf063a1e	1	Village	11	Residential_Community	Northeast	Summer	48.9	19.3	62.2		420302	ธาตุ	THAT	4203	เชียงคาน	CHIANG KHAN	42	เลย	LOEI	HIGH	HIGH	17.73066663	101.7291981
0b0478da-a5cd-4c41-95ab-69f3f12dff74	1	Village	11	Residential_Community	Northeast	Rainy	13.8	6.3	19.4		411108	นาไหม	NA MAI	4111	บ้านดุง	BAN DUNG	41	อุดรธานี	UDON THANI	MODERATE	MODERATE	17.73015855	103.1366933
0b0478da-a5cd-4c41-95ab-69f3f12dff74	1	Village	11	Residential_Community	Northeast	Rainy	66.7	28.6	133.3		411108	นาไหม	NA MAI	4111	บ้านดุง	BAN DUNG	41	อุดรธานี	UDON THANI	HIGH	HIGH	17.73015855	103.1366933
0b0478da-a5cd-4c41-95ab-69f3f12dff74	1	Village	11	Residential_Community	Northeast	Rainy	19.6	7.7	27.4		411108	นาไหม	NA MAI	4111	บ้านดุง	BAN DUNG	41	อุดรธานี	UDON THANI	MODERATE	MODERATE	17.73015855	103.1366933
d328dc56-be59-4526-bcff-bda3a7bda2fc	1	Village	11	Residential_Community	North	Rainy	7.5	1.2	7.5		530116	ขุนฝาง	KHUN FANG	5301	Residential_Communityอุตรดิตถ์	MUEANG UTTARADIT	53	อุตรดิตถ์	UTTARADIT	LOW	LOW	17.72914109	100.2156966
d20be2f9-e0d8-46cb-97c5-ed70e3a0a350	1	Village	11	Residential_Community	Northeast	Winter	33.3	7.4	33.3		431401	สระใคร	SA KHRAI	4314	สระใคร	SA KHRAI	43	หนองคาย	NONG KHAI	HIGH	MODERATE	17.72853241	102.764276
d20be2f9-e0d8-46cb-97c5-ed70e3a0a350	1	Village	11	Residential_Community	Northeast	Winter	37.5	7.9	37.5		431401	สระใคร	SA KHRAI	4314	สระใคร	SA KHRAI	43	หนองคาย	NONG KHAI	HIGH	MODERATE	17.72853241	102.764276
022c7f1a-3228-464e-9019-dee2348f2a4a	1	Village	12	Commercial_Community	North	Winter	2.5	0.4	2.5		530401	แสนตอ	SAEN TO	5304	น้ำปาด	NAM PAT	53	อุตรดิตถ์	UTTARADIT	LOW	LOW	17.7284883	100.6851321
5263ee56-45fd-4b9c-8d45-08c898d1dd61	1	Village	10	Slum	North	Winter	0	0	0		530401	แสนตอ	SAEN TO	5304	น้ำปาด	NAM PAT	53	อุตรดิตถ์	UTTARADIT	SAFE	SAFE	17.72839221	100.6862084
0e610441-4608-4e63-8626-16292dbe26fa	1	Village	11	Residential_Community	Northeast	Rainy	5	1.4	5		470805	คูสะคาม	KHU SAKHAM	4708	วานรนิวาส	WANON NIWAT	47	สกลนคร	SAKON NAKHON	LOW	LOW	17.72736453	103.5962023
0e610441-4608-4e63-8626-16292dbe26fa	1	Village	11	Residential_Community	Northeast	Rainy	10	2.6	10		470805	คูสะคาม	KHU SAKHAM	4708	วานรนิวาส	WANON NIWAT	47	สกลนคร	SAKON NAKHON	LOW	LOW	17.72736453	103.5962023
4ba918ef-16cf-419f-9dbe-a57bf0fb760e	1	Village	11	Residential_Community	Northeast	Winter	2.2	0.9	2.2		411801	นางัว	NA NGUA	4118	น้ำโสม	NAM SOM	41	อุดรธานี	UDON THANI	LOW	LOW	17.72710106	102.2263419
c342fecd-1461-42ea-a003-ed323b1af7cc	1	Village	12	Commercial_Community	North	Rainy	15	4.6	15		530110	บ้านด่านนาขาม	BAN DAN NA KHAM	5301	Residential_Communityอุตรดิตถ์	MUEANG UTTARADIT	53	อุตรดิตถ์	UTTARADIT	MODERATE	LOW	17.7258379	100.1239141
aa8d2cf5-3fbd-48f2-aea0-dd28e374d816	1	Village	11	Residential_Community	North	Rainy	2.5	0.5	2.5		530401	แสนตอ	SAEN TO	5304	น้ำปาด	NAM PAT	53	อุตรดิตถ์	UTTARADIT	LOW	LOW	17.72421118	100.6781212
0c129f43-b872-40a0-a0f3-ec9aacd75252	1	Village	11	Residential_Community	Northeast	Rainy	16	4.3	16		470814	หนองแวงใต้	NONG WAENG TAI	4708	วานรนิวาส	WANON NIWAT	47	สกลนคร	SAKON NAKHON	MODERATE	LOW	17.72383305	103.6809574
f9b0e96e-481b-41f0-a9f3-f6983905d912	1	Village	11	Residential_Community	Northeast	Rainy	26.7	10.4	42.2		411910	โคกกลาง	KHOK KLANG	4119	เพ็ญ	PHEN	41	อุดรธานี	UDON THANI	HIGH	HIGH	17.72371968	102.9088581
1d14c973-53af-4e5c-b414-9d7664d815e3	1	Village	11	Residential_Community	Northeast	Winter	15.8	3.9	21.1		431401	สระใคร	SA KHRAI	4314	สระใคร	SA KHRAI	43	หนองคาย	NONG KHAI	MODERATE	LOW	17.72346483	102.7552121
1d14c973-53af-4e5c-b414-9d7664d815e3	1	Village	11	Residential_Community	Northeast	Winter	31.2	9	37.5		431401	สระใคร	SA KHRAI	4314	สระใคร	SA KHRAI	43	หนองคาย	NONG KHAI	HIGH	MODERATE	17.72346483	102.7552121
f6ea8044-f7d0-4993-a0c4-6689e3b6d254	1	Village	11	Residential_Community	Northeast	Summer	0	0	0		470807	หนองแวง	NONG WAENG	4708	วานรนิวาส	WANON NIWAT	47	สกลนคร	SAKON NAKHON	SAFE	SAFE	17.72339974	103.7216608
86fbe3a4-946f-4b19-badf-62563e3507aa	1	Village	11	Residential_Community	North	Rainy	4.8	1	4.8		530401	แสนตอ	SAEN TO	5304	น้ำปาด	NAM PAT	53	อุตรดิตถ์	UTTARADIT	LOW	LOW	17.71995787	100.5869485
e7657b88-6d3c-4116-8b04-5c184c492029	1	Village	11	Residential_Community	North	Rainy	0	0	0		530401	แสนตอ	SAEN TO	5304	น้ำปาด	NAM PAT	53	อุตรดิตถ์	UTTARADIT	SAFE	SAFE	17.7190071	100.5662479
5f9e7141-014c-4dc8-8542-9255a01d74fb	1	Village	11	Residential_Community	Northeast	Rainy	22.2	10.1	26.7		420302	ธาตุ	THAT	4203	เชียงคาน	CHIANG KHAN	42	เลย	LOEI	HIGH	HIGH	17.71805123	101.7156824
43ae85f9-f5b2-4535-bf4a-7887d23823a9	1	Village	11	Residential_Community	Northeast	Rainy	0	0	0		470814	หนองแวงใต้	NONG WAENG TAI	4708	วานรนิวาส	WANON NIWAT	47	สกลนคร	SAKON NAKHON	SAFE	SAFE	17.71579453	103.7624282
196e408d-d5d6-42d1-8f9d-d374b378b8c6	1	Village	11	Residential_Community	North	Rainy	20.9	3.6	20.9		530108	น้ำริด	NAM RIT	5301	Residential_Communityอุตรดิตถ์	MUEANG UTTARADIT	53	อุตรดิตถ์	UTTARADIT	HIGH	LOW	17.71480988	100.1123048
196e408d-d5d6-42d1-8f9d-d374b378b8c6	1	Village	11	Residential_Community	North	Rainy	22.5	4.8	32.5		530108	น้ำริด	NAM RIT	5301	Residential_Communityอุตรดิตถ์	MUEANG UTTARADIT	53	อุตรดิตถ์	UTTARADIT	HIGH	LOW	17.71480988	100.1123048
33291b91-3f90-4421-a93a-24c63682fccd	1	Village	11	Residential_Community	North	Rainy	30	5.4	30		530108	น้ำริด	NAM RIT	5301	Residential_Communityอุตรดิตถ์	MUEANG UTTARADIT	53	อุตรดิตถ์	UTTARADIT	HIGH	MODERATE	17.71437681	100.1111029
eb2f2411-1aa0-4b21-8b8b-33ee30593a72	1	Village	11	Residential_Community	Northeast	Summer	6.7	1.8	6.7		471601	บ้านเหล่า	BAN LAO	4716	เจริญศิลป์	CHAROEN SIN	47	สกลนคร	SAKON NAKHON	LOW	LOW	17.71300219	103.4883212
29e786c4-1ba7-4e15-8523-fe9bf2f36a40	1	Village	11	Residential_Community	Northeast	Summer	6.5	1.6	6.5		420112	นาแขม	NA KHAEM	4201	Residential_Communityเลย	MUEANG LOEI	42	เลย	LOEI	LOW	LOW	17.7082887	101.7102443
dde3523c-31d9-4187-8855-5c1165efdd55	1	Village	11	Residential_Community	North	Rainy	9.8	1.7	9.8		530110	บ้านด่านนาขาม	BAN DAN NA KHAM	5301	Residential_Communityอุตรดิตถ์	MUEANG UTTARADIT	53	อุตรดิตถ์	UTTARADIT	LOW	LOW	17.70780932	100.1236257
7c396306-06fd-41dc-98ad-1d67cd2e3d91	1	Village	11	Residential_Community	North	Summer	2.5	0.5	2.5		530109	งิ้วงาม	NGIO NGAM	5301	Residential_Communityอุตรดิตถ์	MUEANG UTTARADIT	53	อุตรดิตถ์	UTTARADIT	LOW	LOW	17.70534399	100.1733096
004b9d5d-cb20-499d-bff9-dc04583001c7	1	Village	11	Residential_Community	Northeast	Rainy	56.4	18	102.6		471605	หนองแปน	NONG PAEN	4716	เจริญศิลป์	CHAROEN SIN	47	สกลนคร	SAKON NAKHON	HIGH	HIGH	17.70280629	103.4366645
dbb47499-13ba-466e-9fb0-12084b75b092	1	Village	11	Residential_Community	Northeast	Winter	0	0	0		471605	หนองแปน	NONG PAEN	4716	เจริญศิลป์	CHAROEN SIN	47	สกลนคร	SAKON NAKHON	SAFE	SAFE	17.70269514	103.4350274
6a7a29fc-0005-4835-81f2-d53603654e5f	1	Village	11	Residential_Community	Northeast	Winter	33.3	8.3	37.5		471605	หนองแปน	NONG PAEN	4716	เจริญศิลป์	CHAROEN SIN	47	สกลนคร	SAKON NAKHON	HIGH	MODERATE	17.70262459	103.4369137
73f6f03a-fc8d-4b22-be3c-31df28fee37b	1	Village	11	Residential_Community	Northeast	Winter	55	21.1	95		471605	หนองแปน	NONG PAEN	4716	เจริญศิลป์	CHAROEN SIN	47	สกลนคร	SAKON NAKHON	HIGH	HIGH	17.7021186	103.4369125
a8b254d0-7ed6-42ee-bc09-7aea4dc33355	1	Village	11	Residential_Community	North	Winter	13.3	2.5	13.3		530308	ร่วมจิต	RUAM CHIT	5303	ท่าปลา	THA PLA	53	อุตรดิตถ์	UTTARADIT	MODERATE	LOW	17.70190015	100.3547517
7888ef0b-25fe-46e1-a961-e6bc9e50f6bb	1	Village	11	Residential_Community	Northeast	Winter	28.9	14	51.1		420803	อาฮี	A HI	4208	ท่าลี่	THA LI	42	เลย	LOEI	HIGH	HIGH	17.69585985	101.3866532
a905d0a9-d2d3-48fd-aa0d-d98a9e9940b5	1	Village	11	Residential_Community	Northeast	Rainy	19.6	7.9	29.4		420803	อาฮี	A HI	4208	ท่าลี่	THA LI	42	เลย	LOEI	MODERATE	MODERATE	17.69463618	101.384549
a08464ff-1ce2-4e5c-bc2f-03a3d13e978e	1	Village	11	Residential_Community	Northeast	Winter	11.1	2.5	17.8		420404	ห้วยบ่อซืน	HUAI BO SUEN	4204	ปากชม	PAK CHOM	42	เลย	LOEI	MODERATE	LOW	17.69395423	101.9763989
22bc95dd-b68b-4a12-98de-51328f929fc7	1	Village	11	Residential_Community	Northeast	Winter	0	0	0		471601	บ้านเหล่า	BAN LAO	4716	เจริญศิลป์	CHAROEN SIN	47	สกลนคร	SAKON NAKHON	SAFE	SAFE	17.69088781	103.5334128
22bc95dd-b68b-4a12-98de-51328f929fc7	1	Village	11	Residential_Community	Northeast	Winter	9.1	2.6	9.1		471601	บ้านเหล่า	BAN LAO	4716	เจริญศิลป์	CHAROEN SIN	47	สกลนคร	SAKON NAKHON	LOW	LOW	17.69088781	103.5334128
505bb664-d9d9-4b43-8d84-c72c9fb695e8	1	Village	11	Residential_Community	North	Winter	0	0	0		530108	น้ำริด	NAM RIT	5301	Residential_Communityอุตรดิตถ์	MUEANG UTTARADIT	53	อุตรดิตถ์	UTTARADIT	SAFE	SAFE	17.69061311	100.1433685
d2aab406-6abf-43eb-9956-ce18f7200754	1	Village	11	Residential_Community	North	Summer	0	0	0		530108	น้ำริด	NAM RIT	5301	Residential_Communityอุตรดิตถ์	MUEANG UTTARADIT	53	อุตรดิตถ์	UTTARADIT	SAFE	SAFE	17.6904918	100.1414399
d2aab406-6abf-43eb-9956-ce18f7200754	1	Village	11	Residential_Community	North	Summer	0	0	0		530108	น้ำริด	NAM RIT	5301	Residential_Communityอุตรดิตถ์	MUEANG UTTARADIT	53	อุตรดิตถ์	UTTARADIT	SAFE	SAFE	17.6904918	100.1414399
d2aab406-6abf-43eb-9956-ce18f7200754	1	Village	11	Residential_Community	North	Summer	0	0	0		530108	น้ำริด	NAM RIT	5301	Residential_Communityอุตรดิตถ์	MUEANG UTTARADIT	53	อุตรดิตถ์	UTTARADIT	SAFE	SAFE	17.6904918	100.1414399
d2aab406-6abf-43eb-9956-ce18f7200754	1	Village	11	Residential_Community	North	Summer	50	14.8	100		530108	น้ำริด	NAM RIT	5301	Residential_Communityอุตรดิตถ์	MUEANG UTTARADIT	53	อุตรดิตถ์	UTTARADIT	HIGH	HIGH	17.6904918	100.1414399
d2aab406-6abf-43eb-9956-ce18f7200754	1	Village	11	Residential_Community	North	Rainy	0	0	0		530108	น้ำริด	NAM RIT	5301	Residential_Communityอุตรดิตถ์	MUEANG UTTARADIT	53	อุตรดิตถ์	UTTARADIT	SAFE	SAFE	17.6904918	100.1414399
481cceff-0533-42bb-b3d3-042a8fc1f275	1	Village	11	Residential_Community	Northeast	Rainy	25.5	15.4	51		411104	โพนสูง	PHON SUNG	4111	บ้านดุง	BAN DUNG	41	อุดรธานี	UDON THANI	HIGH	HIGH	17.69045979	103.2883746
d0a0c2ce-4297-4049-8086-bc54642c2033	1	Village	11	Residential_Community	North	Summer	33.3	1.9	66.7		530108	น้ำริด	NAM RIT	5301	Residential_Communityอุตรดิตถ์	MUEANG UTTARADIT	53	อุตรดิตถ์	UTTARADIT	HIGH	LOW	17.69013398	100.1400174
c34f8c74-d44c-4482-9c3e-33b5af020abd	1	Village	11	Residential_Community	North	Rainy	16.7	3.7	16.7		530108	น้ำริด	NAM RIT	5301	Residential_Communityอุตรดิตถ์	MUEANG UTTARADIT	53	อุตรดิตถ์	UTTARADIT	MODERATE	LOW	17.6899682	100.132809
c43b4fad-8b0a-4424-8a1c-427e1c3a47d0	1	Village	11	Residential_Community	Northeast	Winter	3.7	1.8	3.7		411802	น้ำโสม	NAM SOM	4118	น้ำโสม	NAM SOM	41	อุดรธานี	UDON THANI	LOW	LOW	17.68956317	102.0437055
c43b4fad-8b0a-4424-8a1c-427e1c3a47d0	1	Village	11	Residential_Community	Northeast	Winter	7.1	2.6	7.1		411802	น้ำโสม	NAM SOM	4118	น้ำโสม	NAM SOM	41	อุดรธานี	UDON THANI	LOW	LOW	17.68956317	102.0437055
c43b4fad-8b0a-4424-8a1c-427e1c3a47d0	1	Village	11	Residential_Community	Northeast	Winter	2.5	0.5	2.5		411802	น้ำโสม	NAM SOM	4118	น้ำโสม	NAM SOM	41	อุดรธานี	UDON THANI	LOW	LOW	17.68956317	102.0437055
1c4a7fd1-c0b1-44ae-a66f-1ad481f56651	1	Village	11	Residential_Community	Northeast	Summer	36.7	15.3	50		420112	นาแขม	NA KHAEM	4201	Residential_Communityเลย	MUEANG LOEI	42	เลย	LOEI	HIGH	HIGH	17.68873139	101.6872564
c96d3166-1152-45ca-bb34-23e02699e99c	1	Village	11	Residential_Community	Northeast	Rainy	6.7	2	6.7		471103	วาใหญ่	WA YAI	4711	อากาศอำนวย	AKAT AMNUAI	47	สกลนคร	SAKON NAKHON	LOW	LOW	17.6884241	103.9497031
5062764b-a3aa-49bd-a711-4915af9f1834	1	Village	11	Residential_Community	Northeast	Rainy	2.2	0.8	2.2		431401	สระใคร	SA KHRAI	4314	สระใคร	SA KHRAI	43	หนองคาย	NONG KHAI	LOW	LOW	17.68657207	102.7837558
bf0367d8-f9a6-41b0-b77b-2a5f36fa5a7c	1	Village	11	Residential_Community	Northeast	Rainy	31.4	14.7	39.2		411907	บ้านเหล่า	BAN LAO	4119	เพ็ญ	PHEN	41	อุดรธานี	UDON THANI	HIGH	HIGH	17.68549942	102.9977884
09881d5d-1ef0-43c8-8bd3-1fd53eaada92	1	Village	11	Residential_Community	North	Rainy	7.5	3.5	22.5		530112	ผาจุก	PHA CHUK	5301	Residential_Communityอุตรดิตถ์	MUEANG UTTARADIT	53	อุตรดิตถ์	UTTARADIT	LOW	LOW	17.68515635	100.2493543
09881d5d-1ef0-43c8-8bd3-1fd53eaada92	1	Village	11	Residential_Community	North	Rainy	16.7	3.6	20		530112	ผาจุก	PHA CHUK	5301	Residential_Communityอุตรดิตถ์	MUEANG UTTARADIT	53	อุตรดิตถ์	UTTARADIT	MODERATE	LOW	17.68515635	100.2493543
0b3ca930-703a-4450-bdf0-1e6a031672d0	1	Village	11	Residential_Community	Northeast	Rainy	20	5.6	20		420802	หนองผือ	NONG PHUE	4208	ท่าลี่	THA LI	42	เลย	LOEI	MODERATE	MODERATE	17.68089477	101.4295967
bf34b270-07f7-40c5-ab66-497e68925855	1	Village	11	Residential_Community	Northeast	Rainy	10	2.1	10		471601	บ้านเหล่า	BAN LAO	4716	เจริญศิลป์	CHAROEN SIN	47	สกลนคร	SAKON NAKHON	LOW	LOW	17.68014537	103.484203
51478766-6f6b-4482-870c-af79863cde3d	1	Village	11	Residential_Community	Northeast	Rainy	0	0	0		470806	ธาตุ	THAT	4708	วานรนิวาส	WANON NIWAT	47	สกลนคร	SAKON NAKHON	SAFE	SAFE	17.67880595	103.6241553
51478766-6f6b-4482-870c-af79863cde3d	1	Village	11	Residential_Community	Northeast	Rainy	27.8	10.5	44.4		470806	ธาตุ	THAT	4708	วานรนิวาส	WANON NIWAT	47	สกลนคร	SAKON NAKHON	HIGH	HIGH	17.67880595	103.6241553
51478766-6f6b-4482-870c-af79863cde3d	1	Village	11	Residential_Community	Northeast	Rainy	0	0	0		470806	ธาตุ	THAT	4708	วานรนิวาส	WANON NIWAT	47	สกลนคร	SAKON NAKHON	SAFE	SAFE	17.67880595	103.6241553
540f2e40-6757-4124-a9b4-e54e8b3c2efb	1	Village	11	Residential_Community	Northeast	Rainy	13.3	5.6	20		431403	บ้านฝาง	BAN FANG	4314	สระใคร	SA KHRAI	43	หนองคาย	NONG KHAI	MODERATE	MODERATE	17.67870373	102.7034881
75613ca4-0fca-4e72-bd2a-435c98e99a6b	1	Village	11	Residential_Community	Northeast	Rainy	6.7	1.7	6.7		471601	บ้านเหล่า	BAN LAO	4716	เจริญศิลป์	CHAROEN SIN	47	สกลนคร	SAKON NAKHON	LOW	LOW	17.67864719	103.5728373
b534b25d-fb4c-4389-9205-1e6db308b3a1	1	Village	11	Residential_Community	North	Rainy	0	0	0		530112	ผาจุก	PHA CHUK	5301	Residential_Communityอุตรดิตถ์	MUEANG UTTARADIT	53	อุตรดิตถ์	UTTARADIT	SAFE	SAFE	17.67829868	100.2386476
fa317356-dd9a-4284-8d39-164bd457f06a	1	Village	11	Residential_Community	Northeast	Winter	30.4	10.1	37		420802	หนองผือ	NONG PHUE	4208	ท่าลี่	THA LI	42	เลย	LOEI	HIGH	HIGH	17.67733875	101.4257752
7e60536a-5538-4f76-acb4-4302a187db88	1	Village	11	Residential_Community	Northeast	Summer	6.7	2	6.7		471601	บ้านเหล่า	BAN LAO	4716	เจริญศิลป์	CHAROEN SIN	47	สกลนคร	SAKON NAKHON	LOW	LOW	17.67675608	103.5809838
fbb5027e-ab95-47d4-9d70-b4d6c85ff430	1	Village	11	Residential_Community	Northeast	Winter	8.9	2.3	8.9		411104	โพนสูง	PHON SUNG	4111	บ้านดุง	BAN DUNG	41	อุดรธานี	UDON THANI	LOW	LOW	17.67145064	103.2774235
4c12cc5e-0317-46de-b88b-64ea266e2870	1	Village	11	Residential_Community	Northeast	Rainy	26.7	8.4	37.8		420112	นาแขม	NA KHAEM	4201	Residential_Communityเลย	MUEANG LOEI	42	เลย	LOEI	HIGH	MODERATE	17.66969491	101.6477629
685b3a22-f7a4-47a6-a14e-13bb31b6b041	1	Village	11	Residential_Community	Northeast	Rainy	4.3	1.2	4.3		411806	บ้านหยวก	BAN YUAK	4118	น้ำโสม	NAM SOM	41	อุดรธานี	UDON THANI	LOW	LOW	17.66888188	102.1794555
99756803-be40-4f2f-802a-83e1fed93b23	1	Village	11	Residential_Community	North	Rainy	40	12.4	46.7		530112	ผาจุก	PHA CHUK	5301	Residential_Communityอุตรดิตถ์	MUEANG UTTARADIT	53	อุตรดิตถ์	UTTARADIT	HIGH	HIGH	17.66820878	100.2193451
99756803-be40-4f2f-802a-83e1fed93b23	1	Village	11	Residential_Community	North	Rainy	0	0	0		530112	ผาจุก	PHA CHUK	5301	Residential_Communityอุตรดิตถ์	MUEANG UTTARADIT	53	อุตรดิตถ์	UTTARADIT	SAFE	SAFE	17.66820878	100.2193451
de4b9651-111f-4fd9-ae6c-6575bb962d6a	1	Village	11	Residential_Community	North	Winter	2.5	0.5	2.5		530109	งิ้วงาม	NGIO NGAM	5301	Residential_Communityอุตรดิตถ์	MUEANG UTTARADIT	53	อุตรดิตถ์	UTTARADIT	LOW	LOW	17.6667545	100.1754532
904bcaa2-48e1-41a8-87a3-0ddc15f3046a	1	Village	19	Residential_Community	North	Rainy	0	0	0		530109	งิ้วงาม	NGIO NGAM	5301	Residential_Communityอุตรดิตถ์	MUEANG UTTARADIT	53	อุตรดิตถ์	UTTARADIT	SAFE	SAFE	17.66552305	100.1486618
41314663-0161-4886-8f4d-8d0a0b6fd5bd	1	Village	11	Residential_Community	North	Rainy	23.8	6	35.7		530109	งิ้วงาม	NGIO NGAM	5301	Residential_Communityอุตรดิตถ์	MUEANG UTTARADIT	53	อุตรดิตถ์	UTTARADIT	HIGH	MODERATE	17.66551288	100.1783197
56c83e1e-29cc-4408-9ae4-6a438a742729	1	Village	11	Residential_Community	North	Rainy	6.2	1.1	6.2		530102	ท่าเสา	THA SAO	5301	Residential_Communityอุตรดิตถ์	MUEANG UTTARADIT	53	อุตรดิตถ์	UTTARADIT	LOW	LOW	17.66315228	100.1132067
121bba81-9752-4e37-97fa-c12a862b5cb9	1	Village	11	Residential_Community	North	Rainy	6.4	1.2	6.4		530109	งิ้วงาม	NGIO NGAM	5301	Residential_Communityอุตรดิตถ์	MUEANG UTTARADIT	53	อุตรดิตถ์	UTTARADIT	LOW	LOW	17.66314653	100.1517571
933807fd-a370-4d1f-b22b-3dda727b2b75	1	Village	11	Residential_Community	North	Rainy	0	0	0		530112	ผาจุก	PHA CHUK	5301	Residential_Communityอุตรดิตถ์	MUEANG UTTARADIT	53	อุตรดิตถ์	UTTARADIT	SAFE	SAFE	17.66307976	100.2245596
92aa09b6-ca96-4de8-82c5-7520cfb9bd56	1	Village	11	Residential_Community	Northeast	Rainy	24.4	12.4	31.1		390501	นาสี	NA SI	3905	สุวรรณคูหา	SUWANNA KHUHA	39	หนองบัวลำภู	NONG BUA LAMPHU	HIGH	HIGH	17.66269032	102.3016328
86ce1642-a90e-4e6b-ae92-1fe667347c89	1	Village	11	Residential_Community	North	Rainy	12.5	2.1	12.5		530105	คุ้งตะเภา	KHUNG TAPHAO	5301	Residential_Communityอุตรดิตถ์	MUEANG UTTARADIT	53	อุตรดิตถ์	UTTARADIT	MODERATE	LOW	17.66154725	100.1953269
679d5d56-0350-4088-a5d6-7c0440da806e	1	Village	11	Residential_Community	North	Summer	7.5	2	12.5		530105	คุ้งตะเภา	KHUNG TAPHAO	5301	Residential_Communityอุตรดิตถ์	MUEANG UTTARADIT	53	อุตรดิตถ์	UTTARADIT	LOW	LOW	17.6608131	100.1672237
679d5d56-0350-4088-a5d6-7c0440da806e	1	Village	11	Residential_Community	North	Rainy	10	2.2	12.5		530105	คุ้งตะเภา	KHUNG TAPHAO	5301	Residential_Communityอุตรดิตถ์	MUEANG UTTARADIT	53	อุตรดิตถ์	UTTARADIT	LOW	LOW	17.6608131	100.1672237
e895209e-7698-4131-8d29-e83d08625943	1	Village	11	Residential_Community	North	Rainy	5	1.2	5		530102	ท่าเสา	THA SAO	5301	Residential_Communityอุตรดิตถ์	MUEANG UTTARADIT	53	อุตรดิตถ์	UTTARADIT	LOW	LOW	17.66048756	100.1199917
49c62474-5f10-4442-a9b8-2c7503cb701c	1	Village	11	Residential_Community	North	Rainy	0	0	0		530112	ผาจุก	PHA CHUK	5301	Residential_Communityอุตรดิตถ์	MUEANG UTTARADIT	53	อุตรดิตถ์	UTTARADIT	SAFE	SAFE	17.6596874	100.2173945
49c62474-5f10-4442-a9b8-2c7503cb701c	1	Village	11	Residential_Community	North	Rainy	0	0	0		530112	ผาจุก	PHA CHUK	5301	Residential_Communityอุตรดิตถ์	MUEANG UTTARADIT	53	อุตรดิตถ์	UTTARADIT	SAFE	SAFE	17.6596874	100.2173945
51c90bbc-de14-4615-85ee-52ce31308000	1	Village	11	Residential_Community	North	Rainy	7.5	1.4	7.5		530105	คุ้งตะเภา	KHUNG TAPHAO	5301	Residential_Communityอุตรดิตถ์	MUEANG UTTARADIT	53	อุตรดิตถ์	UTTARADIT	LOW	LOW	17.65919624	100.2030567
64821c63-7bdc-4c98-ab7f-ec4ac63e6e6c	1	Village	11	Residential_Community	North	Summer	5	0.9	5		530105	คุ้งตะเภา	KHUNG TAPHAO	5301	Residential_Communityอุตรดิตถ์	MUEANG UTTARADIT	53	อุตรดิตถ์	UTTARADIT	LOW	LOW	17.65848699	100.1888423
f9605589-0d2e-48bc-8af1-0e99f3eb30f0	1	Village	11	Residential_Community	North	Rainy	0	0	0		530105	คุ้งตะเภา	KHUNG TAPHAO	5301	Residential_Communityอุตรดิตถ์	MUEANG UTTARADIT	53	อุตรดิตถ์	UTTARADIT	SAFE	SAFE	17.65787487	100.1637318
a272a7a5-a77d-45b8-9311-c9d308063010	1	Village	11	Residential_Community	North	Summer	5	1	5		530105	คุ้งตะเภา	KHUNG TAPHAO	5301	Residential_Communityอุตรดิตถ์	MUEANG UTTARADIT	53	อุตรดิตถ์	UTTARADIT	LOW	LOW	17.6571177	100.1610134
3d69b190-2806-41ec-b6ea-1aa0644b7d5f	1	Village	11	Residential_Community	Northeast	Winter	32.6	13.8	54.4		420803	อาฮี	A HI	4208	ท่าลี่	THA LI	42	เลย	LOEI	HIGH	HIGH	17.65619728	101.345838
ff6f7950-c2b1-4419-8156-c9e8f94b39c2	1	Village	11	Residential_Community	North	Rainy	27.5	8.9	45		530102	ท่าเสา	THA SAO	5301	Residential_Communityอุตรดิตถ์	MUEANG UTTARADIT	53	อุตรดิตถ์	UTTARADIT	HIGH	MODERATE	17.65593434	100.0961878
7b392e3e-edd7-47c7-a067-bdd9219d1324	1	Village	11	Residential_Community	North	Rainy	0	0	0		530111	บ้านด่าน	BAN DAN	5301	Residential_Communityอุตรดิตถ์	MUEANG UTTARADIT	53	อุตรดิตถ์	UTTARADIT	SAFE	SAFE	17.65572796	100.2840849
7b392e3e-edd7-47c7-a067-bdd9219d1324	1	Village	11	Residential_Community	North	Rainy	0	0	0		530111	บ้านด่าน	BAN DAN	5301	Residential_Communityอุตรดิตถ์	MUEANG UTTARADIT	53	อุตรดิตถ์	UTTARADIT	SAFE	SAFE	17.65572796	100.2840849
f756df70-1b84-4441-8032-a7a65ac76be4	1	Village	11	Residential_Community	Northeast	Rainy	0	0	0		471208	โคกสี	KHOK SI	4712	สว่างแดนดิน	SAWANG DAEN DIN	47	สกลนคร	SAKON NAKHON	SAFE	SAFE	17.65454267	103.4825407
f24bcf5f-ab5b-4111-a3c8-8f3e6ade050e	1	Village	11	Residential_Community	North	Summer	12.5	4.7	15		530105	คุ้งตะเภา	KHUNG TAPHAO	5301	Residential_Communityอุตรดิตถ์	MUEANG UTTARADIT	53	อุตรดิตถ์	UTTARADIT	MODERATE	LOW	17.6530735	100.144889
76374314-9de4-4aa0-be73-c567f2b9ec97	1	Village	11	Residential_Community	North	Summer	14.6	5.8	43.9		530105	คุ้งตะเภา	KHUNG TAPHAO	5301	Residential_Communityอุตรดิตถ์	MUEANG UTTARADIT	53	อุตรดิตถ์	UTTARADIT	MODERATE	MODERATE	17.65173118	100.1467424
76374314-9de4-4aa0-be73-c567f2b9ec97	1	Village	11	Residential_Community	North	Rainy	25	5.7	37.5		530105	คุ้งตะเภา	KHUNG TAPHAO	5301	Residential_Communityอุตรดิตถ์	MUEANG UTTARADIT	53	อุตรดิตถ์	UTTARADIT	HIGH	MODERATE	17.65173118	100.1467424
26658ec4-57c9-4091-adc8-bcbc7536919f	1	Village	11	Residential_Community	North	Rainy	5	1.6	10		530105	คุ้งตะเภา	KHUNG TAPHAO	5301	Residential_Communityอุตรดิตถ์	MUEANG UTTARADIT	53	อุตรดิตถ์	UTTARADIT	LOW	LOW	17.65084235	100.1438473
a766ec98-4b39-4b92-a726-7a4e3f0d184b	1	Village	11	Residential_Community	North	Rainy	7.5	1	7.5		530101	ท่าอิฐ	THA IT	5301	Residential_Communityอุตรดิตถ์	MUEANG UTTARADIT	53	อุตรดิตถ์	UTTARADIT	LOW	LOW	17.65079342	100.1108087
63b50be5-134b-4596-aea4-0f6036f753bd	1	Village	11	Residential_Community	North	Rainy	6.7	3.3	13.3		530102	ท่าเสา	THA SAO	5301	Residential_Communityอุตรดิตถ์	MUEANG UTTARADIT	53	อุตรดิตถ์	UTTARADIT	LOW	LOW	17.65050721	100.1020571
79479ef0-6456-4209-a801-85d44d4cff40	1	Village	11	Residential_Community	North	Rainy	0	0	0		530102	ท่าเสา	THA SAO	5301	Residential_Communityอุตรดิตถ์	MUEANG UTTARADIT	53	อุตรดิตถ์	UTTARADIT	SAFE	SAFE	17.65025832	100.1118757
730a5096-6a11-4c58-9207-fe12e14d6ffa	1	Village	11	Residential_Community	North	Winter	5	0.7	5		530805	ชัยจุมพล	CHAI CHUMPHON	5308	ลับแล	LAPLAE	53	อุตรดิตถ์	UTTARADIT	LOW	LOW	17.64653492	100.0367007
d88c13ae-748f-4596-a827-c26713ce5083	1	Village	11	Residential_Community	North	Summer	0	0	0		530105	คุ้งตะเภา	KHUNG TAPHAO	5301	Residential_Communityอุตรดิตถ์	MUEANG UTTARADIT	53	อุตรดิตถ์	UTTARADIT	SAFE	SAFE	17.64628921	100.1301694
d88c13ae-748f-4596-a827-c26713ce5083	1	Village	11	Residential_Community	North	Summer	0	0	0		530105	คุ้งตะเภา	KHUNG TAPHAO	5301	Residential_Communityอุตรดิตถ์	MUEANG UTTARADIT	53	อุตรดิตถ์	UTTARADIT	SAFE	SAFE	17.64628921	100.1301694
37c37e7f-6f3f-4681-b872-1b4633e405fb	1	Village	10	Slum	North	Winter	2.5	0.4	2.5		530105	คุ้งตะเภา	KHUNG TAPHAO	5301	Residential_Communityอุตรดิตถ์	MUEANG UTTARADIT	53	อุตรดิตถ์	UTTARADIT	LOW	LOW	17.6459523	100.1322223
e17dcc8c-2e27-42b5-9e31-cb41b6689968	1	Village	11	Residential_Community	North	Summer	12.5	5.8	22.5		530101	ท่าอิฐ	THA IT	5301	Residential_Communityอุตรดิตถ์	MUEANG UTTARADIT	53	อุตรดิตถ์	UTTARADIT	MODERATE	MODERATE	17.64591444	100.0874954
27067592-4f8a-4aea-9485-09b8fcf5b5e5	1	Village	11	Residential_Community	North	Rainy	2.5	0.4	2.5		530111	บ้านด่าน	BAN DAN	5301	Residential_Communityอุตรดิตถ์	MUEANG UTTARADIT	53	อุตรดิตถ์	UTTARADIT	LOW	LOW	17.64585885	100.2764527
f6a5460d-fae2-484b-a22c-ee9b0d196e4b	1	Village	12	Commercial_Community	North	Summer	7.5	3.7	7.5		530101	ท่าอิฐ	THA IT	5301	Residential_Communityอุตรดิตถ์	MUEANG UTTARADIT	53	อุตรดิตถ์	UTTARADIT	LOW	LOW	17.64473942	100.1160259
65e284f6-042a-4aad-be3e-63f35511a37d	1	Village	11	Residential_Community	Northeast	Rainy	11.1	5.5	13.3		411904	เชียงหวาง	CHIANG WANG	4119	เพ็ญ	PHEN	41	อุดรธานี	UDON THANI	MODERATE	MODERATE	17.64437796	102.82273
71009d5b-25f6-408f-a719-6fb0a63356bd	1	Village	11	Residential_Community	North	Rainy	10	1.3	10		530105	คุ้งตะเภา	KHUNG TAPHAO	5301	Residential_Communityอุตรดิตถ์	MUEANG UTTARADIT	53	อุตรดิตถ์	UTTARADIT	LOW	LOW	17.64425335	100.1350419
538b89ef-4b41-4390-a00e-97cc48e7a03b	1	Village	11	Residential_Community	North	Rainy	37.5	9.6	62.5		640503	แม่สำ	MAE SAM	6405	ศรีสัชนาลัย	SI SATCHANALAI	64	สุโขทัย	SUKHOTHAI	HIGH	MODERATE	17.64385461	99.49299317
52cdaf20-3ae6-43d0-a8f2-a01bdbf85abb	1	Village	12	Commercial_Community	North	Winter	10	2.7	20		530101	ท่าอิฐ	THA IT	5301	Residential_Communityอุตรดิตถ์	MUEANG UTTARADIT	53	อุตรดิตถ์	UTTARADIT	LOW	LOW	17.64328813	100.1150286
05006d72-742a-4239-8d1c-7744dd709e06	1	Village	11	Residential_Community	North	Rainy	7.5	1.9	7.5		530112	ผาจุก	PHA CHUK	5301	Residential_Communityอุตรดิตถ์	MUEANG UTTARADIT	53	อุตรดิตถ์	UTTARADIT	LOW	LOW	17.64324627	100.2571542
f7ed7c29-b52e-482e-90a2-994eb083e3e1	1	Village	11	Residential_Community	Northeast	Summer	20	6.2	20		471103	วาใหญ่	WA YAI	4711	อากาศอำนวย	AKAT AMNUAI	47	สกลนคร	SAKON NAKHON	MODERATE	MODERATE	17.64306926	103.9351775
5381b1bb-925e-43c5-b9a8-00615c4454c0	1	Village	11	Residential_Community	North	Summer	12.5	1.8	15		530105	คุ้งตะเภา	KHUNG TAPHAO	5301	Residential_Communityอุตรดิตถ์	MUEANG UTTARADIT	53	อุตรดิตถ์	UTTARADIT	MODERATE	LOW	17.64294817	100.1326879
5c7455ad-d89c-40c6-b0fb-50b23d1d5c1b	1	Village	11	Residential_Community	North	Rainy	18.4	3.9	26.5		530112	ผาจุก	PHA CHUK	5301	Residential_Communityอุตรดิตถ์	MUEANG UTTARADIT	53	อุตรดิตถ์	UTTARADIT	MODERATE	LOW	17.64238616	100.2325389
6a838078-145c-465d-8ae1-f36f7d7c5609	1	Village	11	Residential_Community	North	Rainy	0	0	0		530112	ผาจุก	PHA CHUK	5301	Residential_Communityอุตรดิตถ์	MUEANG UTTARADIT	53	อุตรดิตถ์	UTTARADIT	SAFE	SAFE	17.64200179	100.2512758
6a838078-145c-465d-8ae1-f36f7d7c5609	1	Village	11	Residential_Community	North	Rainy	17.1	2.4	29.3		530112	ผาจุก	PHA CHUK	5301	Residential_Communityอุตรดิตถ์	MUEANG UTTARADIT	53	อุตรดิตถ์	UTTARADIT	MODERATE	LOW	17.64200179	100.2512758
6a838078-145c-465d-8ae1-f36f7d7c5609	1	Village	11	Residential_Community	North	Rainy	9.5	2.9	11.9		530112	ผาจุก	PHA CHUK	5301	Residential_Communityอุตรดิตถ์	MUEANG UTTARADIT	53	อุตรดิตถ์	UTTARADIT	LOW	LOW	17.64200179	100.2512758
6a838078-145c-465d-8ae1-f36f7d7c5609	1	Village	11	Residential_Community	North	Rainy	6.5	2.3	9.7		530112	ผาจุก	PHA CHUK	5301	Residential_Communityอุตรดิตถ์	MUEANG UTTARADIT	53	อุตรดิตถ์	UTTARADIT	LOW	LOW	17.64200179	100.2512758
6a838078-145c-465d-8ae1-f36f7d7c5609	1	Village	11	Residential_Community	North	Rainy	5	1.7	12.5		530112	ผาจุก	PHA CHUK	5301	Residential_Communityอุตรดิตถ์	MUEANG UTTARADIT	53	อุตรดิตถ์	UTTARADIT	LOW	LOW	17.64200179	100.2512758
57da949c-83d8-42a4-8e83-9f9110face14	1	Village	11	Residential_Community	North	Winter	22.9	17.7	82.9		520801	ล้อมแรด	LOM RAET	5208	เถิน	THOEN	52	ลำปาง	LAMPANG	HIGH	HIGH	17.6408356	99.2287736
e6ae86bb-f865-4c5b-8d26-0875383b56c2	1	Village	11	Residential_Community	North	Rainy	10	2.4	12.5		530112	ผาจุก	PHA CHUK	5301	Residential_Communityอุตรดิตถ์	MUEANG UTTARADIT	53	อุตรดิตถ์	UTTARADIT	LOW	LOW	17.64054387	100.2389437
e6ae86bb-f865-4c5b-8d26-0875383b56c2	1	Village	11	Residential_Community	North	Rainy	3.3	1.2	3.3		530112	ผาจุก	PHA CHUK	5301	Residential_Communityอุตรดิตถ์	MUEANG UTTARADIT	53	อุตรดิตถ์	UTTARADIT	LOW	LOW	17.64054387	100.2389437
e291f350-8a97-4e9d-b82a-52e6188aa85d	1	Village	11	Residential_Community	North	Rainy	27.5	10.2	40		530102	ท่าเสา	THA SAO	5301	Residential_Communityอุตรดิตถ์	MUEANG UTTARADIT	53	อุตรดิตถ์	UTTARADIT	HIGH	HIGH	17.64008953	100.0780363
58b914c1-a292-4546-88ac-14e3c0cf3435	1	Village	11	Residential_Community	North	Rainy	10	2.5	12.5		530805	ชัยจุมพล	CHAI CHUMPHON	5308	ลับแล	LAPLAE	53	อุตรดิตถ์	UTTARADIT	LOW	LOW	17.63971081	100.0332134
41486aca-8314-4309-bc23-c3cd6456c0cc	1	Village	11	Residential_Community	North	Rainy	50	13	70		520801	ล้อมแรด	LOM RAET	5208	เถิน	THOEN	52	ลำปาง	LAMPANG	HIGH	HIGH	17.6393742	99.2364776
ec8bd3b6-8879-4eab-b4c6-2b1db95cdb26	1	Village	11	Residential_Community	North	Rainy	37.9	9.1	58.6		530112	ผาจุก	PHA CHUK	5301	Residential_Communityอุตรดิตถ์	MUEANG UTTARADIT	53	อุตรดิตถ์	UTTARADIT	HIGH	MODERATE	17.63721199	100.2289088
41abe968-d717-4542-9883-ba78e8b6c54c	1	Village	11	Residential_Community	Northeast	Rainy	24.4	11.5	31.1		390505	ดงมะไฟ	DONG MAFAI	3905	สุวรรณคูหา	SUWANNA KHUHA	39	หนองบัวลำภู	NONG BUA LAMPHU	HIGH	HIGH	17.63713626	102.2266731
9341107e-bdec-468e-9515-b16492123d42	1	Village	11	Residential_Community	Northeast	Summer	0	0	0		470801	วานรนิวาส	WANON NIWAT	4708	วานรนิวาส	WANON NIWAT	47	สกลนคร	SAKON NAKHON	SAFE	SAFE	17.6364378	103.7579804
f827d7b7-47be-422a-aff4-2086eb876b96	1	Village	12	Commercial_Community	North	Summer	0	0	0		530102	ท่าเสา	THA SAO	5301	Residential_Communityอุตรดิตถ์	MUEANG UTTARADIT	53	อุตรดิตถ์	UTTARADIT	SAFE	SAFE	17.63595139	100.0991252
72a64282-bc56-406a-8d32-62163dfd55c1	1	Village	11	Residential_Community	Northeast	Rainy	0	0	0		470801	วานรนิวาส	WANON NIWAT	4708	วานรนิวาส	WANON NIWAT	47	สกลนคร	SAKON NAKHON	SAFE	SAFE	17.63364168	103.7636134
89c558bb-ec10-4817-9c96-3b86c1aedb19	1	Village	11	Residential_Community	North	Rainy	6.3	1.1	6.3		530805	ชัยจุมพล	CHAI CHUMPHON	5308	ลับแล	LAPLAE	53	อุตรดิตถ์	UTTARADIT	LOW	LOW	17.63167992	100.0382806
e11ab670-fd09-400b-956a-8093a90fa321	1	Village	11	Residential_Community	North	Summer	10	2.6	20		530105	คุ้งตะเภา	KHUNG TAPHAO	5301	Residential_Communityอุตรดิตถ์	MUEANG UTTARADIT	53	อุตรดิตถ์	UTTARADIT	LOW	LOW	17.6305683	100.1246515
5a68b20e-9acd-4e2a-91fe-6a41a4add97b	1	Village	11	Residential_Community	North	Summer	2.4	0.3	2.4		530105	คุ้งตะเภา	KHUNG TAPHAO	5301	Residential_Communityอุตรดิตถ์	MUEANG UTTARADIT	53	อุตรดิตถ์	UTTARADIT	LOW	LOW	17.6301809	100.1251831
77c0c374-b975-45e0-91f8-6c776a5ed697	1	Village	11	Residential_Community	North	Summer	0	0	0		530105	คุ้งตะเภา	KHUNG TAPHAO	5301	Residential_Communityอุตรดิตถ์	MUEANG UTTARADIT	53	อุตรดิตถ์	UTTARADIT	SAFE	SAFE	17.62889926	100.1216761
265299c8-6870-428d-a77e-83f8b5f4b799	1	Village	11	Residential_Community	Northeast	Summer	13.3	4.8	13.3		471103	วาใหญ่	WA YAI	4711	อากาศอำนวย	AKAT AMNUAI	47	สกลนคร	SAKON NAKHON	MODERATE	LOW	17.62848995	103.9558896
129bbfb0-98b2-4730-a42d-9e1a862de586	1	Village	10	Slum	North	Summer	0	0	0		530101	ท่าอิฐ	THA IT	5301	Residential_Communityอุตรดิตถ์	MUEANG UTTARADIT	53	อุตรดิตถ์	UTTARADIT	SAFE	SAFE	17.62835382	100.1109399
129bbfb0-98b2-4730-a42d-9e1a862de586	1	Village	10	Slum	North	Rainy	0	0	0		530101	ท่าอิฐ	THA IT	5301	Residential_Communityอุตรดิตถ์	MUEANG UTTARADIT	53	อุตรดิตถ์	UTTARADIT	SAFE	SAFE	17.62835382	100.1109399
ecbba215-a2f8-4381-9310-c8f72f419a6a	1	Village	11	Residential_Community	North	Rainy	5	1.9	5		530101	ท่าอิฐ	THA IT	5301	Residential_Communityอุตรดิตถ์	MUEANG UTTARADIT	53	อุตรดิตถ์	UTTARADIT	LOW	LOW	17.62816562	100.0912639
46321022-d2d0-49f2-b400-3f19256d1496	1	Village	11	Residential_Community	North	Rainy	10	5.2	35		530105	คุ้งตะเภา	KHUNG TAPHAO	5301	Residential_Communityอุตรดิตถ์	MUEANG UTTARADIT	53	อุตรดิตถ์	UTTARADIT	LOW	MODERATE	17.62795729	100.1246413
ac1e9ebd-7062-4f3f-a220-116ff714c386	1	Village	11	Residential_Community	North	Rainy	15	4.4	27.5		530105	คุ้งตะเภา	KHUNG TAPHAO	5301	Residential_Communityอุตรดิตถ์	MUEANG UTTARADIT	53	อุตรดิตถ์	UTTARADIT	MODERATE	LOW	17.62735816	100.1236593
530e23ce-21cc-4afb-81dc-9d612cd88cc6	1	Village	10	Slum	North	Rainy	2.5	0.3	5		530101	ท่าอิฐ	THA IT	5301	Residential_Communityอุตรดิตถ์	MUEANG UTTARADIT	53	อุตรดิตถ์	UTTARADIT	LOW	LOW	17.62711595	100.1112484
85eb84eb-e5bc-4c41-a47b-733767ce0058	1	Village	10	Slum	North	Summer	7.5	3.1	10		530101	ท่าอิฐ	THA IT	5301	Residential_Communityอุตรดิตถ์	MUEANG UTTARADIT	53	อุตรดิตถ์	UTTARADIT	LOW	LOW	17.62698467	100.0919697
4a684477-5d57-47fb-8580-49a18e9d5b0e	1	Village	11	Residential_Community	Northeast	Rainy	4.4	1.6	4.4		420110	น้ำสวย	NAM SUAI	4201	Residential_Communityเลย	MUEANG LOEI	42	เลย	LOEI	LOW	LOW	17.62698047	101.8337794
3870ea6e-b858-4dfa-b3d5-dc3f6e368b16	1	Village	11	Residential_Community	North	Rainy	11.1	7.5	37.8		530102	ท่าเสา	THA SAO	5301	Residential_Communityอุตรดิตถ์	MUEANG UTTARADIT	53	อุตรดิตถ์	UTTARADIT	MODERATE	MODERATE	17.62690474	100.0769677
d3149b96-50c5-4419-8503-a2f5be9b52a4	1	Village	11	Residential_Community	North	Rainy	5	1.5	7.5		530101	ท่าอิฐ	THA IT	5301	Residential_Communityอุตรดิตถ์	MUEANG UTTARADIT	53	อุตรดิตถ์	UTTARADIT	LOW	LOW	17.62631871	100.1080921
d3149b96-50c5-4419-8503-a2f5be9b52a4	1	Village	11	Residential_Community	North	Winter	2.5	0.5	2.5		530101	ท่าอิฐ	THA IT	5301	Residential_Communityอุตรดิตถ์	MUEANG UTTARADIT	53	อุตรดิตถ์	UTTARADIT	LOW	LOW	17.62631871	100.1080921
3b060c2e-ef72-47fe-a472-ddd78aaddcde	1	Village	10	Slum	Northeast	Summer	17.8	6.3	17.8		420110	น้ำสวย	NAM SUAI	4201	Residential_Communityเลย	MUEANG LOEI	42	เลย	LOEI	MODERATE	MODERATE	17.62590172	101.8309172
98954f0a-8641-421e-b71f-dc72a9bce433	1	Village	12	Commercial_Community	North	Summer	2.5	1.8	5		530101	ท่าอิฐ	THA IT	5301	Residential_Communityอุตรดิตถ์	MUEANG UTTARADIT	53	อุตรดิตถ์	UTTARADIT	LOW	LOW	17.62556333	100.1096749
4d0c1a92-1c5e-4d9e-b619-ce7e6526873d	1	Village	21	Residential_Community	North	Winter	17.6	5.8	37.2		520806	นาโป่ง	NA PONG	5208	เถิน	THOEN	52	ลำปาง	LAMPANG	MODERATE	MODERATE	17.62550645	99.24167592
494a1e86-0def-4e23-815b-7b55f126d017	1	Village	11	Residential_Community	North	Rainy	20	13.6	45		530102	ท่าเสา	THA SAO	5301	Residential_Communityอุตรดิตถ์	MUEANG UTTARADIT	53	อุตรดิตถ์	UTTARADIT	MODERATE	HIGH	17.62412797	100.0779206
a321e9e7-b0a3-4367-b357-18089c57fa2a	1	Village	11	Residential_Community	Northeast	Winter	46.7	17.2	62.2		420801	ท่าลี่	THA LI	4208	ท่าลี่	THA LI	42	เลย	LOEI	HIGH	HIGH	17.62211997	101.4175325
92509da0-02dc-4438-ac97-787720e6dcf4	1	Village	11	Residential_Community	Northeast	Summer	0	0	0		470801	วานรนิวาส	WANON NIWAT	4708	วานรนิวาส	WANON NIWAT	47	สกลนคร	SAKON NAKHON	SAFE	SAFE	17.61966459	103.7783226
045f7227-8a09-4ff5-9c30-db47fc0834df	1	Village	11	Residential_Community	North	Summer	10	4.4	22.5		530105	คุ้งตะเภา	KHUNG TAPHAO	5301	Residential_Communityอุตรดิตถ์	MUEANG UTTARADIT	53	อุตรดิตถ์	UTTARADIT	LOW	LOW	17.61822374	100.1925099
e43b2946-691f-46fb-bf8a-f9a03bf11cb1	1	Village	11	Residential_Community	North	Rainy	27.5	5.8	42.5		530105	คุ้งตะเภา	KHUNG TAPHAO	5301	Residential_Communityอุตรดิตถ์	MUEANG UTTARADIT	53	อุตรดิตถ์	UTTARADIT	HIGH	MODERATE	17.61809304	100.1920234
2e18f788-92e7-4d8c-8cb5-fee5c0235515	1	Village	11	Residential_Community	Northeast	Rainy	100	13.6	300		480304	ไชยบุรี	CHAI BURI	4803	ท่าอุเทน	THA UTHEN	48	นครพนม	NAKHON PHANOM	HIGH	HIGH	17.6174724	104.4188806
43fb1ef6-9431-4a39-8552-993f6e4cddff	1	Village	11	Residential_Community	North	Rainy	36	12.6	80		530105	คุ้งตะเภา	KHUNG TAPHAO	5301	Residential_Communityอุตรดิตถ์	MUEANG UTTARADIT	53	อุตรดิตถ์	UTTARADIT	HIGH	HIGH	17.6171401	100.1916819
69763a15-16dc-41fe-a59e-2d5368d51200	1	Village	11	Residential_Community	Northeast	Summer	10	4.8	10		471602	เจริญศิลป์	CHAROEN SIN	4716	เจริญศิลป์	CHAROEN SIN	47	สกลนคร	SAKON NAKHON	LOW	LOW	17.61680551	103.5757299
3af56420-9bf7-4b22-8178-d280ad649623	1	Village	10	Slum	North	Summer	9.8	5.6	9.8		530101	ท่าอิฐ	THA IT	5301	Residential_Communityอุตรดิตถ์	MUEANG UTTARADIT	53	อุตรดิตถ์	UTTARADIT	LOW	MODERATE	17.61676978	100.0988462
993ddeee-710a-493c-90d6-12a7a88b3fe4	1	Village	12	Commercial_Community	North	Rainy	7.5	1.8	7.5		530101	ท่าอิฐ	THA IT	5301	Residential_Communityอุตรดิตถ์	MUEANG UTTARADIT	53	อุตรดิตถ์	UTTARADIT	LOW	LOW	17.61621638	100.0910348
993ddeee-710a-493c-90d6-12a7a88b3fe4	1	Village	12	Commercial_Community	North	Rainy	2.5	0.6	2.5		530101	ท่าอิฐ	THA IT	5301	Residential_Communityอุตรดิตถ์	MUEANG UTTARADIT	53	อุตรดิตถ์	UTTARADIT	LOW	LOW	17.61621638	100.0910348
993ddeee-710a-493c-90d6-12a7a88b3fe4	1	Village	12	Commercial_Community	North	Winter	2.5	0.9	2.5		530101	ท่าอิฐ	THA IT	5301	Residential_Communityอุตรดิตถ์	MUEANG UTTARADIT	53	อุตรดิตถ์	UTTARADIT	LOW	LOW	17.61621638	100.0910348
6e739c14-6240-467b-932d-d16ff3d67a2a	1	Village	11	Residential_Community	North	Summer	20	5.7	25		530105	คุ้งตะเภา	KHUNG TAPHAO	5301	Residential_Communityอุตรดิตถ์	MUEANG UTTARADIT	53	อุตรดิตถ์	UTTARADIT	MODERATE	MODERATE	17.61563759	100.1921176
d2b84edb-c433-43c3-ba5c-92518b769dd7	1	Village	11	Residential_Community	Northeast	Summer	0	0	0		470812	คอนสวรรค์	KHON SAWAN	4708	วานรนิวาส	WANON NIWAT	47	สกลนคร	SAKON NAKHON	SAFE	SAFE	17.61357118	103.7111959
21adc911-7e5c-4b63-8c72-f4a6046d8445	1	Village	11	Residential_Community	Northeast	Summer	13.3	3.8	13.3		420113	ศรีสองรัก	SI SONG RAK	4201	Residential_Communityเลย	MUEANG LOEI	42	เลย	LOEI	MODERATE	LOW	17.61159935	101.7563739
500147f0-bd7c-4511-894e-2d681cb9b8c9	1	Village	10	Slum	North	Winter	28.6	11.7	54.3		520801	ล้อมแรด	LOM RAET	5208	เถิน	THOEN	52	ลำปาง	LAMPANG	HIGH	HIGH	17.6113325	99.2152454
c2f4989a-0cd5-4ffb-aeaf-8435229efe21	1	Village	10	Slum	North	Winter	0	0	0		530101	ท่าอิฐ	THA IT	5301	Residential_Communityอุตรดิตถ์	MUEANG UTTARADIT	53	อุตรดิตถ์	UTTARADIT	SAFE	SAFE	17.61044573	100.0978782
073d5e46-a9e2-4649-8809-e21937b6924f	1	Village	11	Residential_Community	Northeast	Winter	5	1.5	5		470806	ธาตุ	THAT	4708	วานรนิวาส	WANON NIWAT	47	สกลนคร	SAKON NAKHON	LOW	LOW	17.61037127	103.6253086
88cf41d3-701b-46d6-8135-757d21dd0fff	1	Village	10	Slum	North	Rainy	0	0	0		530101	ท่าอิฐ	THA IT	5301	Residential_Communityอุตรดิตถ์	MUEANG UTTARADIT	53	อุตรดิตถ์	UTTARADIT	SAFE	SAFE	17.60929754	100.0985622
12ebdedd-8a1c-48e9-a03b-d859c6edb735	1	Village	11	Residential_Community	North	Summer	10	3.5	17.5		530101	ท่าอิฐ	THA IT	5301	Residential_Communityอุตรดิตถ์	MUEANG UTTARADIT	53	อุตรดิตถ์	UTTARADIT	LOW	LOW	17.60875651	100.0954773
973085fa-034a-4bad-af01-07bae0510479	1	Village	11	Residential_Community	North	Rainy	3	0.5	3		530102	ท่าเสา	THA SAO	5301	Residential_Communityอุตรดิตถ์	MUEANG UTTARADIT	53	อุตรดิตถ์	UTTARADIT	LOW	LOW	17.60682344	100.0708241
a7e8f2b8-be99-4dea-b384-d56b00ce96e7	1	Village	11	Residential_Community	Northeast	Rainy	28.9	10.9	33.3		390507	บุญทัน	BUNTHAN	3905	สุวรรณคูหา	SUWANNA KHUHA	39	หนองบัวลำภู	NONG BUA LAMPHU	HIGH	HIGH	17.6062773	102.1216522
f97a9faf-ec3a-49e7-b03d-fe979c1075cb	1	Village	11	Residential_Community	Northeast	Winter	40	13.1	51.1		420104	กกดู่	KOK DU	4201	Residential_Communityเลย	MUEANG LOEI	42	เลย	LOEI	HIGH	HIGH	17.6036283	101.576425
d1424124-1a53-4092-8c80-3646ececd0df	1	Village	12	Commercial_Community	North	Winter	23.3	11.8	30		520801	ล้อมแรด	LOM RAET	5208	เถิน	THOEN	52	ลำปาง	LAMPANG	HIGH	HIGH	17.603591	99.2085988
27126c30-383b-4e22-ae28-b7720b02a193	1	Village	11	Residential_Community	Northeast	Rainy	20	6.2	22.2		411112	บ้านตาด	BAN TAT	4111	บ้านดุง	BAN DUNG	41	อุดรธานี	UDON THANI	MODERATE	MODERATE	17.60250089	103.2462126
f7214586-9db6-4c5e-bbea-52b4c74ea928	1	Village	11	Residential_Community	North	Rainy	0	0	0		530112	ผาจุก	PHA CHUK	5301	Residential_Communityอุตรดิตถ์	MUEANG UTTARADIT	53	อุตรดิตถ์	UTTARADIT	SAFE	SAFE	17.59974962	100.2228266
f7214586-9db6-4c5e-bbea-52b4c74ea928	1	Village	11	Residential_Community	North	Rainy	0	0	0		530112	ผาจุก	PHA CHUK	5301	Residential_Communityอุตรดิตถ์	MUEANG UTTARADIT	53	อุตรดิตถ์	UTTARADIT	SAFE	SAFE	17.59974962	100.2228266
75b9fc8d-98bf-4068-8b40-773d6e180a60	1	Village	11	Residential_Community	Northeast	Summer	31.1	13.1	42.2		420113	ศรีสองรัก	SI SONG RAK	4201	Residential_Communityเลย	MUEANG LOEI	42	เลย	LOEI	HIGH	HIGH	17.5967142	101.7217466
b77d455f-7f1c-4411-80cc-1212b5d57e4e	1	Village	11	Residential_Community	Northeast	Summer	0	0	0		471208	โคกสี	KHOK SI	4712	สว่างแดนดิน	SAWANG DAEN DIN	47	สกลนคร	SAKON NAKHON	SAFE	SAFE	17.5966506	103.4569782
06d96ec0-c771-457e-9cfe-8cdd00d58c52	1	Village	11	Residential_Community	Northeast	Summer	27.7	10.6	31.9		390505	ดงมะไฟ	DONG MAFAI	3905	สุวรรณคูหา	SUWANNA KHUHA	39	หนองบัวลำภู	NONG BUA LAMPHU	HIGH	HIGH	17.59462888	102.1866371
2fc357ef-ca10-4271-a3a2-63e10a89ae3b	1	Village	11	Residential_Community	Northeast	Rainy	8.9	3.3	8.9		390501	นาสี	NA SI	3905	สุวรรณคูหา	SUWANNA KHUHA	39	หนองบัวลำภู	NONG BUA LAMPHU	LOW	LOW	17.59401846	102.2780699
dbc863c8-a03d-4df8-98e5-de8afb8fe045	1	Village	27	Residential_Community	Northeast	Rainy	0	0	0		470803	ขัวก่าย	KHUA KAI	4708	วานรนิวาส	WANON NIWAT	47	สกลนคร	SAKON NAKHON	SAFE	SAFE	17.5916506	103.8269505
acedaa5b-f04f-4887-8555-edde9ff25ff5	1	Village	11	Residential_Community	Northeast	Summer	0	0	0		471208	โคกสี	KHOK SI	4712	สว่างแดนดิน	SAWANG DAEN DIN	47	สกลนคร	SAKON NAKHON	SAFE	SAFE	17.59145211	103.4252534
0a203ff6-52c0-480d-af48-66f426e897ac	1	Village	10	Slum	North	Winter	12.5	2.5	17.5		530805	ชัยจุมพล	CHAI CHUMPHON	5308	ลับแล	LAPLAE	53	อุตรดิตถ์	UTTARADIT	MODERATE	LOW	17.59022145	99.99381518
766f5f3e-0f20-4cc9-b9ee-f661b262a203	1	Village	11	Residential_Community	Northeast	Rainy	0	0	0		480303	ท่าจำปา	THA CHAMPA	4803	ท่าอุเทน	THA UTHEN	48	นครพนม	NAKHON PHANOM	SAFE	SAFE	17.58955401	104.4347688
766f5f3e-0f20-4cc9-b9ee-f661b262a203	1	Village	11	Residential_Community	Northeast	Rainy	11.5	2	11.5		480303	ท่าจำปา	THA CHAMPA	4803	ท่าอุเทน	THA UTHEN	48	นครพนม	NAKHON PHANOM	MODERATE	LOW	17.58955401	104.4347688
4e8d2827-5776-4c15-a45d-5442155f823c	1	Village	11	Residential_Community	Northeast	Rainy	6.7	1.2	6.7		471602	เจริญศิลป์	CHAROEN SIN	4716	เจริญศิลป์	CHAROEN SIN	47	สกลนคร	SAKON NAKHON	LOW	LOW	17.58717041	103.6046737
6744385c-47a0-4079-93c3-8b757dc09ffe	1	Village	11	Residential_Community	Northeast	Summer	15.6	11.9	42.2		420103	นาอ้อ	NA O	4201	Residential_Communityเลย	MUEANG LOEI	42	เลย	LOEI	MODERATE	HIGH	17.58492678	101.7275023
21ba9377-e9f9-462e-a38a-6e51cde503fa	1	Village	11	Residential_Community	Northeast	Rainy	20.4	8	31.8		480905	เหล่าพัฒนา	LAO PHATHANA	4809	นาหว้า	NA WA	48	นครพนม	NAKHON PHANOM	HIGH	MODERATE	17.58252874	104.12675
b32d7112-a4b2-4e3c-8f77-4f649fd5fe0b	1	Village	11	Residential_Community	Northeast	Rainy	0	0	0		470804	หนองสนม	NONG SANOM	4708	วานรนิวาส	WANON NIWAT	47	สกลนคร	SAKON NAKHON	SAFE	SAFE	17.58032627	103.8690289
10dd2747-2c68-4a9a-8ad9-976c7b5af9bd	1	Village	11	Residential_Community	Northeast	Winter	16.7	7.3	22.2		390508	กุดผึ้ง	KUT PHUENG	3905	สุวรรณคูหา	SUWANNA KHUHA	39	หนองบัวลำภู	NONG BUA LAMPHU	MODERATE	MODERATE	17.57932037	102.2999552
dc2fbb9b-fb4c-47b2-a20a-b37cc64aa520	1	Village	11	Residential_Community	Northeast	Summer	51.1	21.8	75.6		420202	นาดอกคำ	NA DOK KHAM	4202	นาด้วง	NA DUANG	42	เลย	LOEI	HIGH	HIGH	17.57921975	101.9073202
6ebdc62e-5a73-4e09-b9c2-4439ad25754d	1	Village	11	Residential_Community	Northeast	Summer	20.4	10.5	34.1		420103	นาอ้อ	NA O	4201	Residential_Communityเลย	MUEANG LOEI	42	เลย	LOEI	HIGH	HIGH	17.57848271	101.7358983
4ae133fa-a802-4975-bff0-e59f5440444c	1	Village	11	Residential_Community	Northeast	Rainy	44.4	18	73.3		420104	กกดู่	KOK DU	4201	Residential_Communityเลย	MUEANG LOEI	42	เลย	LOEI	HIGH	HIGH	17.5768817	101.622065
d440d37d-f233-4f74-8bc8-acc3152fd7b8	1	Village	11	Residential_Community	Northeast	Rainy	37.8	10.8	44.4		420104	กกดู่	KOK DU	4201	Residential_Communityเลย	MUEANG LOEI	42	เลย	LOEI	HIGH	HIGH	17.57675969	101.6235144
646b1703-d891-4a42-bed1-47b40ad14cd6	1	Village	12	Commercial_Community	North	Winter	5	1.5	7.5		530805	ชัยจุมพล	CHAI CHUMPHON	5308	ลับแล	LAPLAE	53	อุตรดิตถ์	UTTARADIT	LOW	LOW	17.575151	99.948693
56dc8300-687f-4c1a-aec8-9fd58eb6f5f1	1	Village	10	Slum	Northeast	Summer	34.1	13.9	36.4		420801	ท่าลี่	THA LI	4208	ท่าลี่	THA LI	42	เลย	LOEI	HIGH	HIGH	17.57016057	101.4174718
3e64fbe4-acee-423c-ba3f-f438720be3c2	1	Village	11	Residential_Community	Northeast	Rainy	15.6	7.6	22.2		420103	นาอ้อ	NA O	4201	Residential_Communityเลย	MUEANG LOEI	42	เลย	LOEI	MODERATE	MODERATE	17.56959609	101.7289299
5db5050e-e0fc-4527-bf0e-3d31fe1f37ef	1	Village	11	Residential_Community	Northeast	Rainy	24.4	9.6	35.6		411703	เขือน้ำ	KHUEA NAM	4117	บ้านผือ	BAN PHUE	41	อุดรธานี	UDON THANI	HIGH	MODERATE	17.56900266	102.6634554
d2500abe-1c33-44f8-99b7-411523e81c77	1	Village	11	Residential_Community	Northeast	Summer	11.4	4.7	15.9		390506	สุวรรณคูหา	SUWANNA KHUHA	3905	สุวรรณคูหา	SUWANNA KHUHA	39	หนองบัวลำภู	NONG BUA LAMPHU	MODERATE	LOW	17.56788475	102.2732614
d2500abe-1c33-44f8-99b7-411523e81c77	1	Village	11	Residential_Community	Northeast	Rainy	0	0	0		390506	สุวรรณคูหา	SUWANNA KHUHA	3905	สุวรรณคูหา	SUWANNA KHUHA	39	หนองบัวลำภู	NONG BUA LAMPHU	SAFE	SAFE	17.56788475	102.2732614
be121cd0-7f8f-4abf-8f18-4fa60df59dd3	1	Village	11	Residential_Community	North	Rainy	7.7	1.2	7.7		530904	น้ำพี้	NAMPHI	5309	ทองแสนขัน	THONG SAEN KHAN	53	อุตรดิตถ์	UTTARADIT	LOW	LOW	17.56690314	100.2385343
6e450534-3fc7-402d-94e2-3a8b4e35ec36	1	Village	11	Residential_Community	Northeast	Rainy	31.1	12.9	44.4		411903	นาพู่	NA PHU	4119	เพ็ญ	PHEN	41	อุดรธานี	UDON THANI	HIGH	HIGH	17.56689643	102.7316077
6e450534-3fc7-402d-94e2-3a8b4e35ec36	1	Village	11	Residential_Community	Northeast	Winter	13.3	3.8	13.3		411903	นาพู่	NA PHU	4119	เพ็ญ	PHEN	41	อุดรธานี	UDON THANI	MODERATE	LOW	17.56689643	102.7316077
39140de4-853e-46cd-91a3-2e5166cb5910	1	Village	11	Residential_Community	Northeast	Rainy	17.8	7.8	26.7		411703	เขือน้ำ	KHUEA NAM	4117	บ้านผือ	BAN PHUE	41	อุดรธานี	UDON THANI	MODERATE	MODERATE	17.566796	102.6648435
e396476c-0265-4e39-b1c0-99bb9b8d9c90	1	Village	11	Residential_Community	Northeast	Rainy	20	9	24.4		411703	เขือน้ำ	KHUEA NAM	4117	บ้านผือ	BAN PHUE	41	อุดรธานี	UDON THANI	MODERATE	MODERATE	17.56637382	102.6632133
e396476c-0265-4e39-b1c0-99bb9b8d9c90	1	Village	11	Residential_Community	Northeast	Winter	11.1	4.6	15.6		411703	เขือน้ำ	KHUEA NAM	4117	บ้านผือ	BAN PHUE	41	อุดรธานี	UDON THANI	MODERATE	LOW	17.56637382	102.6632133
fa2813a7-9f76-40f8-ad0c-95d5aa3ec26b	1	Village	11	Residential_Community	Northeast	Winter	2.2	0.8	2.2		390506	สุวรรณคูหา	SUWANNA KHUHA	3905	สุวรรณคูหา	SUWANNA KHUHA	39	หนองบัวลำภู	NONG BUA LAMPHU	LOW	LOW	17.56337012	102.2855939
b27c8232-f85e-4e06-a18f-a66d303a35b3	1	Village	11	Residential_Community	Northeast	Rainy	3.3	0.9	3.3		471604	โคกศิลา	KHOK SILA	4716	เจริญศิลป์	CHAROEN SIN	47	สกลนคร	SAKON NAKHON	LOW	LOW	17.56279827	103.6326291
b4298ea3-1165-4d72-9648-ca9863d5c07b	1	Village	11	Residential_Community	Northeast	Rainy	46.7	11.1	60		470812	คอนสวรรค์	KHON SAWAN	4708	วานรนิวาส	WANON NIWAT	47	สกลนคร	SAKON NAKHON	HIGH	HIGH	17.56066653	103.7320666
2e1d9168-1fbe-4a18-bf5d-9bb551d94b2d	1	Village	11	Residential_Community	Northeast	Rainy	20	8.3	28.9		420102	Residential_Community	MUEANG	4201	Residential_Communityเลย	MUEANG LOEI	42	เลย	LOEI	MODERATE	MODERATE	17.5583858	101.7094024
12d68449-648e-4709-b918-de1ed2222dc4	1	Village	11	Residential_Community	Northeast	Rainy	17.8	6.2	17.8		390507	บุญทัน	BUNTHAN	3905	สุวรรณคูหา	SUWANNA KHUHA	39	หนองบัวลำภู	NONG BUA LAMPHU	MODERATE	MODERATE	17.55765155	102.1521781
25946604-1a3a-49e5-a3cf-7b2a612730c0	1	Village	11	Residential_Community	Northeast	Rainy	2.4	0.9	2.4		410116	นาข่า	NA KHA	4101	Residential_Communityอุดรธานี	MUEANG UDON THANI	41	อุดรธานี	UDON THANI	LOW	LOW	17.5573402	102.8183875
c6d25655-3823-4691-99f2-fd83c047a328	1	Village	11	Residential_Community	Northeast	Rainy	4.4	1.6	4.4		410103	บ้านขาว	BAN KHAO	4101	Residential_Communityอุดรธานี	MUEANG UDON THANI	41	อุดรธานี	UDON THANI	LOW	LOW	17.55510322	102.7368001
d2fa75ba-40c1-430b-964e-3c25204c874a	1	Village	11	Residential_Community	Northeast	Rainy	24.4	7.4	35.6		420102	Residential_Community	MUEANG	4201	Residential_Communityเลย	MUEANG LOEI	42	เลย	LOEI	HIGH	MODERATE	17.55482214	101.7085631
95ad9e7a-fd32-4ffd-9028-766e71d817af	1	Village	11	Residential_Community	Northeast	Rainy	0	0	0		480302	โนนตาล	NON TAN	4803	ท่าอุเทน	THA UTHEN	48	นครพนม	NAKHON PHANOM	SAFE	SAFE	17.5547833	104.5753822
95ad9e7a-fd32-4ffd-9028-766e71d817af	1	Village	11	Residential_Community	Northeast	Rainy	0	0	0		480302	โนนตาล	NON TAN	4803	ท่าอุเทน	THA UTHEN	48	นครพนม	NAKHON PHANOM	SAFE	SAFE	17.5547833	104.5753822
d2d0243f-d62f-4337-9ab7-2017eb8540a4	1	Village	11	Residential_Community	Northeast	Rainy	6.7	3.8	11.1		410103	บ้านขาว	BAN KHAO	4101	Residential_Communityอุดรธานี	MUEANG UDON THANI	41	อุดรธานี	UDON THANI	LOW	LOW	17.55466305	102.7513269
3fc064e8-6030-4650-9b28-97a787339850	1	Village	11	Residential_Community	Northeast	Rainy	8.9	3.1	8.9		410103	บ้านขาว	BAN KHAO	4101	Residential_Communityอุดรธานี	MUEANG UDON THANI	41	อุดรธานี	UDON THANI	LOW	LOW	17.55455039	102.7448674
7d5917b1-656b-43d8-aa4f-ce2e574663d9	1	Village	11	Residential_Community	Northeast	Rainy	2.2	0.5	2.2		410116	นาข่า	NA KHA	4101	Residential_Communityอุดรธานี	MUEANG UDON THANI	41	อุดรธานี	UDON THANI	LOW	LOW	17.55182858	102.8153124
a1cc7083-604a-4794-8f07-7ecc312c160b	1	Village	11	Residential_Community	Northeast	Winter	26.7	14.6	31.1		410116	นาข่า	NA KHA	4101	Residential_Communityอุดรธานี	MUEANG UDON THANI	41	อุดรธานี	UDON THANI	HIGH	HIGH	17.55137753	102.8011335
9a978024-63bf-4929-846d-b5c322b05a3a	1	Village	11	Residential_Community	Northeast	Rainy	22.7	7.2	27.3		420111	ชัยพฤกษ์	CHAIYAPHRUEK	4201	Residential_Communityเลย	MUEANG LOEI	42	เลย	LOEI	HIGH	MODERATE	17.55076601	101.7491688
f30b0468-cbcd-4184-afcd-5b9f506a06dc	1	Village	11	Residential_Community	Northeast	Summer	18.9	8.1	22.6		410116	นาข่า	NA KHA	4101	Residential_Communityอุดรธานี	MUEANG UDON THANI	41	อุดรธานี	UDON THANI	MODERATE	MODERATE	17.55065604	102.8199278
a3a3e866-f904-4047-9df6-41bf232312ff	1	Village	11	Residential_Community	Northeast	Rainy	9.1	2.5	9.1		410116	นาข่า	NA KHA	4101	Residential_Communityอุดรธานี	MUEANG UDON THANI	41	อุดรธานี	UDON THANI	LOW	LOW	17.5501516	102.8856573
2552bab1-058b-43e4-a053-5157449c4a52	1	Village	11	Residential_Community	Northeast	Summer	2.2	1.9	4.4		420111	ชัยพฤกษ์	CHAIYAPHRUEK	4201	Residential_Communityเลย	MUEANG LOEI	42	เลย	LOEI	LOW	LOW	17.54671863	101.7414521
f6cfa36c-bae2-4625-bd9c-c3a61e49975f	1	Village	11	Residential_Community	Northeast	Summer	11.1	3.6	11.1		410116	นาข่า	NA KHA	4101	Residential_Communityอุดรธานี	MUEANG UDON THANI	41	อุดรธานี	UDON THANI	MODERATE	LOW	17.54604667	102.8493895
135a2c96-95d7-418c-8af9-f8567c829641	1	Village	11	Residential_Community	Northeast	Summer	17.8	7	20		420102	Residential_Community	MUEANG	4201	Residential_Communityเลย	MUEANG LOEI	42	เลย	LOEI	MODERATE	MODERATE	17.54233326	101.726138
0fa2f734-0052-48c9-a265-fa6965effb37	1	Village	11	Residential_Community	Northeast	Rainy	0	0	0		470808	ศรีวิชัย	SI WICHAI	4708	วานรนิวาส	WANON NIWAT	47	สกลนคร	SAKON NAKHON	SAFE	SAFE	17.54063381	103.7387604
9c8ff915-01e7-47a6-bd2c-be07ed818585	1	Village	11	Residential_Community	Northeast	Winter	30.8	13.7	53.9		471604	โคกศิลา	KHOK SILA	4716	เจริญศิลป์	CHAROEN SIN	47	สกลนคร	SAKON NAKHON	HIGH	HIGH	17.53811786	103.6220374
13a59e41-c19b-4808-b98f-ecdda4daa4a9	1	Village	11	Residential_Community	North	Winter	11.9	1.9	14.3		650305	บ่อภาค	BO PHAK	6503	ชาติตระการ	CHAT TRAKAN	65	พิษณุโลก	PHITSANULOK	MODERATE	LOW	17.5379845	100.834675
d6f94d94-63fb-457a-8c6b-a45290c1c109	1	Village	11	Residential_Community	Northeast	Summer	28.9	9.2	35.6		420202	นาดอกคำ	NA DOK KHAM	4202	นาด้วง	NA DUANG	42	เลย	LOEI	HIGH	MODERATE	17.5356467	101.9811133
d668b86e-c8a1-4ca1-be32-e33f1504ce67	1	Village	11	Residential_Community	Northeast	Rainy	6.8	4.2	11.4		410103	บ้านขาว	BAN KHAO	4101	Residential_Communityอุดรธานี	MUEANG UDON THANI	41	อุดรธานี	UDON THANI	LOW	LOW	17.53501075	102.7739239
d668b86e-c8a1-4ca1-be32-e33f1504ce67	1	Village	11	Residential_Community	Northeast	Rainy	20	8.9	26.7		410103	บ้านขาว	BAN KHAO	4101	Residential_Communityอุดรธานี	MUEANG UDON THANI	41	อุดรธานี	UDON THANI	MODERATE	MODERATE	17.53501075	102.7739239
b697498b-17db-46fa-8891-8bb5ce1ea0f7	1	Village	11	Residential_Community	Northeast	Rainy	9.1	2.7	9.1		410103	บ้านขาว	BAN KHAO	4101	Residential_Communityอุดรธานี	MUEANG UDON THANI	41	อุดรธานี	UDON THANI	LOW	LOW	17.53301647	102.779923
b697498b-17db-46fa-8891-8bb5ce1ea0f7	1	Village	11	Residential_Community	Northeast	Rainy	4.4	2	6.7		410103	บ้านขาว	BAN KHAO	4101	Residential_Communityอุดรธานี	MUEANG UDON THANI	41	อุดรธานี	UDON THANI	LOW	LOW	17.53301647	102.779923
e92702df-6f3e-4c2b-8a3d-5c5925ac1219	1	Village	11	Residential_Community	Northeast	Rainy	6.7	2.4	6.7		420110	น้ำสวย	NAM SUAI	4201	Residential_Communityเลย	MUEANG LOEI	42	เลย	LOEI	LOW	LOW	17.532965	101.843135
2765f5d6-9773-4686-9e7f-67816a3e2796	1	Village	11	Residential_Community	Northeast	Summer	20	7.6	22.2		410103	บ้านขาว	BAN KHAO	4101	Residential_Communityอุดรธานี	MUEANG UDON THANI	41	อุดรธานี	UDON THANI	MODERATE	MODERATE	17.53289978	102.7733485
2765f5d6-9773-4686-9e7f-67816a3e2796	1	Village	11	Residential_Community	Northeast	Rainy	13.3	5	15.6		410103	บ้านขาว	BAN KHAO	4101	Residential_Communityอุดรธานี	MUEANG UDON THANI	41	อุดรธานี	UDON THANI	MODERATE	LOW	17.53289978	102.7733485
2765f5d6-9773-4686-9e7f-67816a3e2796	1	Village	11	Residential_Community	Northeast	Rainy	11.1	3.3	11.1		410103	บ้านขาว	BAN KHAO	4101	Residential_Communityอุดรธานี	MUEANG UDON THANI	41	อุดรธานี	UDON THANI	MODERATE	LOW	17.53289978	102.7733485
2765f5d6-9773-4686-9e7f-67816a3e2796	1	Village	11	Residential_Community	Northeast	Winter	20	9.2	26.7		410103	บ้านขาว	BAN KHAO	4101	Residential_Communityอุดรธานี	MUEANG UDON THANI	41	อุดรธานี	UDON THANI	MODERATE	MODERATE	17.53289978	102.7733485
97edf82a-fabf-4666-bbb4-0ed7e95dc04e	1	Village	11	Residential_Community	Northeast	Rainy	31.1	11.2	35.6		390502	บ้านโคก	BAN KHOK	3905	สุวรรณคูหา	SUWANNA KHUHA	39	หนองบัวลำภู	NONG BUA LAMPHU	HIGH	HIGH	17.52889325	102.1985773
97edf82a-fabf-4666-bbb4-0ed7e95dc04e	1	Village	11	Residential_Community	Northeast	Winter	2.6	0.8	2.6		390502	บ้านโคก	BAN KHOK	3905	สุวรรณคูหา	SUWANNA KHUHA	39	หนองบัวลำภู	NONG BUA LAMPHU	LOW	LOW	17.52889325	102.1985773
09b321df-e774-424f-a2f3-8781beaf581a	1	Village	11	Residential_Community	Northeast	Rainy	22.2	9	28.9		410116	นาข่า	NA KHA	4101	Residential_Communityอุดรธานี	MUEANG UDON THANI	41	อุดรธานี	UDON THANI	HIGH	MODERATE	17.52880277	102.8196803
f8797425-2096-4dce-a36a-7b326efc174c	1	Village	11	Residential_Community	Northeast	Rainy	20	7	24.4		390508	กุดผึ้ง	KUT PHUENG	3905	สุวรรณคูหา	SUWANNA KHUHA	39	หนองบัวลำภู	NONG BUA LAMPHU	MODERATE	MODERATE	17.52860871	102.3227022
153f1c25-925f-4e31-a1aa-0e1fdec1a6f1	1	Village	11	Residential_Community	Northeast	Summer	15.6	5.4	17.8		420102	Residential_Community	MUEANG	4201	Residential_Communityเลย	MUEANG LOEI	42	เลย	LOEI	MODERATE	MODERATE	17.52779057	101.7303105
172eebdf-8062-4515-939a-3fa1994a0ecc	1	Village	11	Residential_Community	Northeast	Summer	15.6	5.4	17.8		420102	Residential_Community	MUEANG	4201	Residential_Communityเลย	MUEANG LOEI	42	เลย	LOEI	MODERATE	MODERATE	17.52778642	101.7304007
feade446-c3e3-4b4c-b396-f6af286df224	1	Village	11	Residential_Community	North	Rainy	7.5	0.7	7.5		530903	ป่าคาย	PA KHAI	5309	ทองแสนขัน	THONG SAEN KHAN	53	อุตรดิตถ์	UTTARADIT	LOW	LOW	17.52559096	100.2457595
be15add1-7ddd-4c4a-95c5-0fc71bde7bc8	1	Village	21	Residential_Community	North	Winter	14.3	5.7	28.6		640509	ดงคู่	DONG KHU	6405	ศรีสัชนาลัย	SI SATCHANALAI	64	สุโขทัย	SUKHOTHAI	MODERATE	MODERATE	17.5241707	99.9004006
77898fb0-ee81-4fe8-a1da-bd82e32a339b	1	Village	11	Residential_Community	North	Rainy	10	2.4	12.5		530903	ป่าคาย	PA KHAI	5309	ทองแสนขัน	THONG SAEN KHAN	53	อุตรดิตถ์	UTTARADIT	LOW	LOW	17.52393675	100.2432302
615a8d42-c812-44d6-913a-b950d9b3ad04	1	Village	11	Residential_Community	Northeast	Summer	6.2	1	6.2		470804	หนองสนม	NONG SANOM	4708	วานรนิวาส	WANON NIWAT	47	สกลนคร	SAKON NAKHON	LOW	LOW	17.52306009	103.8054532
9e79f74c-8639-4d04-92c6-eb6828c06d3a	1	Village	11	Residential_Community	Northeast	Winter	33.3	12.5	53.3		471220	ธาตุทอง	THAT THONG	4712	สว่างแดนดิน	SAWANG DAEN DIN	47	สกลนคร	SAKON NAKHON	HIGH	HIGH	17.52295106	103.5684063
9e79f74c-8639-4d04-92c6-eb6828c06d3a	1	Village	11	Residential_Community	Northeast	Winter	57.1	21.4	85.7		471220	ธาตุทอง	THAT THONG	4712	สว่างแดนดิน	SAWANG DAEN DIN	47	สกลนคร	SAKON NAKHON	HIGH	HIGH	17.52295106	103.5684063
6e5e7a60-354e-4950-bf18-edfddf607842	1	Village	11	Residential_Community	Northeast	Winter	0	0	0		471220	ธาตุทอง	THAT THONG	4712	สว่างแดนดิน	SAWANG DAEN DIN	47	สกลนคร	SAKON NAKHON	SAFE	SAFE	17.52215401	103.5684022
a20d64fc-8a49-4a15-bcfd-894651c7c02e	1	Village	11	Residential_Community	Northeast	Rainy	0	0	0		420111	ชัยพฤกษ์	CHAIYAPHRUEK	4201	Residential_Communityเลย	MUEANG LOEI	42	เลย	LOEI	SAFE	SAFE	17.52012537	101.7477472
673fe8f2-6ed6-402a-892e-855dcfd8d30b	1	Village	11	Residential_Community	Northeast	Rainy	28.9	8.1	31.1		420114	กกทอง	KOK THONG	4201	Residential_Communityเลย	MUEANG LOEI	42	เลย	LOEI	HIGH	MODERATE	17.51983475	101.560182
a1b676e0-9a1c-46ee-b7ef-2090ba488111	1	Village	11	Residential_Community	Northeast	Rainy	8.9	3.8	11.1		410116	นาข่า	NA KHA	4101	Residential_Communityอุดรธานี	MUEANG UDON THANI	41	อุดรธานี	UDON THANI	LOW	LOW	17.51793494	102.8278369
7fb4eabc-b25e-4f37-8d60-8ff664235d01	1	Village	11	Residential_Community	North	Rainy	5	1.3	7.5		640510	บ้านแก่ง	BAN KAENG	6405	ศรีสัชนาลัย	SI SATCHANALAI	64	สุโขทัย	SUKHOTHAI	LOW	LOW	17.51669951	99.55202658
7a47d5ef-7909-4e18-8a0f-3bf276851ef5	1	Village	11	Residential_Community	Northeast	Winter	25.5	5.3	27.7		420502	ปากหมัน	PAK MAN	4205	ด่านซ้าย	DAN SAI	42	เลย	LOEI	HIGH	MODERATE	17.51651407	101.178836
28340fb9-1a67-4b7a-adad-fdd364cff982	1	Village	11	Residential_Community	Northeast	Winter	0	0	0		471220	ธาตุทอง	THAT THONG	4712	สว่างแดนดิน	SAWANG DAEN DIN	47	สกลนคร	SAKON NAKHON	SAFE	SAFE	17.51593535	103.5638039
28340fb9-1a67-4b7a-adad-fdd364cff982	1	Village	11	Residential_Community	Northeast	Winter	20	3.3	20		471220	ธาตุทอง	THAT THONG	4712	สว่างแดนดิน	SAWANG DAEN DIN	47	สกลนคร	SAKON NAKHON	MODERATE	LOW	17.51593535	103.5638039
15f6e8ff-233b-46e3-8216-6d82e28307cd	1	Village	11	Residential_Community	North	Rainy	6.5	1.3	9.7		530903	ป่าคาย	PA KHAI	5309	ทองแสนขัน	THONG SAEN KHAN	53	อุตรดิตถ์	UTTARADIT	LOW	LOW	17.51581514	100.2587528
8a294b1f-e758-4bfb-be04-2580166d8bf7	1	Village	11	Residential_Community	Northeast	Rainy	4.4	1.9	6.7		410116	นาข่า	NA KHA	4101	Residential_Communityอุดรธานี	MUEANG UDON THANI	41	อุดรธานี	UDON THANI	LOW	LOW	17.5157902	102.8563927
ba91bf64-813b-4aa3-bddf-50e4196c0225	1	Village	11	Residential_Community	Northeast	Winter	0	0	0		471220	ธาตุทอง	THAT THONG	4712	สว่างแดนดิน	SAWANG DAEN DIN	47	สกลนคร	SAKON NAKHON	SAFE	SAFE	17.51565687	103.564564
68bf4dc2-8155-41f3-9603-a230fd6602b9	1	Village	21	Residential_Community	North	Rainy	100	42.9	300		530903	ป่าคาย	PA KHAI	5309	ทองแสนขัน	THONG SAEN KHAN	53	อุตรดิตถ์	UTTARADIT	HIGH	HIGH	17.51513986	100.2703171
022dfa44-1893-4d2e-843c-f4bbe7ab1042	1	Village	11	Residential_Community	North	Rainy	12.5	1.7	12.5		530903	ป่าคาย	PA KHAI	5309	ทองแสนขัน	THONG SAEN KHAN	53	อุตรดิตถ์	UTTARADIT	MODERATE	LOW	17.51298646	100.2605385
a66842c5-85b3-4eb2-b5a9-536ed0b090cc	1	Village	11	Residential_Community	North	Rainy	27.5	3.2	45		530903	ป่าคาย	PA KHAI	5309	ทองแสนขัน	THONG SAEN KHAN	53	อุตรดิตถ์	UTTARADIT	HIGH	LOW	17.51282211	100.2636911
9ac50d61-1a70-4040-b3f4-0fecfe4f498f	1	Village	11	Residential_Community	North	Rainy	2.5	0.4	2.5		530903	ป่าคาย	PA KHAI	5309	ทองแสนขัน	THONG SAEN KHAN	53	อุตรดิตถ์	UTTARADIT	LOW	LOW	17.51264434	100.2665832
5e2c43b8-dd19-42ff-94d9-16ca431088d6	1	Village	11	Residential_Community	Northeast	Rainy	30	14.1	44		410120	นากว้าง	NA KWANG	4101	Residential_Communityอุดรธานี	MUEANG UDON THANI	41	อุดรธานี	UDON THANI	HIGH	HIGH	17.51076332	102.7416183
d748540c-fa3b-480f-af4b-7cbb51eeb60b	1	Village	11	Residential_Community	Northeast	Rainy	57.1	17.1	107.1		471203	คำสะอาด	KHAM SA-AT	4712	สว่างแดนดิน	SAWANG DAEN DIN	47	สกลนคร	SAKON NAKHON	HIGH	HIGH	17.51001992	103.3180807
cb1853b0-ec7d-447c-9539-1db6dba9be60	1	Village	11	Residential_Community	Northeast	Rainy	24.1	9.4	29.6		410205	สร้างก่อ	SANG KO	4102	กุดจับ	KUT CHAP	41	อุดรธานี	UDON THANI	HIGH	MODERATE	17.50725675	102.5099415
1387046c-d6c9-4d1b-ab35-35578e351512	1	Village	11	Residential_Community	Northeast	Summer	13.3	5.8	15.6		410120	นากว้าง	NA KWANG	4101	Residential_Communityอุดรธานี	MUEANG UDON THANI	41	อุดรธานี	UDON THANI	MODERATE	MODERATE	17.50690818	102.7561506
6fe500e2-e006-4b65-898d-a7ac16f1a20a	1	Village	11	Residential_Community	Northeast	Rainy	26.7	10.1	46.7		410120	นากว้าง	NA KWANG	4101	Residential_Communityอุดรธานี	MUEANG UDON THANI	41	อุดรธานี	UDON THANI	HIGH	HIGH	17.5047547	102.7729758
a6862e14-5572-4f1f-bbe9-b6167d9a8661	1	Village	11	Residential_Community	Northeast	Rainy	20	4.6	20		420101	กุดป่อง	KUT PONG	4201	Residential_Communityเลย	MUEANG LOEI	42	เลย	LOEI	MODERATE	LOW	17.50391911	101.7184742
6f042ad8-eb67-4105-b60e-4c7a550128e6	1	Village	11	Residential_Community	Northeast	Summer	15.6	5	15.6		420601	นาแห้ว	NA HAEO	4206	นาแห้ว	NA HAEO	42	เลย	LOEI	MODERATE	LOW	17.50293625	101.0755592
6f042ad8-eb67-4105-b60e-4c7a550128e6	1	Village	11	Residential_Community	Northeast	Winter	10.4	3.6	10.4		420601	นาแห้ว	NA HAEO	4206	นาแห้ว	NA HAEO	42	เลย	LOEI	MODERATE	LOW	17.50293625	101.0755592
4d95aa7e-8a69-4d04-95a0-e196d7008f1c	1	Village	11	Residential_Community	Northeast	Rainy	10	2.9	10		480312	รามราช	RAMMARAT	4803	ท่าอุเทน	THA UTHEN	48	นครพนม	NAKHON PHANOM	LOW	LOW	17.4998458	104.5979916
35bfe0a0-df68-4fb7-a0a8-d1774b15f45b	1	Village	10	Slum	Northeast	Summer	11.4	2.9	11.4		420601	นาแห้ว	NA HAEO	4206	นาแห้ว	NA HAEO	42	เลย	LOEI	MODERATE	LOW	17.49611226	101.0714242
8b545c7a-1033-4457-a66c-1c946b91dd9f	1	Village	11	Residential_Community	Northeast	Rainy	20	12.1	35.6		420105	น้ำหมาน	NAM MAN	4201	Residential_Communityเลย	MUEANG LOEI	42	เลย	LOEI	MODERATE	HIGH	17.49515264	101.6615746
8b26bcbd-c9b3-46f2-a74c-fdcbb4e2bbe1	1	Village	11	Residential_Community	Northeast	Rainy	24.4	6.1	24.4		390504	นาด่าน	NA DAN	3905	สุวรรณคูหา	SUWANNA KHUHA	39	หนองบัวลำภู	NONG BUA LAMPHU	HIGH	MODERATE	17.4951373	102.3257744
45f21c60-1c78-4e0c-be3c-ea9ab9ec5ea4	1	Village	11	Residential_Community	Northeast	Winter	11.1	3.4	11.1		420101	กุดป่อง	KUT PONG	4201	Residential_Communityเลย	MUEANG LOEI	42	เลย	LOEI	MODERATE	LOW	17.49451918	101.7323544
613ab8e3-4392-4489-acdb-67bc5279ec00	1	Village	11	Residential_Community	Northeast	Winter	20	8.2	27.5		420203	ท่าสะอาด	THA SA-AT	4202	นาด้วง	NA DUANG	42	เลย	LOEI	MODERATE	MODERATE	17.49437177	101.9211651
7850c7a6-5312-4c62-b11a-d2073af6f5d8	1	Village	11	Residential_Community	Northeast	Summer	11.1	5.5	20		420203	ท่าสะอาด	THA SA-AT	4202	นาด้วง	NA DUANG	42	เลย	LOEI	MODERATE	MODERATE	17.49408782	101.9210193
93d2b43f-de1f-4930-b6c5-e0dd8ed35dff	1	Village	11	Residential_Community	Northeast	Summer	4.3	1.4	4.3		410110	กุดสระ	KUT SA	4101	Residential_Communityอุดรธานี	MUEANG UDON THANI	41	อุดรธานี	UDON THANI	LOW	LOW	17.49361552	102.8257307
93d2b43f-de1f-4930-b6c5-e0dd8ed35dff	1	Village	11	Residential_Community	Northeast	Rainy	8.9	3.6	8.9		410110	กุดสระ	KUT SA	4101	Residential_Communityอุดรธานี	MUEANG UDON THANI	41	อุดรธานี	UDON THANI	LOW	LOW	17.49361552	102.8257307
f3588a2b-cea1-469d-a49b-684c324eb0b1	1	Village	11	Residential_Community	North	Rainy	5	0.8	5		530902	บ่อทอง	BO THONG	5309	ทองแสนขัน	THONG SAEN KHAN	53	อุตรดิตถ์	UTTARADIT	LOW	LOW	17.49311859	100.3389937
e06ba9a2-f827-4fae-aca9-806edf50cfe2	1	Village	11	Residential_Community	Northeast	Rainy	17.5	6.7	22.5		410120	นากว้าง	NA KWANG	4101	Residential_Communityอุดรธานี	MUEANG UDON THANI	41	อุดรธานี	UDON THANI	MODERATE	MODERATE	17.49308981	102.7536598
5c8a6e45-74de-4729-8a82-745206f9be6f	1	Village	11	Residential_Community	Northeast	Rainy	50	9.8	50		390504	นาด่าน	NA DAN	3905	สุวรรณคูหา	SUWANNA KHUHA	39	หนองบัวลำภู	NONG BUA LAMPHU	HIGH	MODERATE	17.49303545	102.3266799
4bb4bf19-0d53-43ea-9a34-672a31ca9e0b	1	Village	11	Residential_Community	Northeast	Rainy	33.3	10	66.7		420101	กุดป่อง	KUT PONG	4201	Residential_Communityเลย	MUEANG LOEI	42	เลย	LOEI	HIGH	MODERATE	17.49254684	101.7240265
01d19a64-31b1-41b8-8d01-5439f52a5a45	1	Village	11	Residential_Community	Northeast	Summer	9.1	2.4	9.1		410110	กุดสระ	KUT SA	4101	Residential_Communityอุดรธานี	MUEANG UDON THANI	41	อุดรธานี	UDON THANI	LOW	LOW	17.49241734	102.825718
c89bb692-dfac-455b-b359-67e1ad96f429	1	Village	11	Residential_Community	Northeast	Summer	13.3	4.3	13.3		420201	นาด้วง	NA DUANG	4202	นาด้วง	NA DUANG	42	เลย	LOEI	MODERATE	LOW	17.49130549	102.0722221
c89bb692-dfac-455b-b359-67e1ad96f429	1	Village	11	Residential_Community	Northeast	Winter	13	4.8	17.4		420201	นาด้วง	NA DUANG	4202	นาด้วง	NA DUANG	42	เลย	LOEI	MODERATE	LOW	17.49130549	102.0722221
b7a9067a-b454-4324-a0ce-6c8f45473e06	1	Village	11	Residential_Community	Northeast	Rainy	13.3	3.6	13.3		471107	บะหว้า	BAWA	4711	อากาศอำนวย	AKAT AMNUAI	47	สกลนคร	SAKON NAKHON	MODERATE	LOW	17.4912588	104.002041
ca0431af-3d1c-41c7-859a-347f681ac64a	1	Village	11	Residential_Community	Northeast	Rainy	20	7.1	20		390503	นาดี	NA DI	3905	สุวรรณคูหา	SUWANNA KHUHA	39	หนองบัวลำภู	NONG BUA LAMPHU	MODERATE	MODERATE	17.49117214	102.2373302
529938c9-c9de-48b2-8534-627340042145	1	Village	11	Residential_Community	Northeast	Summer	22.2	8.1	22.2		420105	น้ำหมาน	NAM MAN	4201	Residential_Communityเลย	MUEANG LOEI	42	เลย	LOEI	HIGH	MODERATE	17.49108068	101.6864621
cb89c704-2567-49ef-b088-b464b4370337	1	Village	11	Residential_Community	Northeast	Rainy	4.4	1.3	4.4		390504	นาด่าน	NA DAN	3905	สุวรรณคูหา	SUWANNA KHUHA	39	หนองบัวลำภู	NONG BUA LAMPHU	LOW	LOW	17.49029276	102.3282316
403e3b1d-40da-4af6-b60a-c59fd6db5b5f	1	Village	11	Residential_Community	Northeast	Rainy	16.4	6.2	20		420102	Residential_Community	MUEANG	4201	Residential_Communityเลย	MUEANG LOEI	42	เลย	LOEI	MODERATE	MODERATE	17.48661594	101.7158856
20fb7231-7fc5-427b-af08-33bf70b627e6	1	Village	11	Residential_Community	Northeast	Rainy	10.9	2.5	13		420101	กุดป่อง	KUT PONG	4201	Residential_Communityเลย	MUEANG LOEI	42	เลย	LOEI	MODERATE	LOW	17.4849022	101.7210151
3d5a9fd6-9f98-4de6-b5ce-fb3143e0b416	1	Village	12	Commercial_Community	Northeast	Rainy	57.1	40.7	342.9		471201	สว่างแดนดิน	SAWANG DAEN DIN	4712	สว่างแดนดิน	SAWANG DAEN DIN	47	สกลนคร	SAKON NAKHON	HIGH	HIGH	17.48436083	103.4626065
3d5a9fd6-9f98-4de6-b5ce-fb3143e0b416	1	Village	12	Commercial_Community	Northeast	Rainy	14.3	2.5	14.3		471201	สว่างแดนดิน	SAWANG DAEN DIN	4712	สว่างแดนดิน	SAWANG DAEN DIN	47	สกลนคร	SAKON NAKHON	MODERATE	LOW	17.48436083	103.4626065
712c4dec-e4c9-49bf-8d72-c1cb199b8732	1	Village	11	Residential_Community	Northeast	Summer	20	8.7	24.4		420201	นาด้วง	NA DUANG	4202	นาด้วง	NA DUANG	42	เลย	LOEI	MODERATE	MODERATE	17.484333	101.9939093
7dba2591-caf9-4116-a88a-9762f28267f0	1	Village	11	Residential_Community	Northeast	Summer	100	33.3	100		420105	น้ำหมาน	NAM MAN	4201	Residential_Communityเลย	MUEANG LOEI	42	เลย	LOEI	HIGH	HIGH	17.48414081	101.6521577
e2d5528b-6f11-4579-8932-6924dc88bfc2	1	Village	11	Residential_Community	Northeast	Rainy	28.9	14.4	51.1		420106	เสี้ยว	SIAO	4201	Residential_Communityเลย	MUEANG LOEI	42	เลย	LOEI	HIGH	HIGH	17.48412578	101.627137
c8f0e59b-b1a0-4dae-93b6-4a9fc4d5d5b9	1	Village	11	Residential_Community	Northeast	Winter	0	0	0		420601	นาแห้ว	NA HAEO	4206	นาแห้ว	NA HAEO	42	เลย	LOEI	SAFE	SAFE	17.48397452	101.0693656
9838272f-9963-4ae4-95b6-a0c814efb3da	1	Village	11	Residential_Community	Northeast	Winter	5	0.9	5		420101	กุดป่อง	KUT PONG	4201	Residential_Communityเลย	MUEANG LOEI	42	เลย	LOEI	LOW	LOW	17.482342	101.7515687
a3afd6a4-9462-4835-88b4-a608502e62df	1	Village	11	Residential_Community	Northeast	Winter	5.6	1.1	5.6		471203	คำสะอาด	KHAM SA-AT	4712	สว่างแดนดิน	SAWANG DAEN DIN	47	สกลนคร	SAKON NAKHON	LOW	LOW	17.48233241	103.3561171
922fc494-8e88-437f-9a5b-9961f93616cc	1	Village	11	Residential_Community	Northeast	Summer	20	6.1	22.2		420106	เสี้ยว	SIAO	4201	Residential_Communityเลย	MUEANG LOEI	42	เลย	LOEI	MODERATE	MODERATE	17.48048402	101.6592568
a7190454-5808-48f9-8516-81352637bfa5	1	Village	11	Residential_Community	Northeast	Summer	6.7	2.3	6.7		420201	นาด้วง	NA DUANG	4202	นาด้วง	NA DUANG	42	เลย	LOEI	LOW	LOW	17.48040887	101.9895578
6025dbc7-053e-4148-bace-381aed888bc4	1	Village	11	Residential_Community	Northeast	Rainy	15.7	5.3	17.6		420201	นาด้วง	NA DUANG	4202	นาด้วง	NA DUANG	42	เลย	LOEI	MODERATE	MODERATE	17.48012521	101.984479
6eb5af87-6422-4c3c-94a2-3c1956c54d66	1	Village	11	Residential_Community	Northeast	Rainy	5	2.1	7.5		410107	หมูม่น	MU MON	4101	Residential_Communityอุดรธานี	MUEANG UDON THANI	41	อุดรธานี	UDON THANI	LOW	LOW	17.47974529	102.7970757
c7bf9b7b-3132-4365-9f35-efe1ea18e5d6	1	Village	11	Residential_Community	Northeast	Summer	0	0	0		410107	หมูม่น	MU MON	4101	Residential_Communityอุดรธานี	MUEANG UDON THANI	41	อุดรธานี	UDON THANI	SAFE	SAFE	17.47902416	102.7949122
c7bf9b7b-3132-4365-9f35-efe1ea18e5d6	1	Village	11	Residential_Community	Northeast	Rainy	22.2	7.4	28.9		410107	หมูม่น	MU MON	4101	Residential_Communityอุดรธานี	MUEANG UDON THANI	41	อุดรธานี	UDON THANI	HIGH	MODERATE	17.47902416	102.7949122
29e46049-99e3-4c5e-a9b2-1f9fedb6d138	1	Village	11	Residential_Community	Northeast	Rainy	25	5.7	37.5		481001	โพนสวรรค์	PHON SAWAN	4810	โพนสวรรค์	PHON SAWAN	48	นครพนม	NAKHON PHANOM	HIGH	MODERATE	17.47675232	104.4678394
be558c0d-9b94-4303-a1b9-c13e81fad6c0	1	Village	11	Residential_Community	Northeast	Rainy	0	0	0		481001	โพนสวรรค์	PHON SAWAN	4810	โพนสวรรค์	PHON SAWAN	48	นครพนม	NAKHON PHANOM	SAFE	SAFE	17.4761031	104.4236784
d46e6003-58a7-439e-b808-02ae7453b1fd	1	Village	11	Residential_Community	Northeast	Rainy	0	0	0		481001	โพนสวรรค์	PHON SAWAN	4810	โพนสวรรค์	PHON SAWAN	48	นครพนม	NAKHON PHANOM	SAFE	SAFE	17.4753164	104.4248031
536ac8a1-321f-4ea0-be4b-4c2f0d7d99ea	1	Village	11	Residential_Community	Northeast	Rainy	22.2	7.3	22.2		390503	นาดี	NA DI	3905	สุวรรณคูหา	SUWANNA KHUHA	39	หนองบัวลำภู	NONG BUA LAMPHU	HIGH	MODERATE	17.47485877	102.3016791
19d9172f-0161-4eb2-b49d-a557e3644f11	1	Village	11	Residential_Community	Northeast	Summer	100	12.5	100		410202	ปะโค	PAKHO	4102	กุดจับ	KUT CHAP	41	อุดรธานี	UDON THANI	HIGH	HIGH	17.4741493	102.6084656
497b01e6-7980-46f7-b5ef-337e585ee9f9	1	Village	10	Slum	Northeast	Summer	31.1	12.4	40		420109	นาดินดำ	NA DIN DAM	4201	Residential_Communityเลย	MUEANG LOEI	42	เลย	LOEI	HIGH	HIGH	17.47219	101.8464485
cfc019be-0e51-4b14-925f-4a1f3f2cbd20	1	Village	11	Residential_Community	Northeast	Rainy	10	2.5	10		410114	สามพร้าว	SAM PHRAO	4101	Residential_Communityอุดรธานี	MUEANG UDON THANI	41	อุดรธานี	UDON THANI	LOW	LOW	17.47201219	102.8640146
8625e7f9-c439-4bb5-a874-8e5efb1ba099	1	Village	11	Residential_Community	Northeast	Winter	23.5	8.6	25.5		410701	ทุ่งฝน	THUNG FON	4107	ทุ่งฝน	THUNG FON	41	อุดรธานี	UDON THANI	HIGH	MODERATE	17.47169942	103.2664515
7b584d5c-835f-471c-8f5e-acb4a700aaf1	1	Village	11	Residential_Community	Northeast	Summer	17.8	8.2	33.3		420503	นาดี	NA DI	4205	ด่านซ้าย	DAN SAI	42	เลย	LOEI	MODERATE	MODERATE	17.47153328	101.1955389
05419d80-90b3-467d-9fb8-2851f77481b9	1	Village	11	Residential_Community	Northeast	Winter	9.6	5.6	15.4		410701	ทุ่งฝน	THUNG FON	4107	ทุ่งฝน	THUNG FON	41	อุดรธานี	UDON THANI	LOW	MODERATE	17.47135978	103.2674044
1f14c9fd-bd07-4a86-b5eb-66a75551aa8f	1	Village	11	Residential_Community	Northeast	Winter	6.7	1.7	6.7		420503	นาดี	NA DI	4205	ด่านซ้าย	DAN SAI	42	เลย	LOEI	LOW	LOW	17.47061975	101.1318373
1c398eae-1591-4bd6-92ce-1b7163161f25	1	Village	11	Residential_Community	Northeast	Rainy	4.4	1.3	4.4		410107	หมูม่น	MU MON	4101	Residential_Communityอุดรธานี	MUEANG UDON THANI	41	อุดรธานี	UDON THANI	LOW	LOW	17.4696296	102.7609473
a4720637-e5e7-4d99-b8f8-e4d94942f6ac	1	Village	11	Residential_Community	Northeast	Rainy	26.7	14.7	42.2		390504	นาด่าน	NA DAN	3905	สุวรรณคูหา	SUWANNA KHUHA	39	หนองบัวลำภู	NONG BUA LAMPHU	HIGH	HIGH	17.4691953	102.3484689
97d031f5-f9e4-44b8-8c9c-e7c27ecf387a	1	Village	11	Residential_Community	Northeast	Summer	13.3	4.2	13.3		471107	บะหว้า	BAWA	4711	อากาศอำนวย	AKAT AMNUAI	47	สกลนคร	SAKON NAKHON	MODERATE	LOW	17.46872837	103.9080041
04e70c18-9318-4b9a-adf8-f39480dce181	1	Village	11	Residential_Community	Northeast	Summer	24.4	8.7	28.9		420107	นาอาน	NA AN	4201	Residential_Communityเลย	MUEANG LOEI	42	เลย	LOEI	HIGH	MODERATE	17.46851953	101.7925308
931f3bbc-c83f-43ad-a9a1-b46c3961076e	1	Village	11	Residential_Community	Northeast	Rainy	2.2	0.8	2.2		410110	กุดสระ	KUT SA	4101	Residential_Communityอุดรธานี	MUEANG UDON THANI	41	อุดรธานี	UDON THANI	LOW	LOW	17.46841176	102.8013404
931f3bbc-c83f-43ad-a9a1-b46c3961076e	1	Village	11	Residential_Community	Northeast	Winter	11.8	4.8	17.6		410110	กุดสระ	KUT SA	4101	Residential_Communityอุดรธานี	MUEANG UDON THANI	41	อุดรธานี	UDON THANI	MODERATE	LOW	17.46841176	102.8013404
931f3bbc-c83f-43ad-a9a1-b46c3961076e	1	Village	11	Residential_Community	Northeast	Winter	29.6	1.2	40.7		410110	กุดสระ	KUT SA	4101	Residential_Communityอุดรธานี	MUEANG UDON THANI	41	อุดรธานี	UDON THANI	HIGH	LOW	17.46841176	102.8013404
8470832e-5fe0-4c1b-a63a-9be9fad393b0	1	Village	10	Slum	Northeast	Summer	15.2	5.8	17.4		420107	นาอาน	NA AN	4201	Residential_Communityเลย	MUEANG LOEI	42	เลย	LOEI	MODERATE	MODERATE	17.46777501	101.7910063
dc4fd44f-ff8d-4d9e-9a1d-7027446fafb6	1	Village	11	Residential_Community	North	Summer	0	0	0		640510	บ้านแก่ง	BAN KAENG	6405	ศรีสัชนาลัย	SI SATCHANALAI	64	สุโขทัย	SUKHOTHAI	SAFE	SAFE	17.46772735	99.65343386
241ed403-bcf5-4239-834f-7c2753e93e44	1	Village	11	Residential_Community	Northeast	Rainy	6.7	3	6.7		410110	กุดสระ	KUT SA	4101	Residential_Communityอุดรธานี	MUEANG UDON THANI	41	อุดรธานี	UDON THANI	LOW	LOW	17.467708	102.8013875
940ed0bf-070e-419b-8201-9075b5edb663	1	Village	11	Residential_Community	Northeast	Rainy	18.2	6.7	32.7		420107	นาอาน	NA AN	4201	Residential_Communityเลย	MUEANG LOEI	42	เลย	LOEI	MODERATE	MODERATE	17.46762181	101.7360642
917e8955-d3db-4a73-bdd5-52e71dbb6f3e	1	Village	11	Residential_Community	Northeast	Summer	6.7	1.9	6.7		471107	บะหว้า	BAWA	4711	อากาศอำนวย	AKAT AMNUAI	47	สกลนคร	SAKON NAKHON	LOW	LOW	17.46750636	103.9094022
898345e6-6d73-4d55-819a-99e17715b329	1	Village	11	Residential_Community	Northeast	Rainy	20	5.3	20		420107	นาอาน	NA AN	4201	Residential_Communityเลย	MUEANG LOEI	42	เลย	LOEI	MODERATE	MODERATE	17.46530857	101.736089
98f87444-b663-4465-9fb4-ec0a6b0a4dcc	1	Village	11	Residential_Community	Northeast	Summer	6.7	1.5	6.7		470802	เดื่อศรีคันไชย	DUEA SI KHAN CHAI	4708	วานรนิวาส	WANON NIWAT	47	สกลนคร	SAKON NAKHON	LOW	LOW	17.45905568	103.7783877
1112b8ff-f9f9-473d-b7ff-4b35356ced86	1	Village	11	Residential_Community	Northeast	Rainy	26.7	9.7	28.9		420107	นาอาน	NA AN	4201	Residential_Communityเลย	MUEANG LOEI	42	เลย	LOEI	HIGH	MODERATE	17.45698796	101.7458479
1352814b-df42-4026-9e2a-77734ce0b812	1	Village	11	Residential_Community	North	Rainy	15	1.6	17.5		530903	ป่าคาย	PA KHAI	5309	ทองแสนขัน	THONG SAEN KHAN	53	อุตรดิตถ์	UTTARADIT	MODERATE	LOW	17.4564161	100.2727941
9d5d7966-01ba-4ff1-875e-6229ce939c89	1	Village	11	Residential_Community	Northeast	Summer	22.2	6.9	22.2		420701	หนองบัว	NONG BUA	4207	ภูเรือ	PHU RUEA	42	เลย	LOEI	HIGH	MODERATE	17.45589476	101.372643
473afc49-12b3-4567-a721-8e1315c3ab5d	1	Village	11	Residential_Community	Northeast	Rainy	0	0	0		481002	นาหัวบ่อ	NA HUA BO	4810	โพนสวรรค์	PHON SAWAN	48	นครพนม	NAKHON PHANOM	SAFE	SAFE	17.45571917	104.3959737
5c828877-b8d9-480d-8350-88fb1057eb10	1	Village	11	Residential_Community	Northeast	Summer	0	0	0		471204	บ้านต้าย	BAN TAI	4712	สว่างแดนดิน	SAWANG DAEN DIN	47	สกลนคร	SAKON NAKHON	SAFE	SAFE	17.45561363	103.3801977
5364175d-f866-46ee-acd7-261235c356cd	1	Village	11	Residential_Community	Northeast	Rainy	24.4	8.7	31.1		420107	นาอาน	NA AN	4201	Residential_Communityเลย	MUEANG LOEI	42	เลย	LOEI	HIGH	MODERATE	17.45513739	101.7191559
c50cd1d9-ef35-4b1d-927b-8e11d25a50d5	1	Village	11	Residential_Community	Northeast	Rainy	100	33.3	157.1		481002	นาหัวบ่อ	NA HUA BO	4810	โพนสวรรค์	PHON SAWAN	48	นครพนม	NAKHON PHANOM	HIGH	HIGH	17.45470529	104.4034865
84467d08-65df-4cf2-b9d3-a71ce91cf68c	1	Village	11	Residential_Community	Northeast	Rainy	22.2	8	26.7		420109	นาดินดำ	NA DIN DAM	4201	Residential_Communityเลย	MUEANG LOEI	42	เลย	LOEI	HIGH	MODERATE	17.45448204	101.8275027
13fec171-a096-4bdc-b5f8-d7d74e6111ee	1	Village	11	Residential_Community	Northeast	Rainy	13.3	3	13.3		470802	เดื่อศรีคันไชย	DUEA SI KHAN CHAI	4708	วานรนิวาส	WANON NIWAT	47	สกลนคร	SAKON NAKHON	MODERATE	LOW	17.45422969	103.7783481
89422961-161b-4f56-ae0a-dbd05f824c7c	1	Village	11	Residential_Community	Northeast	Summer	13.3	6.6	15.6		420107	นาอาน	NA AN	4201	Residential_Communityเลย	MUEANG LOEI	42	เลย	LOEI	MODERATE	MODERATE	17.45391785	101.736089
a8d57060-00fe-4b46-809d-8094d06e984b	1	Village	11	Residential_Community	Northeast	Rainy	2.2	0.7	2.2		410108	เชียงยืน	CHIANG YUEN	4101	Residential_Communityอุดรธานี	MUEANG UDON THANI	41	อุดรธานี	UDON THANI	LOW	LOW	17.45352636	102.6733119
da758350-3202-4c07-88ce-879f77f10a16	1	Village	11	Residential_Community	North	Rainy	12.5	1.5	12.5		530903	ป่าคาย	PA KHAI	5309	ทองแสนขัน	THONG SAEN KHAN	53	อุตรดิตถ์	UTTARADIT	MODERATE	LOW	17.45297176	100.2740055
50a19860-fbb9-42ac-8a97-f90dd28ed4a5	1	Village	11	Residential_Community	Northeast	Summer	13.3	7.9	20		410108	เชียงยืน	CHIANG YUEN	4101	Residential_Communityอุดรธานี	MUEANG UDON THANI	41	อุดรธานี	UDON THANI	MODERATE	MODERATE	17.4527242	102.6993923
50a19860-fbb9-42ac-8a97-f90dd28ed4a5	1	Village	11	Residential_Community	Northeast	Rainy	4.4	5	13.3		410108	เชียงยืน	CHIANG YUEN	4101	Residential_Communityอุดรธานี	MUEANG UDON THANI	41	อุดรธานี	UDON THANI	LOW	LOW	17.4527242	102.6993923
58d3b58f-3ef0-45cc-a5d1-b64a63374f50	1	Village	11	Residential_Community	Northeast	Rainy	4.4	1.6	4.4		410108	เชียงยืน	CHIANG YUEN	4101	Residential_Communityอุดรธานี	MUEANG UDON THANI	41	อุดรธานี	UDON THANI	LOW	LOW	17.45190605	102.690945
80046b70-d2ce-4f72-911d-6fe0c68bd7e9	1	Village	11	Residential_Community	North	Summer	0	0	0		640510	บ้านแก่ง	BAN KAENG	6405	ศรีสัชนาลัย	SI SATCHANALAI	64	สุโขทัย	SUKHOTHAI	SAFE	SAFE	17.45179602	99.6101135
e1a78105-7233-4082-9d2c-38a8d00d6671	1	Village	11	Residential_Community	Northeast	Summer	13.3	5	13.3		410108	เชียงยืน	CHIANG YUEN	4101	Residential_Communityอุดรธานี	MUEANG UDON THANI	41	อุดรธานี	UDON THANI	MODERATE	LOW	17.45130602	102.6389903
0673bc0f-1e45-4894-9aa9-17fe879c3403	1	Village	21	Residential_Community	North	Winter	10	3.5	30		530902	บ่อทอง	BO THONG	5309	ทองแสนขัน	THONG SAEN KHAN	53	อุตรดิตถ์	UTTARADIT	LOW	LOW	17.45078056	100.4283838
4e653f0c-26a0-412a-9411-9a0daaec849c	1	Village	11	Residential_Community	Northeast	Rainy	47.9	18.8	81.2		420106	เสี้ยว	SIAO	4201	Residential_Communityเลย	MUEANG LOEI	42	เลย	LOEI	HIGH	HIGH	17.45077732	101.6174368
8e4a9013-e37f-414f-b559-dab0cb930a80	1	Village	11	Residential_Community	Northeast	Rainy	8.9	6.1	22.2		410112	บ้านเลื่อม	BAN LUEAM	4101	Residential_Communityอุดรธานี	MUEANG UDON THANI	41	อุดรธานี	UDON THANI	LOW	MODERATE	17.45061739	102.7562374
08191ddf-cb1e-4c1b-9ea5-4eed713f61d4	1	Village	11	Residential_Community	Northeast	Rainy	4.4	1.5	4.4		410702	ทุ่งใหญ่	THUNG YAI	4107	ทุ่งฝน	THUNG FON	41	อุดรธานี	UDON THANI	LOW	LOW	17.45059149	103.1845567
c9e3ef12-3127-d9d8-581f-d78e3ef8d3f6	1	Village	11	Residential_Community	Northeast	Summer	0	0	0	11034.0	420701	หนองบัว	NONG BUA	4207	ภูเรือ	PHU RUEA	42	เลย	LOEI	SAFE	SAFE	17.45058061	101.3547091
c9e3ef12-3127-d9d8-581f-d78e3ef8d3f6	1	Village	11	Residential_Community	Northeast	Rainy	0	0	0	11034.0	420701	หนองบัว	NONG BUA	4207	ภูเรือ	PHU RUEA	42	เลย	LOEI	SAFE	SAFE	17.45058061	101.3547091
d679fb8e-e8fe-46af-ab3a-7777f784c8a5	1	Village	11	Residential_Community	Northeast	Summer	17.6	6.7	19.6		420701	หนองบัว	NONG BUA	4207	ภูเรือ	PHU RUEA	42	เลย	LOEI	MODERATE	MODERATE	17.45043188	101.3481202
387cdb78-9474-47f1-a5bb-a5c10b3e2e30	1	Village	11	Residential_Community	North	Rainy	30	9.2	43.3		520901	แม่พริก	MAE PHRIK	5209	แม่พริก	MAE PHRIK	52	ลำปาง	LAMPANG	HIGH	MODERATE	17.4484447	99.1176165
70d12405-c3d5-43a6-9b25-a296651ca482	1	Village	21	Residential_Community	North	Winter	23.1	7.9	46.1		530902	บ่อทอง	BO THONG	5309	ทองแสนขัน	THONG SAEN KHAN	53	อุตรดิตถ์	UTTARADIT	HIGH	MODERATE	17.44617821	100.4352599
76f08c38-72e4-4b45-ab5d-54961799d2e3	1	Village	11	Residential_Community	Northeast	Rainy	0	0	0		410108	เชียงยืน	CHIANG YUEN	4101	Residential_Communityอุดรธานี	MUEANG UDON THANI	41	อุดรธานี	UDON THANI	SAFE	SAFE	17.44531172	102.7247161
76f08c38-72e4-4b45-ab5d-54961799d2e3	1	Village	11	Residential_Community	Northeast	Rainy	0	0	0		410108	เชียงยืน	CHIANG YUEN	4101	Residential_Communityอุดรธานี	MUEANG UDON THANI	41	อุดรธานี	UDON THANI	SAFE	SAFE	17.44531172	102.7247161
52c217e7-57a3-4d34-8fea-81c4ca99878c	1	Village	11	Residential_Community	Northeast	Rainy	0	0	0		481006	โพนจาน	PHON CHAN	4810	โพนสวรรค์	PHON SAWAN	48	นครพนม	NAKHON PHANOM	SAFE	SAFE	17.4452374	104.3983611
959fa4d2-c8a3-493b-8d38-da9c911f952a	1	Village	11	Residential_Community	Northeast	Rainy	16	6	18		410114	สามพร้าว	SAM PHRAO	4101	Residential_Communityอุดรธานี	MUEANG UDON THANI	41	อุดรธานี	UDON THANI	MODERATE	MODERATE	17.44506	102.8777274
e3a6d2ad-8db1-4daa-b13a-564f13658e8e	1	Village	11	Residential_Community	North	Rainy	6.7	1	6.7		530902	บ่อทอง	BO THONG	5309	ทองแสนขัน	THONG SAEN KHAN	53	อุตรดิตถ์	UTTARADIT	LOW	LOW	17.4449066	100.4365126
f6ec2277-f605-451b-b253-8a4cc1e30358	1	Village	11	Residential_Community	Northeast	Winter	57.9	19.8	89.5		471215	ทรายมูล	SAI MUN	4712	สว่างแดนดิน	SAWANG DAEN DIN	47	สกลนคร	SAKON NAKHON	HIGH	HIGH	17.44456518	103.5466928
1a365434-78b0-4b9e-99fa-8f2b36dc23eb	1	Village	11	Residential_Community	Northeast	Summer	6.7	1.3	6.7		470802	เดื่อศรีคันไชย	DUEA SI KHAN CHAI	4708	วานรนิวาส	WANON NIWAT	47	สกลนคร	SAKON NAKHON	LOW	LOW	17.44376714	103.7283621
e6ffafcb-5014-4b93-bbfa-0a62cda33a9b	1	Village	11	Residential_Community	Northeast	Summer	20	5.7	20		420701	หนองบัว	NONG BUA	4207	ภูเรือ	PHU RUEA	42	เลย	LOEI	MODERATE	MODERATE	17.44347159	101.3639322
ce3f059b-6648-49a6-935c-9886d69c194f	1	Village	11	Residential_Community	Northeast	Summer	0	0	0		410114	สามพร้าว	SAM PHRAO	4101	Residential_Communityอุดรธานี	MUEANG UDON THANI	41	อุดรธานี	UDON THANI	SAFE	SAFE	17.44344536	102.8739046
1be394e9-4300-4dc1-9d9a-39657decc967	1	Village	11	Residential_Community	Northeast	Rainy	13.3	6.2	17.8		420502	ปากหมัน	PAK MAN	4205	ด่านซ้าย	DAN SAI	42	เลย	LOEI	MODERATE	MODERATE	17.43958655	101.1924696
f3315cf3-abfa-4fb8-9f36-61f2b5a63a08	1	Village	11	Residential_Community	Northeast	Rainy	8.9	3.1	11.1		410107	หมูม่น	MU MON	4101	Residential_Communityอุดรธานี	MUEANG UDON THANI	41	อุดรธานี	UDON THANI	LOW	LOW	17.43888861	102.777688
1bf8914c-3cb3-4b67-b902-64928ca7e01c	1	Village	11	Residential_Community	Northeast	Rainy	11.1	7.2	22.2		410104	หนองบัว	NONG BUA	4101	Residential_Communityอุดรธานี	MUEANG UDON THANI	41	อุดรธานี	UDON THANI	MODERATE	MODERATE	17.43751862	102.7980393
8a8f8afc-0d27-4e1d-b39d-9a4b453c6734	1	Village	11	Residential_Community	Northeast	Rainy	24.4	9.4	28.9		420108	นาโป่ง	NA PONG	4201	Residential_Communityเลย	MUEANG LOEI	42	เลย	LOEI	HIGH	MODERATE	17.43736412	101.743569
ae20f700-0a1c-40b4-8cd7-cb05003df17f	1	Village	11	Residential_Community	Northeast	Summer	36.2	10	53.2		481006	โพนจาน	PHON CHAN	4810	โพนสวรรค์	PHON SAWAN	48	นครพนม	NAKHON PHANOM	HIGH	MODERATE	17.4369806	104.4154425
99a5c87f-fa4e-42fb-8fa0-2a3a62b98d54	1	Village	10	Slum	Northeast	Rainy	13.3	5.1	15.6		390503	นาดี	NA DI	3905	สุวรรณคูหา	SUWANNA KHUHA	39	หนองบัวลำภู	NONG BUA LAMPHU	MODERATE	MODERATE	17.43645409	102.2694141
95524deb-13b0-49ea-b24a-f68a3c27724b	1	Village	11	Residential_Community	Northeast	Winter	2.3	1.4	4.5		420502	ปากหมัน	PAK MAN	4205	ด่านซ้าย	DAN SAI	42	เลย	LOEI	LOW	LOW	17.43636165	101.1903198
70e6fb71-3c01-4a2d-9d9b-e8b54b9abd09	1	Village	11	Residential_Community	Northeast	Winter	50	14.5	70.8		470409	บะฮี	BAHI	4704	พรรณานิคม	PHANNA NIKHOM	47	สกลนคร	SAKON NAKHON	HIGH	HIGH	17.43566689	103.8879757
70e6fb71-3c01-4a2d-9d9b-e8b54b9abd09	1	Village	11	Residential_Community	Northeast	Winter	8.3	2.4	8.3		470409	บะฮี	BAHI	4704	พรรณานิคม	PHANNA NIKHOM	47	สกลนคร	SAKON NAKHON	LOW	LOW	17.43566689	103.8879757
c358b6c8-cd41-44d7-b269-3e7d335c6219	1	Village	11	Residential_Community	Northeast	Rainy	0	0	0		410108	เชียงยืน	CHIANG YUEN	4101	Residential_Communityอุดรธานี	MUEANG UDON THANI	41	อุดรธานี	UDON THANI	SAFE	SAFE	17.43292141	102.6897545
0c4516d3-968f-4443-a9fe-1189ba78ab59	1	Village	11	Residential_Community	Northeast	Summer	6.7	6.1	15.6		410112	บ้านเลื่อม	BAN LUEAM	4101	Residential_Communityอุดรธานี	MUEANG UDON THANI	41	อุดรธานี	UDON THANI	LOW	MODERATE	17.4305975	102.7611542
0c4516d3-968f-4443-a9fe-1189ba78ab59	1	Village	11	Residential_Community	Northeast	Rainy	15.6	6.1	26.7		410112	บ้านเลื่อม	BAN LUEAM	4101	Residential_Communityอุดรธานี	MUEANG UDON THANI	41	อุดรธานี	UDON THANI	MODERATE	MODERATE	17.4305975	102.7611542
67101c74-e07e-466a-90e5-0fb6814096d4	1	Village	11	Residential_Community	Northeast	Rainy	2.3	0.7	2.3		410114	สามพร้าว	SAM PHRAO	4101	Residential_Communityอุดรธานี	MUEANG UDON THANI	41	อุดรธานี	UDON THANI	LOW	LOW	17.43022771	102.8459499
5f7a08f5-87a9-4e2e-b792-6b16245653c3	1	Village	11	Residential_Community	Northeast	Rainy	6.8	2.2	6.8		410112	บ้านเลื่อม	BAN LUEAM	4101	Residential_Communityอุดรธานี	MUEANG UDON THANI	41	อุดรธานี	UDON THANI	LOW	LOW	17.42906718	102.7795619
31fc593b-3a6f-4dc8-9d33-198734fd5d66	1	Village	11	Residential_Community	Northeast	Rainy	0	0	0		471204	บ้านต้าย	BAN TAI	4712	สว่างแดนดิน	SAWANG DAEN DIN	47	สกลนคร	SAKON NAKHON	SAFE	SAFE	17.42888613	103.4035091
4fdcd4ea-63cd-4213-9e7c-4272fc2d389f	1	Village	11	Residential_Community	Northeast	Summer	20	8.4	26.7		420108	นาโป่ง	NA PONG	4201	Residential_Communityเลย	MUEANG LOEI	42	เลย	LOEI	MODERATE	MODERATE	17.42697673	101.747936
dab95b02-fac8-45c9-a06d-f1ae37a71044	1	Village	11	Residential_Community	Northeast	Summer	9.1	2.8	9.1		420108	นาโป่ง	NA PONG	4201	Residential_Communityเลย	MUEANG LOEI	42	เลย	LOEI	LOW	LOW	17.42383798	101.7063681
dab95b02-fac8-45c9-a06d-f1ae37a71044	1	Village	11	Residential_Community	Northeast	Rainy	2.2	0.6	2.2		420108	นาโป่ง	NA PONG	4201	Residential_Communityเลย	MUEANG LOEI	42	เลย	LOEI	LOW	LOW	17.42383798	101.7063681
15e27f99-fc93-416b-86df-365eef9a0475	1	Village	11	Residential_Community	Northeast	Rainy	15.6	5.1	17.8		420702	ท่าศาลา	THA SALA	4207	ภูเรือ	PHU RUEA	42	เลย	LOEI	MODERATE	MODERATE	17.42373113	101.4578045
34a582b0-568d-4bb2-80b4-cdb40a747bea	1	Village	11	Residential_Community	Northeast	Rainy	31.1	14.5	44.4		420108	นาโป่ง	NA PONG	4201	Residential_Communityเลย	MUEANG LOEI	42	เลย	LOEI	HIGH	HIGH	17.42337925	101.7306968
388c8f8e-2c88-4f89-be05-bdae49405ffd	1	Village	11	Residential_Community	Northeast	Rainy	11.1	5.2	15.6		410206	Residential_Communityเพีย	MUEANG PHIA	4102	กุดจับ	KUT CHAP	41	อุดรธานี	UDON THANI	MODERATE	MODERATE	17.42337669	102.6118759
ab379610-c0ce-46ec-a988-7c069f0e302c	1	Village	11	Residential_Community	North	Rainy	0	0	0		530902	บ่อทอง	BO THONG	5309	ทองแสนขัน	THONG SAEN KHAN	53	อุตรดิตถ์	UTTARADIT	SAFE	SAFE	17.4219691	100.3262191
70bbdab0-4612-4cf8-bd0f-65a1e05cd722	1	Village	11	Residential_Community	Northeast	Summer	13.3	3.3	13.3		471204	บ้านต้าย	BAN TAI	4712	สว่างแดนดิน	SAWANG DAEN DIN	47	สกลนคร	SAKON NAKHON	MODERATE	LOW	17.42193557	103.4058848
35da5bd5-ada4-4b6b-a2c8-e805c1634564	1	Village	11	Residential_Community	North	Rainy	4	0.8	4		530902	บ่อทอง	BO THONG	5309	ทองแสนขัน	THONG SAEN KHAN	53	อุตรดิตถ์	UTTARADIT	LOW	LOW	17.421055	100.3327215
52ba6c52-30b2-435a-96c0-5b159a37b207	1	Village	11	Residential_Community	Northeast	Winter	4.4	1.9	4.4		410207	ตาลเลียน	TAN LIAN	4102	กุดจับ	KUT CHAP	41	อุดรธานี	UDON THANI	LOW	LOW	17.4207961	102.4150389
e1510985-f2c4-4c0c-8469-c1668e52a79d	1	Village	11	Residential_Community	Northeast	Rainy	16.3	7.1	25.6		410101	หมากแข้ง	MAK KHAENG	4101	Residential_Communityอุดรธานี	MUEANG UDON THANI	41	อุดรธานี	UDON THANI	MODERATE	MODERATE	17.41996212	102.7876601
27634495-4b23-48c8-b1cc-28b6a33ea68e	1	Village	11	Residential_Community	North	Summer	6.7	2.4	13.3		640507	ท่าชัย	THA CHAI	6405	ศรีสัชนาลัย	SI SATCHANALAI	64	สุโขทัย	SUKHOTHAI	LOW	LOW	17.41995988	99.81929932
4e49fee7-bf74-4694-8ab9-a75b2febfee3	1	Village	11	Residential_Community	Northeast	Summer	11.1	3.7	13.3		420204	ท่าสวรรค์	THA SAWAN	4202	นาด้วง	NA DUANG	42	เลย	LOEI	MODERATE	LOW	17.41964574	101.9373553
3bc3f9ce-1399-4d4d-bb0a-b17eb888f3b7	1	Village	11	Residential_Community	Northeast	Rainy	17.8	6.2	17.8		420108	นาโป่ง	NA PONG	4201	Residential_Communityเลย	MUEANG LOEI	42	เลย	LOEI	MODERATE	MODERATE	17.41913166	101.7052205
dc31c927-0c27-4d1d-9878-4d2b21bc4984	1	Village	11	Residential_Community	Northeast	Summer	28.9	9.4	33.3		420108	นาโป่ง	NA PONG	4201	Residential_Communityเลย	MUEANG LOEI	42	เลย	LOEI	HIGH	MODERATE	17.41905489	101.7052118
00b9677c-113d-447c-9415-9b4c8a67694e	1	Village	11	Residential_Community	Northeast	Rainy	27.3	5.4	27.3		470409	บะฮี	BAHI	4704	พรรณานิคม	PHANNA NIKHOM	47	สกลนคร	SAKON NAKHON	HIGH	MODERATE	17.41902706	103.9131331
1665e1ab-3b26-4721-bebc-ecf304976fbf	1	Village	11	Residential_Community	North	Summer	15.4	3.5	19.2		640507	ท่าชัย	THA CHAI	6405	ศรีสัชนาลัย	SI SATCHANALAI	64	สุโขทัย	SUKHOTHAI	MODERATE	LOW	17.41880089	99.81612325
47a9ecde-2b29-4cff-9af7-f31b1583028f	1	Village	11	Residential_Community	North	Rainy	100	10.8	1300		640902	ไทยชนะศึก	THAI CHANA SUEK	6409	ทุ่งเสลี่ยม	THUNG SALIAM	64	สุโขทัย	SUKHOTHAI	HIGH	HIGH	17.41809422	99.59401522
5c648072-4bd7-46c1-a180-8f44652782da	1	Village	11	Residential_Community	Northeast	Summer	100	17.9	166.7		470504	ไฮหย่อง	HAI YONG	4705	พังโคน	PHANG KHON	47	สกลนคร	SAKON NAKHON	HIGH	HIGH	17.41697264	103.7255438
5ddabd81-0f72-4461-9e3a-79fbf94a18a4	1	Village	11	Residential_Community	Northeast	Summer	15.6	5.4	15.6		410113	เชียงพิณ	CHIANG PHIN	4101	Residential_Communityอุดรธานี	MUEANG UDON THANI	41	อุดรธานี	UDON THANI	MODERATE	MODERATE	17.41565111	102.7222253
9a2650b2-b317-4ceb-80df-a76ebdd6a623	1	Village	11	Residential_Community	Northeast	Summer	20.9	8.1	39.5		470505	ต้นผึ้ง	TON PHUENG	4705	พังโคน	PHANG KHON	47	สกลนคร	SAKON NAKHON	HIGH	MODERATE	17.41316958	103.8527717
7df51f86-8949-4f1d-8360-54e6c058e30c	1	Village	11	Residential_Community	Northeast	Summer	50	9.1	100		410101	หมากแข้ง	MAK KHAENG	4101	Residential_Communityอุดรธานี	MUEANG UDON THANI	41	อุดรธานี	UDON THANI	HIGH	MODERATE	17.41299091	102.8150711
d6a1deb9-057e-4fa2-8b38-c3830991c485	1	Village	11	Residential_Community	Northeast	Rainy	2.2	1.5	4.4		410108	เชียงยืน	CHIANG YUEN	4101	Residential_Communityอุดรธานี	MUEANG UDON THANI	41	อุดรธานี	UDON THANI	LOW	LOW	17.41211368	102.6453828
b50847e7-88af-4cfa-af59-0a152fd4c9a7	1	Village	11	Residential_Community	Northeast	Rainy	44.4	17.1	66.7		471214	แวง	WAENG	4712	สว่างแดนดิน	SAWANG DAEN DIN	47	สกลนคร	SAKON NAKHON	HIGH	HIGH	17.41154346	103.6104931
e4ce9d88-6f10-4418-8abb-7116f438c85f	1	Village	11	Residential_Community	Northeast	Rainy	22.2	7.4	35.6		410113	เชียงพิณ	CHIANG PHIN	4101	Residential_Communityอุดรธานี	MUEANG UDON THANI	41	อุดรธานี	UDON THANI	HIGH	MODERATE	17.41116309	102.6884318
95dde128-e62a-446e-b10f-dc3bf15b5a98	1	Village	11	Residential_Community	Northeast	Summer	4.5	1.9	4.5		410109	หนองนาคำ	NONG NA KHAM	4101	Residential_Communityอุดรธานี	MUEANG UDON THANI	41	อุดรธานี	UDON THANI	LOW	LOW	17.41096698	102.8512714
95dde128-e62a-446e-b10f-dc3bf15b5a98	1	Village	11	Residential_Community	Northeast	Rainy	8.9	4.4	13.3		410109	หนองนาคำ	NONG NA KHAM	4101	Residential_Communityอุดรธานี	MUEANG UDON THANI	41	อุดรธานี	UDON THANI	LOW	LOW	17.41096698	102.8512714
ea5b43dd-4be7-47b7-8a70-89bfd4a4fd48	1	Village	11	Residential_Community	North	Summer	15	3	20		640508	ศรีสัชนาลัย	SI SATCHANALAI	6405	ศรีสัชนาลัย	SI SATCHANALAI	64	สุโขทัย	SUKHOTHAI	MODERATE	LOW	17.41092539	99.7998191
b7e73871-2ee4-40a9-9e3e-05c3261ccbdc	1	Village	11	Residential_Community	North	Rainy	2.5	0.6	2.5		640507	ท่าชัย	THA CHAI	6405	ศรีสัชนาลัย	SI SATCHANALAI	64	สุโขทัย	SUKHOTHAI	LOW	LOW	17.4104542	99.8084832
68f1cd67-12a6-46e5-8227-c04c97f47a40	1	Village	11	Residential_Community	Northeast	Rainy	26.7	8.5	33.3		410104	หนองบัว	NONG BUA	4101	Residential_Communityอุดรธานี	MUEANG UDON THANI	41	อุดรธานี	UDON THANI	HIGH	MODERATE	17.41011792	102.8236789
0fe2184c-35c9-400c-8b23-fb7a23f755d9	1	Village	10	Slum	North	Summer	2.5	0.5	2.5		640508	ศรีสัชนาลัย	SI SATCHANALAI	6405	ศรีสัชนาลัย	SI SATCHANALAI	64	สุโขทัย	SUKHOTHAI	LOW	LOW	17.40964939	99.80213618
588fc722-faa0-4d78-b08c-4b4b5eb87a9f	1	Village	11	Residential_Community	Northeast	Rainy	24.4	8.3	33.3		410109	หนองนาคำ	NONG NA KHAM	4101	Residential_Communityอุดรธานี	MUEANG UDON THANI	41	อุดรธานี	UDON THANI	HIGH	MODERATE	17.40963965	102.8572071
588fc722-faa0-4d78-b08c-4b4b5eb87a9f	1	Village	11	Residential_Community	Northeast	Rainy	15.6	4.7	20		410109	หนองนาคำ	NONG NA KHAM	4101	Residential_Communityอุดรธานี	MUEANG UDON THANI	41	อุดรธานี	UDON THANI	MODERATE	LOW	17.40963965	102.8572071
588fc722-faa0-4d78-b08c-4b4b5eb87a9f	1	Village	11	Residential_Community	Northeast	Rainy	26.7	21.1	60		410109	หนองนาคำ	NONG NA KHAM	4101	Residential_Communityอุดรธานี	MUEANG UDON THANI	41	อุดรธานี	UDON THANI	HIGH	HIGH	17.40963965	102.8572071
ac76adcd-e794-41f5-a236-1ceb1f48d303	1	Village	11	Residential_Community	Northeast	Rainy	6.7	1.5	6.7		471211	บงใต้	BONG TAI	4712	สว่างแดนดิน	SAWANG DAEN DIN	47	สกลนคร	SAKON NAKHON	LOW	LOW	17.4083331	103.3725205
2f087c85-d64e-4b89-ad8f-0170b685cd10	1	Village	11	Residential_Community	Northeast	Rainy	23.8	11.4	57.1		470504	ไฮหย่อง	HAI YONG	4705	พังโคน	PHANG KHON	47	สกลนคร	SAKON NAKHON	HIGH	HIGH	17.4077678	103.7345191
c6ceed29-d91f-47ff-af86-3bb05816ace6	1	Village	11	Residential_Community	North	Rainy	10	1.8	10		530902	บ่อทอง	BO THONG	5309	ทองแสนขัน	THONG SAEN KHAN	53	อุตรดิตถ์	UTTARADIT	LOW	LOW	17.40737494	100.3143318
a5635df2-290d-427a-b2c5-45bfc69c16e8	1	Village	11	Residential_Community	North	Rainy	13.3	3.5	23.3		530902	บ่อทอง	BO THONG	5309	ทองแสนขัน	THONG SAEN KHAN	53	อุตรดิตถ์	UTTARADIT	MODERATE	LOW	17.40707421	100.3227104
29b0d572-66ec-4402-8be8-b1522f1dc9d8	1	Village	11	Residential_Community	Northeast	Rainy	30	5.3	30		470504	ไฮหย่อง	HAI YONG	4705	พังโคน	PHANG KHON	47	สกลนคร	SAKON NAKHON	HIGH	MODERATE	17.4062437	103.7393669
9864b113-87d6-4748-87a8-6dd7235ba341	1	Village	11	Residential_Community	Northeast	Summer	6.7	2.1	6.7		471211	บงใต้	BONG TAI	4712	สว่างแดนดิน	SAWANG DAEN DIN	47	สกลนคร	SAKON NAKHON	LOW	LOW	17.40465143	103.306964
c64737aa-0700-49ac-962f-00e7a378ab22	1	Village	10	Slum	North	Summer	5	1	5		640507	ท่าชัย	THA CHAI	6405	ศรีสัชนาลัย	SI SATCHANALAI	64	สุโขทัย	SUKHOTHAI	LOW	LOW	17.40456441	99.80354737
c64737aa-0700-49ac-962f-00e7a378ab22	1	Village	10	Slum	North	Winter	5	1.6	7.5		640507	ท่าชัย	THA CHAI	6405	ศรีสัชนาลัย	SI SATCHANALAI	64	สุโขทัย	SUKHOTHAI	LOW	LOW	17.40456441	99.80354737
494fc560-517d-4b8a-8582-79455c87e76a	1	Village	11	Residential_Community	Northeast	Rainy	2.1	1.3	4.3		410113	เชียงพิณ	CHIANG PHIN	4101	Residential_Communityอุดรธานี	MUEANG UDON THANI	41	อุดรธานี	UDON THANI	LOW	LOW	17.40335861	102.7285764
5764c0ac-2923-4ac2-a41f-74a0011e1762	1	Village	11	Residential_Community	Northeast	Summer	6.7	5.1	20		470502	ม่วงไข่	MUANG KHAI	4705	พังโคน	PHANG KHON	47	สกลนคร	SAKON NAKHON	LOW	MODERATE	17.40294622	103.6431608
09eddc88-388f-4161-ab87-5b8bcf748c36	1	Village	11	Residential_Community	North	Rainy	20	4.2	23.3		530902	บ่อทอง	BO THONG	5309	ทองแสนขัน	THONG SAEN KHAN	53	อุตรดิตถ์	UTTARADIT	MODERATE	LOW	17.40267236	100.3017536
975504fc-bbd2-40be-b70d-454d723f577d	1	Village	11	Residential_Community	North	Rainy	7.7	0.9	7.7		530902	บ่อทอง	BO THONG	5309	ทองแสนขัน	THONG SAEN KHAN	53	อุตรดิตถ์	UTTARADIT	LOW	LOW	17.4018188	100.351242
8c4c4e7b-fe81-49f4-a9ab-dc2ecbee34c3	1	Village	11	Residential_Community	Northeast	Rainy	26.7	3.9	26.7		470502	ม่วงไข่	MUANG KHAI	4705	พังโคน	PHANG KHON	47	สกลนคร	SAKON NAKHON	HIGH	LOW	17.40151357	103.6671307
8c4c4e7b-fe81-49f4-a9ab-dc2ecbee34c3	1	Village	11	Residential_Community	Northeast	Winter	34.1	16	73.2		470502	ม่วงไข่	MUANG KHAI	4705	พังโคน	PHANG KHON	47	สกลนคร	SAKON NAKHON	HIGH	HIGH	17.40151357	103.6671307
6e82d595-3df5-4988-8d41-405e6092c40f	1	Village	11	Residential_Community	Northeast	Rainy	13.3	4.1	13.3		410203	ขอนยูง	KHON YUNG	4102	กุดจับ	KUT CHAP	41	อุดรธานี	UDON THANI	MODERATE	LOW	17.40109606	102.4785785
c5a8fe2f-db66-467f-a359-d581c1597413	1	Village	11	Residential_Community	North	Summer	10	2.3	10		640508	ศรีสัชนาลัย	SI SATCHANALAI	6405	ศรีสัชนาลัย	SI SATCHANALAI	64	สุโขทัย	SUKHOTHAI	LOW	LOW	17.40033792	99.79949179
153637f3-6b02-40ef-bf01-683cfa85c3a6	1	Village	12	Commercial_Community	North	Summer	2.5	0.9	2.5		640508	ศรีสัชนาลัย	SI SATCHANALAI	6405	ศรีสัชนาลัย	SI SATCHANALAI	64	สุโขทัย	SUKHOTHAI	LOW	LOW	17.3996361	99.80518429
aa3644f0-fc2e-46f8-89ae-6e1dcc70e60e	1	Village	12	Commercial_Community	North	Rainy	2.5	0.8	2.5		640507	ท่าชัย	THA CHAI	6405	ศรีสัชนาลัย	SI SATCHANALAI	64	สุโขทัย	SUKHOTHAI	LOW	LOW	17.39940201	99.8048972
cc59957e-db32-4bba-9ba5-4f7416280f18	1	Village	12	Commercial_Community	Northeast	Summer	5	1	5		480101	ในResidential_Community	NAI MUEANG	4801	Residential_Communityนครพนม	MUEANG NAKHON PHANOM	48	นครพนม	NAKHON PHANOM	LOW	LOW	17.39898738	104.7816338
9d00b8cc-747b-497f-9a4f-5cb6b074ef06	1	Village	11	Residential_Community	North	Rainy	10	3.5	20		530902	บ่อทอง	BO THONG	5309	ทองแสนขัน	THONG SAEN KHAN	53	อุตรดิตถ์	UTTARADIT	LOW	LOW	17.39882133	100.3047768
3d893acf-504c-45e4-a21c-46f283a35947	1	Village	12	Commercial_Community	North	Winter	12.5	24.7	200		640507	ท่าชัย	THA CHAI	6405	ศรีสัชนาลัย	SI SATCHANALAI	64	สุโขทัย	SUKHOTHAI	MODERATE	HIGH	17.39775882	99.80331168
3d893acf-504c-45e4-a21c-46f283a35947	1	Village	12	Commercial_Community	North	Winter	0	0	0		640507	ท่าชัย	THA CHAI	6405	ศรีสัชนาลัย	SI SATCHANALAI	64	สุโขทัย	SUKHOTHAI	SAFE	SAFE	17.39775882	99.80331168
96011b84-1136-4b97-a488-4ab78ba1caa8	1	Village	11	Residential_Community	Northeast	Rainy	8.9	2.8	11.1		410113	เชียงพิณ	CHIANG PHIN	4101	Residential_Communityอุดรธานี	MUEANG UDON THANI	41	อุดรธานี	UDON THANI	LOW	LOW	17.3973333	102.7182627
96011b84-1136-4b97-a488-4ab78ba1caa8	1	Village	11	Residential_Community	Northeast	Rainy	35.6	18.1	51.1		410113	เชียงพิณ	CHIANG PHIN	4101	Residential_Communityอุดรธานี	MUEANG UDON THANI	41	อุดรธานี	UDON THANI	HIGH	HIGH	17.3973333	102.7182627
c1e26eaf-43b9-4d0e-9365-be3668a3e594	1	Village	11	Residential_Community	Northeast	Rainy	75	27.8	125		470205	อุ่มจาน	UM CHAN	4702	กุสุมาลย์	KUSUMAN	47	สกลนคร	SAKON NAKHON	HIGH	HIGH	17.39661216	104.1046556
1df9d714-0528-436e-b607-b2baf5febe36	1	Village	10	Slum	Northeast	Summer	6.7	2.9	8.9		410101	หมากแข้ง	MAK KHAENG	4101	Residential_Communityอุดรธานี	MUEANG UDON THANI	41	อุดรธานี	UDON THANI	LOW	LOW	17.3963181	102.8172206
1a4ef3af-9d10-4ed7-ac87-bd728c9208a1	1	Village	11	Residential_Community	Northeast	Summer	0	0	0		471211	บงใต้	BONG TAI	4712	สว่างแดนดิน	SAWANG DAEN DIN	47	สกลนคร	SAKON NAKHON	SAFE	SAFE	17.39548789	103.3332278
19798a22-77f2-40e5-9acf-a51f22c95f5e	1	Village	11	Residential_Community	North	Winter	2.5	1.1	5		640508	ศรีสัชนาลัย	SI SATCHANALAI	6405	ศรีสัชนาลัย	SI SATCHANALAI	64	สุโขทัย	SUKHOTHAI	LOW	LOW	17.39512315	99.79883406
71948b5e-46e5-4a91-a88c-400d2bf51549	1	Village	10	Slum	North	Summer	2.5	0.8	2.5		640508	ศรีสัชนาลัย	SI SATCHANALAI	6405	ศรีสัชนาลัย	SI SATCHANALAI	64	สุโขทัย	SUKHOTHAI	LOW	LOW	17.39437795	99.80082945
09cdd87d-2aa2-44bb-8c8a-988a652931ba	1	Village	11	Residential_Community	Northeast	Rainy	32.4	8.6	56.8		470408	สว่าง	SAWANG	4704	พรรณานิคม	PHANNA NIKHOM	47	สกลนคร	SAKON NAKHON	HIGH	MODERATE	17.39384722	103.9848856
21ea576b-5920-42d3-842c-b01f7b7553f6	1	Village	23	Slum	Northeast	Rainy	0	0	0		470205	อุ่มจาน	UM CHAN	4702	กุสุมาลย์	KUSUMAN	47	สกลนคร	SAKON NAKHON	SAFE	SAFE	17.39265478	104.1554664
fb3f40b4-fb45-4190-ad57-93fb8b6e85fe	1	Village	11	Residential_Community	Northeast	Summer	10	5.5	16.7		420109	นาดินดำ	NA DIN DAM	4201	Residential_Communityเลย	MUEANG LOEI	42	เลย	LOEI	LOW	MODERATE	17.39148377	101.8050433
e646ff9b-426b-4472-8be3-5c99d7db5771	1	Village	11	Residential_Community	Northeast	Rainy	4.5	1.1	4.5		410104	หนองบัว	NONG BUA	4101	Residential_Communityอุดรธานี	MUEANG UDON THANI	41	อุดรธานี	UDON THANI	LOW	LOW	17.39022861	102.8269706
14494c0c-7d63-4a61-9cb3-884607ec721a	1	Village	11	Residential_Community	Northeast	Winter	20	7.4	26.7		420604	นามาลา	NA MALA	4206	นาแห้ว	NA HAEO	42	เลย	LOEI	MODERATE	MODERATE	17.38729202	101.0456564
c76c442b-96eb-43be-9b56-e85f3fcd2e05	1	Village	11	Residential_Community	Northeast	Winter	20	4.2	20		470501	พังโคน	PHANG KHON	4705	พังโคน	PHANG KHON	47	สกลนคร	SAKON NAKHON	MODERATE	LOW	17.38721368	103.7197382
7383165c-c2ef-4d2c-bb04-54f7d3369c19	1	Village	19	Residential_Community	Northeast	Rainy	0	0	0		470501	พังโคน	PHANG KHON	4705	พังโคน	PHANG KHON	47	สกลนคร	SAKON NAKHON	SAFE	SAFE	17.38709306	103.7187746
22658155-4712-4b40-8964-d402abafa909	1	Village	11	Residential_Community	Northeast	Summer	11.1	3.6	13.3		420702	ท่าศาลา	THA SALA	4207	ภูเรือ	PHU RUEA	42	เลย	LOEI	MODERATE	LOW	17.38469977	101.4851825
d1a4c120-3315-428e-9b4e-95b360ec2344	1	Village	11	Residential_Community	Northeast	Summer	9.1	4.5	9.1		421301	เอราวัณ	ERAWAN	4213	เอราวัณ	ERAWAN	42	เลย	LOEI	LOW	LOW	17.3830494	101.9411174
6113845e-4499-46be-ab7c-13977bd28ba9	1	Village	11	Residential_Community	Northeast	Winter	6.7	2	6.7		410201	กุดจับ	KUT CHAP	4102	กุดจับ	KUT CHAP	41	อุดรธานี	UDON THANI	LOW	LOW	17.38303388	102.4938139
3d34f283-5c17-4e0c-bede-b1a8ac5eab97	1	Village	11	Residential_Community	North	Summer	100	23.3	175		640712	ป่ากุมเกาะ	PA KUM KO	6407	สวรรคโลก	SAWANKHALOK	64	สุโขทัย	SUKHOTHAI	HIGH	HIGH	17.3828499	99.7996918
4aa19aef-5bd3-4f64-8aaf-66bce33c18ae	1	Village	11	Residential_Community	Northeast	Winter	8.9	2.3	8.9		421301	เอราวัณ	ERAWAN	4213	เอราวัณ	ERAWAN	42	เลย	LOEI	LOW	LOW	17.38277903	101.9382129
d2adea86-f615-45a7-b729-f426e7d5eee7	1	Village	11	Residential_Community	Northeast	Rainy	0	0	0		471212	ค้อใต้	KHO TAI	4712	สว่างแดนดิน	SAWANG DAEN DIN	47	สกลนคร	SAKON NAKHON	SAFE	SAFE	17.38114945	103.3040876
f68d12c5-85c3-43ec-ad05-de060b4df35b	1	Village	10	Slum	North	Rainy	0	0	0		640904	กลางดง	KLANG DONG	6409	ทุ่งเสลี่ยม	THUNG SALIAM	64	สุโขทัย	SUKHOTHAI	SAFE	SAFE	17.38077477	99.49848734
c188edb7-3c96-4596-8ec0-1f0f7c55245f	1	Village	11	Residential_Community	North	Summer	33.3	16.7	66.7		640712	ป่ากุมเกาะ	PA KUM KO	6407	สวรรคโลก	SAWANKHALOK	64	สุโขทัย	SUKHOTHAI	HIGH	HIGH	17.3801571	99.7970771
d3501e93-2fa6-4739-be53-1a9e691c5137	1	Village	11	Residential_Community	Northeast	Summer	6.7	2.4	6.7		410109	หนองนาคำ	NONG NA KHAM	4101	Residential_Communityอุดรธานี	MUEANG UDON THANI	41	อุดรธานี	UDON THANI	LOW	LOW	17.37998892	102.8840986
cb11890c-5c4b-48b5-ad41-55292edc8001	1	Village	11	Residential_Community	Northeast	Rainy	8.9	3	8.9		410111	นาดี	NA DI	4101	Residential_Communityอุดรธานี	MUEANG UDON THANI	41	อุดรธานี	UDON THANI	LOW	LOW	17.37909493	102.7368621
30431e10-6b6b-4411-a76b-9bfeb0a4921f	1	Village	11	Residential_Community	Northeast	Rainy	0	0	0		410119	โคกสะอาด	KHOK SA-AT	4101	Residential_Communityอุดรธานี	MUEANG UDON THANI	41	อุดรธานี	UDON THANI	SAFE	SAFE	17.3783517	102.608155
b1ae9b5e-4913-44ae-a874-ddeabee20a4e	1	Village	11	Residential_Community	Northeast	Rainy	11.1	4.8	13.3		410104	หนองบัว	NONG BUA	4101	Residential_Communityอุดรธานี	MUEANG UDON THANI	41	อุดรธานี	UDON THANI	MODERATE	LOW	17.37806622	102.8459921
49d3d2aa-8306-41fc-bcc4-4ae03af461cd	1	Village	11	Residential_Community	Northeast	Summer	73.3	19.2	100		470202	นาโพธิ์	NA PHO	4702	กุสุมาลย์	KUSUMAN	47	สกลนคร	SAKON NAKHON	HIGH	HIGH	17.37765186	104.3069994
7f0047a8-8717-4099-86b9-3279bd9a215c	1	Village	11	Residential_Community	Northeast	Summer	20	4.5	20		471212	ค้อใต้	KHO TAI	4712	สว่างแดนดิน	SAWANG DAEN DIN	47	สกลนคร	SAKON NAKHON	MODERATE	LOW	17.37652043	103.3281343
55d96a16-e058-4aa2-bbac-c9a04da28752	1	Village	11	Residential_Community	Northeast	Summer	20	4.9	20		471212	ค้อใต้	KHO TAI	4712	สว่างแดนดิน	SAWANG DAEN DIN	47	สกลนคร	SAKON NAKHON	MODERATE	LOW	17.37649611	103.3281021
aa40acd3-271a-4d5a-9a37-fe1c09a561fd	1	Village	11	Residential_Community	Northeast	Winter	17.1	3.8	19.5		471303	วัฒนา	WATTHANA	4713	ส่องดาว	SONG DAO	47	สกลนคร	SAKON NAKHON	MODERATE	LOW	17.37561554	103.5117603
7f741865-6c6c-4c80-8e11-dfc3417f4391	1	Village	11	Residential_Community	Northeast	Winter	6.7	4.3	11.1		410601	หนองหาน	NONG HAN	4106	หนองหาน	NONG HAN	41	อุดรธานี	UDON THANI	LOW	LOW	17.3749487	103.1000865
1eb59e35-b0fc-4466-89df-94d6dd336f36	1	Village	11	Residential_Community	Northeast	Rainy	8.3	2.8	10.4		410118	หนองขอนกว้าง	NONG KHON KWANG	4101	Residential_Communityอุดรธานี	MUEANG UDON THANI	41	อุดรธานี	UDON THANI	LOW	LOW	17.37410355	102.84223
38eded73-dccf-4cd6-a436-fcba9afaeafd	1	Village	11	Residential_Community	Northeast	Summer	0	0	0		471216	ตาลโกน	TAN KON	4712	สว่างแดนดิน	SAWANG DAEN DIN	47	สกลนคร	SAKON NAKHON	SAFE	SAFE	17.37361663	103.5829586
bbc2cc26-73d8-427b-bb82-f0d055e4eecb	1	Village	11	Residential_Community	North	Rainy	30	8.8	30		520901	แม่พริก	MAE PHRIK	5209	แม่พริก	MAE PHRIK	52	ลำปาง	LAMPANG	HIGH	MODERATE	17.3733925	99.1108039
ca67cac2-eeba-4162-a132-dba9a4d51d69	1	Village	11	Residential_Community	Northeast	Summer	0	0	0		471212	ค้อใต้	KHO TAI	4712	สว่างแดนดิน	SAWANG DAEN DIN	47	สกลนคร	SAKON NAKHON	SAFE	SAFE	17.37323137	103.3083359
ced372bf-d016-452f-845a-d8287b493d58	1	Village	10	Slum	North	Summer	0	0	0		640901	บ้านใหม่ไชยมงคล	BAN MAI CHAI MONGKHON	6409	ทุ่งเสลี่ยม	THUNG SALIAM	64	สุโขทัย	SUKHOTHAI	SAFE	SAFE	17.37280964	99.69237451
bfde1916-eab8-41fd-b5b3-d3d0b7472379	1	Village	11	Residential_Community	Northeast	Rainy	15.6	4	15.6		410109	หนองนาคำ	NONG NA KHAM	4101	Residential_Communityอุดรธานี	MUEANG UDON THANI	41	อุดรธานี	UDON THANI	MODERATE	LOW	17.3721348	102.859076
8a27bef0-8019-4df8-8dce-cd9ccd0a0a3a	1	Village	11	Residential_Community	Northeast	Rainy	11.9	6.1	16.7		410102	นิคมสงเคราะห์	NIKHOM SONGKHRO	4101	Residential_Communityอุดรธานี	MUEANG UDON THANI	41	อุดรธานี	UDON THANI	MODERATE	MODERATE	17.37206024	102.7136959
7ce0a1b2-711d-4aeb-bb33-7588524f4e86	1	Village	11	Residential_Community	Northeast	Rainy	6.7	1.4	6.7		470204	โพธิไพศาล	PHO PHAISAN	4702	กุสุมาลย์	KUSUMAN	47	สกลนคร	SAKON NAKHON	LOW	LOW	17.3700981	104.3613366
6154c402-88b6-4b36-8814-f3b818b23798	1	Village	11	Residential_Community	North	Winter	18.6	4.1	46.5		650304	บ้านดง	BAN DONG	6503	ชาติตระการ	CHAT TRAKAN	65	พิษณุโลก	PHITSANULOK	MODERATE	LOW	17.3660938	100.4638602
23e01738-2ef4-457f-83d6-f247afcb67dd	1	Village	11	Residential_Community	Northeast	Rainy	6.7	1.2	6.7		470401	พรรณา	PHANNA	4704	พรรณานิคม	PHANNA NIKHOM	47	สกลนคร	SAKON NAKHON	LOW	LOW	17.36532288	103.8415715
9914a499-695b-4c69-b637-cb4f2e9bac0d	1	Village	11	Residential_Community	Northeast	Summer	0	0	0		470502	ม่วงไข่	MUANG KHAI	4705	พังโคน	PHANG KHON	47	สกลนคร	SAKON NAKHON	SAFE	SAFE	17.36530688	103.6464304
4ac28a43-a166-4e8f-a22e-ae568e4b1e0e	1	Village	11	Residential_Community	Northeast	Winter	6.7	2.3	6.7		410601	หนองหาน	NONG HAN	4106	หนองหาน	NONG HAN	41	อุดรธานี	UDON THANI	LOW	LOW	17.36484641	103.1017233
a2190e3a-83d5-418a-8d4b-7cc7fc90698f	1	Village	11	Residential_Community	Northeast	Summer	10.6	3	12.8		410102	นิคมสงเคราะห์	NIKHOM SONGKHRO	4101	Residential_Communityอุดรธานี	MUEANG UDON THANI	41	อุดรธานี	UDON THANI	MODERATE	LOW	17.3633294	102.7046444
9486bf06-1733-42ec-bef2-798f0c840ce1	1	Village	11	Residential_Community	Northeast	Winter	41	10.6	51.3		470203	นาเพียง	NA PHIANG	4702	กุสุมาลย์	KUSUMAN	47	สกลนคร	SAKON NAKHON	HIGH	HIGH	17.3615837	104.1863165
afb90fb6-c19f-4b9d-a0cd-f79a8fd26535	1	Village	11	Residential_Community	Northeast	Rainy	0	0	0		470402	วังยาง	WANG YANG	4704	พรรณานิคม	PHANNA NIKHOM	47	สกลนคร	SAKON NAKHON	SAFE	SAFE	17.3608781	103.9081318
f0e9be01-e991-4a29-809a-5b18175d91bc	1	Village	11	Residential_Community	Northeast	Rainy	13.3	4.6	13.3		410102	นิคมสงเคราะห์	NIKHOM SONGKHRO	4101	Residential_Communityอุดรธานี	MUEANG UDON THANI	41	อุดรธานี	UDON THANI	MODERATE	LOW	17.36040033	102.7013228
a36cf153-7643-4166-8d5e-70a60682130f	1	Village	11	Residential_Community	Northeast	Summer	0	0	0		470401	พรรณา	PHANNA	4704	พรรณานิคม	PHANNA NIKHOM	47	สกลนคร	SAKON NAKHON	SAFE	SAFE	17.36031969	103.8323061
796f9c41-837b-4580-a11e-0993df5ae5ec	1	Village	11	Residential_Community	Northeast	Rainy	19.1	4.5	23.4		410118	หนองขอนกว้าง	NONG KHON KWANG	4101	Residential_Communityอุดรธานี	MUEANG UDON THANI	41	อุดรธานี	UDON THANI	MODERATE	LOW	17.35719758	102.8474004
f18ad308-105f-478e-946e-bd92ddd54f38	1	Village	11	Residential_Community	Northeast	Summer	17.6	6.5	25.5		410117	บ้านจั่น	BAN CHAN	4101	Residential_Communityอุดรธานี	MUEANG UDON THANI	41	อุดรธานี	UDON THANI	MODERATE	MODERATE	17.35622744	102.7803679
f18ad308-105f-478e-946e-bd92ddd54f38	1	Village	11	Residential_Community	Northeast	Rainy	8.2	3.6	12.2		410117	บ้านจั่น	BAN CHAN	4101	Residential_Communityอุดรธานี	MUEANG UDON THANI	41	อุดรธานี	UDON THANI	LOW	LOW	17.35622744	102.7803679
1a1118dc-669e-41ac-af59-240d9568fc88	1	Village	11	Residential_Community	Northeast	Rainy	11.1	2	11.1		410109	หนองนาคำ	NONG NA KHAM	4101	Residential_Communityอุดรธานี	MUEANG UDON THANI	41	อุดรธานี	UDON THANI	MODERATE	LOW	17.35613464	102.8897936
04230ac6-09b4-4eb6-85f8-e4cf7f857e80	1	Village	11	Residential_Community	Northeast	Summer	6.7	2.4	13.3		470401	พรรณา	PHANNA	4704	พรรณานิคม	PHANNA NIKHOM	47	สกลนคร	SAKON NAKHON	LOW	LOW	17.35523893	103.8441849
749b9d87-952c-48eb-a4e1-722890658129	1	Village	11	Residential_Community	Northeast	Winter	33.3	7.3	39.4		470201	กุสุมาลย์	KUSUMAN	4702	กุสุมาลย์	KUSUMAN	47	สกลนคร	SAKON NAKHON	HIGH	MODERATE	17.35502932	104.3497703
c4a7cf53-8d3f-42f3-9483-e78b3aaf4fcc	1	Village	11	Residential_Community	Northeast	Winter	7.4	1.5	7.4		470204	โพธิไพศาล	PHO PHAISAN	4702	กุสุมาลย์	KUSUMAN	47	สกลนคร	SAKON NAKHON	LOW	LOW	17.35387246	104.4194834
da25a4f3-72cc-4bdf-bf51-6e84602c1770	1	Village	11	Residential_Community	Northeast	Summer	18.6	5.4	23.3		470503	แร่	RAE	4705	พังโคน	PHANG KHON	47	สกลนคร	SAKON NAKHON	MODERATE	MODERATE	17.35343533	103.7456731
b5c3cdea-8922-485f-b249-82e41c82aeda	1	Village	11	Residential_Community	Northeast	Rainy	2.2	0.5	2.2		410119	โคกสะอาด	KHOK SA-AT	4101	Residential_Communityอุดรธานี	MUEANG UDON THANI	41	อุดรธานี	UDON THANI	LOW	LOW	17.35318444	102.6335116
78fdecb1-eb2d-4974-b450-cfdcaac1a01b	1	Village	11	Residential_Community	Northeast	Rainy	6.7	2.7	6.7		410109	หนองนาคำ	NONG NA KHAM	4101	Residential_Communityอุดรธานี	MUEANG UDON THANI	41	อุดรธานี	UDON THANI	LOW	LOW	17.35259337	102.9038836
d62b3f58-2d3e-4b63-a259-e73fce87c59e	1	Village	11	Residential_Community	Northeast	Summer	6.7	1.9	6.7		470602	ปลาโหล	PLA LO	4706	วาริชภูมิ	WARITCHAPHUM	47	สกลนคร	SAKON NAKHON	LOW	LOW	17.35250664	103.6554054
ea1314ef-1811-4562-a5c7-f4430df7b5be	1	Village	11	Residential_Community	Northeast	Rainy	39.1	13.6	45.6		410118	หนองขอนกว้าง	NONG KHON KWANG	4101	Residential_Communityอุดรธานี	MUEANG UDON THANI	41	อุดรธานี	UDON THANI	HIGH	HIGH	17.35180869	102.8341985
b48b7edc-2871-4e01-9b9d-4d8166642a3b	1	Village	11	Residential_Community	Northeast	Rainy	13.3	4.4	13.3		410111	นาดี	NA DI	4101	Residential_Communityอุดรธานี	MUEANG UDON THANI	41	อุดรธานี	UDON THANI	MODERATE	LOW	17.35173092	102.7376782
db677147-0f29-4028-930e-dc81786baec1	1	Village	11	Residential_Community	Northeast	Summer	38.5	19	66.7		410111	นาดี	NA DI	4101	Residential_Communityอุดรธานี	MUEANG UDON THANI	41	อุดรธานี	UDON THANI	HIGH	HIGH	17.35058141	102.739314
db677147-0f29-4028-930e-dc81786baec1	1	Village	11	Residential_Community	Northeast	Summer	11.5	3.5	11.5		410111	นาดี	NA DI	4101	Residential_Communityอุดรธานี	MUEANG UDON THANI	41	อุดรธานี	UDON THANI	MODERATE	LOW	17.35058141	102.739314
db677147-0f29-4028-930e-dc81786baec1	1	Village	11	Residential_Community	Northeast	Winter	20	8.1	30		410111	นาดี	NA DI	4101	Residential_Communityอุดรธานี	MUEANG UDON THANI	41	อุดรธานี	UDON THANI	MODERATE	MODERATE	17.35058141	102.739314
88239a37-b7fa-4d2a-8e47-5f4c4cf2571e	1	Village	11	Residential_Community	Northeast	Rainy	11.1	3.6	11.1		410117	บ้านจั่น	BAN CHAN	4101	Residential_Communityอุดรธานี	MUEANG UDON THANI	41	อุดรธานี	UDON THANI	MODERATE	LOW	17.3491442	102.7837911
35af0925-a918-4a6c-bb7e-01c35b2e1936	1	Village	11	Residential_Community	Northeast	Rainy	13.3	3.3	13.3		471216	ตาลโกน	TAN KON	4712	สว่างแดนดิน	SAWANG DAEN DIN	47	สกลนคร	SAKON NAKHON	MODERATE	LOW	17.34865328	103.5641446
c67fadec-fbcf-4741-8e2a-c8f3346d0fe6	1	Village	11	Residential_Community	Northeast	Summer	6.7	2.3	6.7		471216	ตาลโกน	TAN KON	4712	สว่างแดนดิน	SAWANG DAEN DIN	47	สกลนคร	SAKON NAKHON	LOW	LOW	17.34833966	103.5688106
0672607d-f1bc-42c1-9123-6d8ec9b5635f	1	Village	11	Residential_Community	Northeast	Rainy	8.7	2.6	10.9		410119	โคกสะอาด	KHOK SA-AT	4101	Residential_Communityอุดรธานี	MUEANG UDON THANI	41	อุดรธานี	UDON THANI	LOW	LOW	17.34695427	102.6470349
5fd604ed-2a6e-40f5-8a6f-e1ff4fd36f0f	1	Village	11	Residential_Community	Northeast	Summer	7.8	2.5	7.8		410117	บ้านจั่น	BAN CHAN	4101	Residential_Communityอุดรธานี	MUEANG UDON THANI	41	อุดรธานี	UDON THANI	LOW	LOW	17.34656223	102.8178873
5fd604ed-2a6e-40f5-8a6f-e1ff4fd36f0f	1	Village	11	Residential_Community	Northeast	Rainy	11.1	4.8	13.3		410117	บ้านจั่น	BAN CHAN	4101	Residential_Communityอุดรธานี	MUEANG UDON THANI	41	อุดรธานี	UDON THANI	MODERATE	LOW	17.34656223	102.8178873
5fd604ed-2a6e-40f5-8a6f-e1ff4fd36f0f	1	Village	11	Residential_Community	Northeast	Rainy	4.3	1.9	4.3		410117	บ้านจั่น	BAN CHAN	4101	Residential_Communityอุดรธานี	MUEANG UDON THANI	41	อุดรธานี	UDON THANI	LOW	LOW	17.34656223	102.8178873
5211c132-f490-4411-85e3-d38e6a383fa6	1	Village	11	Residential_Community	North	Winter	23.9	7	73.9		650304	บ้านดง	BAN DONG	6503	ชาติตระการ	CHAT TRAKAN	65	พิษณุโลก	PHITSANULOK	HIGH	MODERATE	17.3464617	100.5137167
4290de63-9c63-4c79-9751-c4c42c0891dd	1	Village	11	Residential_Community	Northeast	Rainy	40	11.4	53.3		471301	ส่องดาว	SONG DAO	4713	ส่องดาว	SONG DAO	47	สกลนคร	SAKON NAKHON	HIGH	HIGH	17.3461894	103.4461502
fc7856a8-6a26-45f3-a95f-0056f029548b	1	Village	11	Residential_Community	Northeast	Rainy	8.9	2.8	13.3		410117	บ้านจั่น	BAN CHAN	4101	Residential_Communityอุดรธานี	MUEANG UDON THANI	41	อุดรธานี	UDON THANI	LOW	LOW	17.34569848	102.7991242
0509befe-55d6-4927-ade5-3a81a594121d	1	Village	11	Residential_Community	Northeast	Rainy	2.3	0.8	2.3		410102	นิคมสงเคราะห์	NIKHOM SONGKHRO	4101	Residential_Communityอุดรธานี	MUEANG UDON THANI	41	อุดรธานี	UDON THANI	LOW	LOW	17.34533236	102.6620251
0509befe-55d6-4927-ade5-3a81a594121d	1	Village	11	Residential_Community	Northeast	Rainy	28.9	11.6	36.8		410102	นิคมสงเคราะห์	NIKHOM SONGKHRO	4101	Residential_Communityอุดรธานี	MUEANG UDON THANI	41	อุดรธานี	UDON THANI	HIGH	HIGH	17.34533236	102.6620251
219f0f3c-cfa8-4ae9-aa83-193db2f33f29	1	Village	12	Commercial_Community	North	Summer	0	0	0		640901	บ้านใหม่ไชยมงคล	BAN MAI CHAI MONGKHON	6409	ทุ่งเสลี่ยม	THUNG SALIAM	64	สุโขทัย	SUKHOTHAI	SAFE	SAFE	17.3451199	99.6999881
c4b3c1f2-c2b8-4436-96b7-252478fa0508	1	Village	11	Residential_Community	Northeast	Rainy	22.2	6.3	24.4		420510	นาหอ	NA HO	4205	ด่านซ้าย	DAN SAI	42	เลย	LOEI	HIGH	MODERATE	17.34487504	101.1459611
f01cad1d-256e-4554-8b5d-d58a81003d04	1	Village	11	Residential_Community	North	Rainy	6.7	4.3	10		520805	เวียงมอก	WIANG MOK	5208	เถิน	THOEN	52	ลำปาง	LAMPANG	LOW	LOW	17.3444367	99.4423183
e032e2b4-e836-4e0f-9460-675815a85762	1	Village	11	Residential_Community	Northeast	Summer	30.2	14.5	46.5		410118	หนองขอนกว้าง	NONG KHON KWANG	4101	Residential_Communityอุดรธานี	MUEANG UDON THANI	41	อุดรธานี	UDON THANI	HIGH	HIGH	17.3425084	102.8658801
c911dfff-e297-41f0-aafa-d3e44d2bb6e5	1	Village	11	Residential_Community	Northeast	Winter	13	3.9	13		410305	น้ำพ่น	NAM PHON	4103	หนองวัวซอ	NONG WUA SO	41	อุดรธานี	UDON THANI	MODERATE	LOW	17.34154349	102.56173
0a45bb0e-468f-4f65-a7a3-777c643ef97a	1	Village	11	Residential_Community	Northeast	Rainy	7.4	2.7	7.4		410118	หนองขอนกว้าง	NONG KHON KWANG	4101	Residential_Communityอุดรธานี	MUEANG UDON THANI	41	อุดรธานี	UDON THANI	LOW	LOW	17.33952822	102.8442598
0a45bb0e-468f-4f65-a7a3-777c643ef97a	1	Village	11	Residential_Community	Northeast	Rainy	6.7	2.3	6.7		410118	หนองขอนกว้าง	NONG KHON KWANG	4101	Residential_Communityอุดรธานี	MUEANG UDON THANI	41	อุดรธานี	UDON THANI	LOW	LOW	17.33952822	102.8442598
f0e8839f-67ee-4103-8332-b2a533c9dbff	1	Village	11	Residential_Community	Northeast	Summer	20	6	20		470602	ปลาโหล	PLA LO	4706	วาริชภูมิ	WARITCHAPHUM	47	สกลนคร	SAKON NAKHON	MODERATE	MODERATE	17.33877548	103.7030662
ea677c1b-045b-4f35-b279-ccaccdc634a8	1	Village	11	Residential_Community	North	Rainy	0	0	0		640902	ไทยชนะศึก	THAI CHANA SUEK	6409	ทุ่งเสลี่ยม	THUNG SALIAM	64	สุโขทัย	SUKHOTHAI	SAFE	SAFE	17.33594822	99.58667938
510e1297-3714-47fd-96e9-277063c91f71	1	Village	11	Residential_Community	Northeast	Rainy	6.7	2	6.7		470602	ปลาโหล	PLA LO	4706	วาริชภูมิ	WARITCHAPHUM	47	สกลนคร	SAKON NAKHON	LOW	LOW	17.33571682	103.6641923
f859b797-99ea-499f-ab1d-1a862e63caee	1	Village	11	Residential_Community	North	Rainy	0	0	0		640902	ไทยชนะศึก	THAI CHANA SUEK	6409	ทุ่งเสลี่ยม	THUNG SALIAM	64	สุโขทัย	SUKHOTHAI	SAFE	SAFE	17.33446416	99.58667468
31e955a0-aa06-4f41-a1cb-7c4233dbd3a5	1	Village	11	Residential_Community	Northeast	Summer	0	0	0		470402	วังยาง	WANG YANG	4704	พรรณานิคม	PHANNA NIKHOM	47	สกลนคร	SAKON NAKHON	SAFE	SAFE	17.33389415	103.9228743
4fb05e73-822d-4498-9c9b-62727806a114	1	Village	11	Residential_Community	Northeast	Rainy	50	21.9	87.5		470205	อุ่มจาน	UM CHAN	4702	กุสุมาลย์	KUSUMAN	47	สกลนคร	SAKON NAKHON	HIGH	HIGH	17.33354242	104.1765224
a711a676-03be-4f92-b685-518851660598	1	Village	11	Residential_Community	Northeast	Summer	20	2.1	20		470201	กุสุมาลย์	KUSUMAN	4702	กุสุมาลย์	KUSUMAN	47	สกลนคร	SAKON NAKHON	MODERATE	LOW	17.33335551	104.3421971
27462f48-68dc-4a7d-a1d3-566e5ae7f2fe	1	Village	11	Residential_Community	Northeast	Rainy	6.7	2.1	6.7		410117	บ้านจั่น	BAN CHAN	4101	Residential_Communityอุดรธานี	MUEANG UDON THANI	41	อุดรธานี	UDON THANI	LOW	LOW	17.33302009	102.7847144
d70b4460-fd10-4462-8df7-8d2716c8be12	1	Village	11	Residential_Community	North	Rainy	7.5	2.4	12.5		640701	Residential_Communityสวรรคโลก	MUEANG SAWANKHALOK	6407	สวรรคโลก	SAWANKHALOK	64	สุโขทัย	SUKHOTHAI	LOW	LOW	17.33252305	99.83342081
61445e9e-e170-46fc-8a67-ed3857118125	1	Village	11	Residential_Community	Northeast	Rainy	6.8	2	9.1		410117	บ้านจั่น	BAN CHAN	4101	Residential_Communityอุดรธานี	MUEANG UDON THANI	41	อุดรธานี	UDON THANI	LOW	LOW	17.33238767	102.8283643
33486fd7-c358-4d91-b052-064fe44096fe	1	Village	11	Residential_Community	Northeast	Rainy	4.4	1.6	4.4		410109	หนองนาคำ	NONG NA KHAM	4101	Residential_Communityอุดรธานี	MUEANG UDON THANI	41	อุดรธานี	UDON THANI	LOW	LOW	17.3316922	102.8927129
d887aa75-5e48-4235-ae3c-c96fad851c19	1	Village	11	Residential_Community	Northeast	Summer	0	0	0		410115	หนองไฮ	NONG HAI	4101	Residential_Communityอุดรธานี	MUEANG UDON THANI	41	อุดรธานี	UDON THANI	SAFE	SAFE	17.32989059	102.702589
694e36f8-ee93-4546-a564-f28a62bdd672	1	Village	11	Residential_Community	North	Summer	27.5	8.7	50		640701	Residential_Communityสวรรคโลก	MUEANG SAWANKHALOK	6407	สวรรคโลก	SAWANKHALOK	64	สุโขทัย	SUKHOTHAI	HIGH	MODERATE	17.32737945	99.83304817
238a5350-26b6-4369-9457-5a5b5b56b833	1	Village	12	Commercial_Community	North	Rainy	0	0	0		640904	กลางดง	KLANG DONG	6409	ทุ่งเสลี่ยม	THUNG SALIAM	64	สุโขทัย	SUKHOTHAI	SAFE	SAFE	17.32686157	99.52827528
f52415bb-83fc-4e38-8fb0-f9eb0f18b54a	1	Village	10	Slum	North	Winter	22.5	9	30		640903	ทุ่งเสลี่ยม	THUNG SALIAM	6409	ทุ่งเสลี่ยม	THUNG SALIAM	64	สุโขทัย	SUKHOTHAI	HIGH	MODERATE	17.32645029	99.56337668
519cd012-f8d1-4b0a-bff4-ea5ec6ab1361	1	Village	11	Residential_Community	Northeast	Rainy	22.2	9.6	31.1		410111	นาดี	NA DI	4101	Residential_Communityอุดรธานี	MUEANG UDON THANI	41	อุดรธานี	UDON THANI	HIGH	MODERATE	17.32620096	102.7252951
1df062e5-6945-418d-98a5-6776b4f913bc	1	Village	11	Residential_Community	Northeast	Rainy	30.9	22.7	81.8		420505	โพนสูง	PHON SUNG	4205	ด่านซ้าย	DAN SAI	42	เลย	LOEI	HIGH	HIGH	17.32610046	101.2500459
b759b2e5-b34e-48c8-9fa0-886953993f8e	1	Village	11	Residential_Community	North	Rainy	0	0	0		640905	เขาแก้วศรีสมบูรณ์	KHAO KAEO SI SOMBUN	6409	ทุ่งเสลี่ยม	THUNG SALIAM	64	สุโขทัย	SUKHOTHAI	SAFE	SAFE	17.32541233	99.62288316
2168a929-7207-4362-bb43-23357e5feb99	1	Village	10	Slum	North	Rainy	0	0	0		640905	เขาแก้วศรีสมบูรณ์	KHAO KAEO SI SOMBUN	6409	ทุ่งเสลี่ยม	THUNG SALIAM	64	สุโขทัย	SUKHOTHAI	SAFE	SAFE	17.32511659	99.63250928
1e596f1f-35c7-4772-92cb-dac9aabf6e01	1	Village	11	Residential_Community	Northeast	Summer	33.3	6.3	33.3		470202	นาโพธิ์	NA PHO	4702	กุสุมาลย์	KUSUMAN	47	สกลนคร	SAKON NAKHON	HIGH	MODERATE	17.32407157	104.3002775
0e47ddb7-4a94-4ffe-bbe7-669f3a263d3f	1	Village	12	Commercial_Community	North	Summer	10	3.8	17.5		640701	Residential_Communityสวรรคโลก	MUEANG SAWANKHALOK	6407	สวรรคโลก	SAWANKHALOK	64	สุโขทัย	SUKHOTHAI	LOW	LOW	17.32340679	99.84233882
656da71b-4c36-4ac4-8211-658d68b46519	1	Village	11	Residential_Community	Northeast	Summer	42.2	15.1	68.9		420911	เขาหลวง	KHAO LUANG	4209	วังสะพุง	WANG SAPHUNG	42	เลย	LOEI	HIGH	HIGH	17.3232472	101.6382272
a7c31107-0f50-4bc4-86d4-e97dd7500c2e	1	Village	11	Residential_Community	North	Rainy	50	12.5	100		650304	บ้านดง	BAN DONG	6503	ชาติตระการ	CHAT TRAKAN	65	พิษณุโลก	PHITSANULOK	HIGH	HIGH	17.32285019	100.4645919
d198e5f3-c3cf-404a-98e3-c5b9c76ab835	1	Village	11	Residential_Community	Northeast	Winter	20	5.8	25		390603	วังทอง	WANG THONG	3906	นาวัง	NA WANG	39	หนองบัวลำภู	NONG BUA LAMPHU	MODERATE	MODERATE	17.32244274	101.9951468
8288aa56-7a83-4aa4-9ebf-2b3372ecdd48	1	Village	11	Residential_Community	Northeast	Rainy	6.7	1.8	6.7		410115	หนองไฮ	NONG HAI	4101	Residential_Communityอุดรธานี	MUEANG UDON THANI	41	อุดรธานี	UDON THANI	LOW	LOW	17.32228463	102.7086386
5339ebc7-28f2-4ed8-b28c-d3c465b00ead	1	Village	11	Residential_Community	Northeast	Summer	19.6	6.2	19.6		410119	โคกสะอาด	KHOK SA-AT	4101	Residential_Communityอุดรธานี	MUEANG UDON THANI	41	อุดรธานี	UDON THANI	MODERATE	MODERATE	17.32157948	102.6420024
f2979657-2bef-4ad0-9332-4954b73d2037	1	Village	12	Commercial_Community	North	Winter	10	2.8	12.5		640701	Residential_Communityสวรรคโลก	MUEANG SAWANKHALOK	6407	สวรรคโลก	SAWANKHALOK	64	สุโขทัย	SUKHOTHAI	LOW	LOW	17.3214908	99.8350717
44ca27b4-f287-4f8b-bb78-997851241875	1	Village	11	Residential_Community	Northeast	Rainy	73.3	17	180		470202	นาโพธิ์	NA PHO	4702	กุสุมาลย์	KUSUMAN	47	สกลนคร	SAKON NAKHON	HIGH	HIGH	17.32133754	104.2889167
2d684629-1d23-4359-9bcf-af77be9140d9	1	Village	11	Residential_Community	Northeast	Rainy	0	0	0		470403	พอกน้อย	PHOK NOI	4704	พรรณานิคม	PHANNA NIKHOM	47	สกลนคร	SAKON NAKHON	SAFE	SAFE	17.32126072	103.979604
062dc48a-183a-4478-8775-99fe4217bb6d	1	Village	11	Residential_Community	Northeast	Summer	18.2	9.5	36.4		470403	พอกน้อย	PHOK NOI	4704	พรรณานิคม	PHANNA NIKHOM	47	สกลนคร	SAKON NAKHON	MODERATE	MODERATE	17.32107412	103.9737256
589ad3b3-152f-47cf-91e5-91397d1514af	1	Village	11	Residential_Community	Northeast	Summer	0	0	0		470402	วังยาง	WANG YANG	4704	พรรณานิคม	PHANNA NIKHOM	47	สกลนคร	SAKON NAKHON	SAFE	SAFE	17.32100371	103.8948834
c34238a8-7b51-4a1c-9993-b7768d9d2c90	1	Village	11	Residential_Community	Northeast	Summer	2.2	0.7	2.2		410106	โนนสูง	NON SUNG	4101	Residential_Communityอุดรธานี	MUEANG UDON THANI	41	อุดรธานี	UDON THANI	LOW	LOW	17.32100019	102.8479572
201a4eb8-ad10-4ced-8230-5982f6b7dae3	1	Village	11	Residential_Community	Northeast	Summer	0	0	0		470403	พอกน้อย	PHOK NOI	4704	พรรณานิคม	PHANNA NIKHOM	47	สกลนคร	SAKON NAKHON	SAFE	SAFE	17.3209844	103.9737911
b071cae2-8f7d-4d0e-ae9a-fb60772f0848	1	Village	11	Residential_Community	Northeast	Summer	0	0	0		470403	พอกน้อย	PHOK NOI	4704	พรรณานิคม	PHANNA NIKHOM	47	สกลนคร	SAKON NAKHON	SAFE	SAFE	17.32046599	103.9785851
6a0a726e-bed9-4807-be5e-527749995be7	1	Village	11	Residential_Community	North	Summer	27.5	9.1	47.5		640701	Residential_Communityสวรรคโลก	MUEANG SAWANKHALOK	6407	สวรรคโลก	SAWANKHALOK	64	สุโขทัย	SUKHOTHAI	HIGH	MODERATE	17.32017504	99.83102929
8a30e44d-2666-49c3-83cf-46278f20ec03	1	Village	11	Residential_Community	Northeast	Winter	12.5	3.2	12.5		470205	อุ่มจาน	UM CHAN	4702	กุสุมาลย์	KUSUMAN	47	สกลนคร	SAKON NAKHON	MODERATE	LOW	17.31964276	104.1097786
fe2e5bdc-1fd8-41bf-831c-1640ff4f4e58	1	Village	11	Residential_Community	Northeast	Winter	30	9.4	45		470205	อุ่มจาน	UM CHAN	4702	กุสุมาลย์	KUSUMAN	47	สกลนคร	SAKON NAKHON	HIGH	MODERATE	17.31956626	104.1094199
360e6b05-0105-4425-b0b4-73a3b47ba937	1	Village	10	Slum	North	Rainy	12.5	3.5	17.5		640701	Residential_Communityสวรรคโลก	MUEANG SAWANKHALOK	6407	สวรรคโลก	SAWANKHALOK	64	สุโขทัย	SUKHOTHAI	MODERATE	LOW	17.31819636	99.82830239
2430d070-4563-4b96-9767-eb327275524d	1	Village	10	Slum	North	Winter	7.5	2.1	7.5		640903	ทุ่งเสลี่ยม	THUNG SALIAM	6409	ทุ่งเสลี่ยม	THUNG SALIAM	64	สุโขทัย	SUKHOTHAI	LOW	LOW	17.31812208	99.54955056
9dff2508-5260-4f68-907c-4e4ea1d47abd	1	Village	11	Residential_Community	North	Summer	0	0	0		640901	บ้านใหม่ไชยมงคล	BAN MAI CHAI MONGKHON	6409	ทุ่งเสลี่ยม	THUNG SALIAM	64	สุโขทัย	SUKHOTHAI	SAFE	SAFE	17.31706006	99.69508421
26d97a1e-b35e-49d6-aff4-ef8feb59cf4d	1	Village	10	Slum	North	Winter	5	3.4	10		640701	Residential_Communityสวรรคโลก	MUEANG SAWANKHALOK	6407	สวรรคโลก	SAWANKHALOK	64	สุโขทัย	SUKHOTHAI	LOW	LOW	17.31572403	99.83130035
09c2a8e5-7426-460a-9651-38190c4fbc16	1	Village	11	Residential_Community	North	Winter	0	0	0		640903	ทุ่งเสลี่ยม	THUNG SALIAM	6409	ทุ่งเสลี่ยม	THUNG SALIAM	64	สุโขทัย	SUKHOTHAI	SAFE	SAFE	17.31540972	99.56588857
c95c436d-c7e0-428d-be3b-a44d49d61aac	1	Village	11	Residential_Community	North	Winter	17.5	6.8	30		640701	Residential_Communityสวรรคโลก	MUEANG SAWANKHALOK	6407	สวรรคโลก	SAWANKHALOK	64	สุโขทัย	SUKHOTHAI	MODERATE	MODERATE	17.31513363	99.83915959
729588a8-c390-4df5-9433-db7a871d799d	1	Village	12	Commercial_Community	North	Rainy	0	0	0		640903	ทุ่งเสลี่ยม	THUNG SALIAM	6409	ทุ่งเสลี่ยม	THUNG SALIAM	64	สุโขทัย	SUKHOTHAI	SAFE	SAFE	17.31418981	99.63737667
72011a88-e423-4253-895a-eddd5a6951b7	1	Village	11	Residential_Community	Northeast	Summer	15.6	4.8	15.6		420501	ด่านซ้าย	DAN SAI	4205	ด่านซ้าย	DAN SAI	42	เลย	LOEI	MODERATE	LOW	17.31392104	101.2090328
b69b1cca-f764-4f75-9041-40b45c2d831a	1	Village	11	Residential_Community	Northeast	Rainy	4	0.7	4		470602	ปลาโหล	PLA LO	4706	วาริชภูมิ	WARITCHAPHUM	47	สกลนคร	SAKON NAKHON	LOW	LOW	17.31108985	103.6648008
9672c813-bfff-4432-9258-95263a17bfa4	1	Village	11	Residential_Community	Northeast	Winter	33.3	16.7	51.1		420903	หนองหญ้าปล้อง	NONG YA PLONG	4209	วังสะพุง	WANG SAPHUNG	42	เลย	LOEI	HIGH	HIGH	17.31104886	101.9008694
b9926797-f0dc-4d82-a928-e56a707315d2	1	Village	11	Residential_Community	Northeast	Rainy	17.8	7.9	22.2		410105	บ้านตาด	BAN TAT	4101	Residential_Communityอุดรธานี	MUEANG UDON THANI	41	อุดรธานี	UDON THANI	MODERATE	MODERATE	17.30964144	102.7883444
16003817-0188-4deb-b0fb-ac50bb2b423a	1	Village	11	Residential_Community	Northeast	Summer	7.8	3.3	11.8		410105	บ้านตาด	BAN TAT	4101	Residential_Communityอุดรธานี	MUEANG UDON THANI	41	อุดรธานี	UDON THANI	LOW	LOW	17.30911841	102.7865249
16003817-0188-4deb-b0fb-ac50bb2b423a	1	Village	11	Residential_Community	Northeast	Rainy	15.6	7	22.2		410105	บ้านตาด	BAN TAT	4101	Residential_Communityอุดรธานี	MUEANG UDON THANI	41	อุดรธานี	UDON THANI	MODERATE	MODERATE	17.30911841	102.7865249
ac9fcca0-a786-4d0c-a3d3-c697a8b8d396	1	Village	11	Residential_Community	North	Summer	25	10.9	55		640701	Residential_Communityสวรรคโลก	MUEANG SAWANKHALOK	6407	สวรรคโลก	SAWANKHALOK	64	สุโขทัย	SUKHOTHAI	HIGH	HIGH	17.30907195	99.82563121
26a05c5c-6ee4-45d3-ba64-ac4d050306ef	1	Village	11	Residential_Community	Northeast	Rainy	10	2.8	15		470106	เชียงเครือ	CHIANG KHRUEA	4701	Residential_Communityสกลนคร	MUEANG SAKON NAKHON	47	สกลนคร	SAKON NAKHON	LOW	LOW	17.30900894	104.1158284
b03a400a-17e9-40d5-a421-f88169c2dbd4	1	Village	12	Commercial_Community	North	Summer	2.5	1.4	7.5		640701	Residential_Communityสวรรคโลก	MUEANG SAWANKHALOK	6407	สวรรคโลก	SAWANKHALOK	64	สุโขทัย	SUKHOTHAI	LOW	LOW	17.30864243	99.83549818
b03a400a-17e9-40d5-a421-f88169c2dbd4	1	Village	12	Commercial_Community	North	Rainy	0	0	0		640701	Residential_Communityสวรรคโลก	MUEANG SAWANKHALOK	6407	สวรรคโลก	SAWANKHALOK	64	สุโขทัย	SUKHOTHAI	SAFE	SAFE	17.30864243	99.83549818
b1c4490c-8fff-44fc-a8d7-be800a2c5656	1	Village	12	Commercial_Community	North	Rainy	25	7.4	35		640701	Residential_Communityสวรรคโลก	MUEANG SAWANKHALOK	6407	สวรรคโลก	SAWANKHALOK	64	สุโขทัย	SUKHOTHAI	HIGH	MODERATE	17.30789744	99.83058216
778cb8c2-78d3-4727-9d34-77353981e9e6	1	Village	11	Residential_Community	North	Winter	28.9	4.2	55.6		650304	บ้านดง	BAN DONG	6503	ชาติตระการ	CHAT TRAKAN	65	พิษณุโลก	PHITSANULOK	HIGH	LOW	17.30763	100.4746567
6fd70abc-07f4-494b-88bb-fe0ca45d3bc0	1	Village	12	Commercial_Community	Northeast	Winter	22.5	7.6	32.5		420901	วังสะพุง	WANG SAPHUNG	4209	วังสะพุง	WANG SAPHUNG	42	เลย	LOEI	HIGH	MODERATE	17.30753523	101.7656423
02701ca7-3316-4efd-b517-282cf9cf6c32	1	Village	11	Residential_Community	Northeast	Summer	24.4	12.7	33.3		420913	ศรีสงคราม	SI SONGKHRAM	4209	วังสะพุง	WANG SAPHUNG	42	เลย	LOEI	HIGH	HIGH	17.30700675	101.7690447
b6de6005-1c05-46e2-81e4-cd9cac432954	1	Village	11	Residential_Community	Northeast	Rainy	26.7	11.4	33.3		421302	ผาอินทร์แปลง	PHA IN PLAENG	4213	เอราวัณ	ERAWAN	42	เลย	LOEI	HIGH	HIGH	17.3060663	101.9492063
b2dcbd65-6f09-4e8d-8786-5c2d42194f2a	1	Village	11	Residential_Community	Northeast	Rainy	37.2	10.7	49		421302	ผาอินทร์แปลง	PHA IN PLAENG	4213	เอราวัณ	ERAWAN	42	เลย	LOEI	HIGH	HIGH	17.305606	101.9523109
1d07b902-2ac4-468e-b77f-cac1b73a4cfb	1	Village	10	Slum	North	Summer	7.5	4.4	17.5		640701	Residential_Communityสวรรคโลก	MUEANG SAWANKHALOK	6407	สวรรคโลก	SAWANKHALOK	64	สุโขทัย	SUKHOTHAI	LOW	LOW	17.30445784	99.82727563
03aa25d8-8a59-466e-8209-a644d8e78baa	1	Village	11	Residential_Community	Northeast	Summer	12.5	5	15		390201	นากลาง	NA KLANG	3902	นากลาง	NA KLANG	39	หนองบัวลำภู	NONG BUA LAMPHU	MODERATE	LOW	17.30434033	102.205136
d8934704-862e-4ded-a001-5b363055ca0a	1	Village	11	Residential_Community	Northeast	Rainy	15.9	7.6	25		410115	หนองไฮ	NONG HAI	4101	Residential_Communityอุดรธานี	MUEANG UDON THANI	41	อุดรธานี	UDON THANI	MODERATE	MODERATE	17.30352567	102.663503
32fb3161-f543-4f94-9f59-871a9a1d1b21	1	Village	11	Residential_Community	Northeast	Rainy	36.4	11.9	51.5		471702	นาแก้ว	NA KAEO	4717	โพนนาแก้ว	PHON NA KAEO	47	สกลนคร	SAKON NAKHON	HIGH	HIGH	17.30274526	104.1977896
8b9c6038-36fc-4e5d-9364-761325b52b1e	1	Village	11	Residential_Community	Northeast	Rainy	50	14.3	50		470403	พอกน้อย	PHOK NOI	4704	พรรณานิคม	PHANNA NIKHOM	47	สกลนคร	SAKON NAKHON	HIGH	HIGH	17.30270556	103.9623778
7e89dd37-b243-40da-92e6-75d72994441a	1	Village	11	Residential_Community	Northeast	Rainy	15.6	5.3	17.8		410105	บ้านตาด	BAN TAT	4101	Residential_Communityอุดรธานี	MUEANG UDON THANI	41	อุดรธานี	UDON THANI	MODERATE	MODERATE	17.30161753	102.7432689
262a361f-da04-479b-bf55-cd2a42eaf1ca	1	Village	11	Residential_Community	Northeast	Rainy	2.2	1.4	4.4		410106	โนนสูง	NON SUNG	4101	Residential_Communityอุดรธานี	MUEANG UDON THANI	41	อุดรธานี	UDON THANI	LOW	LOW	17.30056406	102.8559435
c9eee39f-3b05-474e-9d99-e390771738cf	1	Village	11	Residential_Community	Northeast	Summer	26.7	8.2	26.7		390201	นากลาง	NA KLANG	3902	นากลาง	NA KLANG	39	หนองบัวลำภู	NONG BUA LAMPHU	HIGH	MODERATE	17.30001987	102.2021443
1639bbe0-e0eb-4851-9f30-72a01c78930d	1	Village	11	Residential_Community	Northeast	Summer	6.7	1.2	6.7		470118	หนองลาด	NONG LAT	4701	Residential_Communityสกลนคร	MUEANG SAKON NAKHON	47	สกลนคร	SAKON NAKHON	LOW	LOW	17.29976603	104.0438583
c1dff76b-85f3-444d-a281-e946de45eed6	1	Village	11	Residential_Community	Northeast	Rainy	6.7	2.4	6.7		410106	โนนสูง	NON SUNG	4101	Residential_Communityอุดรธานี	MUEANG UDON THANI	41	อุดรธานี	UDON THANI	LOW	LOW	17.29886268	102.8320142
f45dc4ac-bb2e-4183-a3e1-fc9095e2041c	1	Village	11	Residential_Community	Northeast	Rainy	4.4	1.9	6.7		410105	บ้านตาด	BAN TAT	4101	Residential_Communityอุดรธานี	MUEANG UDON THANI	41	อุดรธานี	UDON THANI	LOW	LOW	17.29837739	102.7254433
1135b196-a82e-4552-ac22-9def5fe15618	1	Village	11	Residential_Community	Northeast	Winter	13.3	4.7	15.6		420901	วังสะพุง	WANG SAPHUNG	4209	วังสะพุง	WANG SAPHUNG	42	เลย	LOEI	MODERATE	LOW	17.29754606	101.7553734
dd29e93f-64f1-4ef7-b514-9bdd7c30d5e2	1	Village	11	Residential_Community	Northeast	Rainy	6.7	2.6	6.7		410106	โนนสูง	NON SUNG	4101	Residential_Communityอุดรธานี	MUEANG UDON THANI	41	อุดรธานี	UDON THANI	LOW	LOW	17.29739817	102.8568977
02585b79-735c-4495-9bf9-f74ff84954a6	1	Village	11	Residential_Community	Northeast	Rainy	35.7	18.8	64.3		471302	ท่าศิลา	THA SILA	4713	ส่องดาว	SONG DAO	47	สกลนคร	SAKON NAKHON	HIGH	HIGH	17.29715424	103.3681897
bb9fe9a7-464c-4572-a138-76ae3d048177	1	Village	11	Residential_Community	Northeast	Winter	11.1	4.1	16.7		470603	หนองลาด	NONG LAT	4706	วาริชภูมิ	WARITCHAPHUM	47	สกลนคร	SAKON NAKHON	MODERATE	LOW	17.29702972	103.5929337
e3cb175b-2ad6-44ad-a2d1-6bb5d8e7f960	1	Village	11	Residential_Community	Northeast	Summer	0	0	0		471302	ท่าศิลา	THA SILA	4713	ส่องดาว	SONG DAO	47	สกลนคร	SAKON NAKHON	SAFE	SAFE	17.29700027	103.3633058
d9d50e9f-7989-462c-bd73-0d4e07a7c4cd	1	Village	11	Residential_Community	Northeast	Winter	24.4	7.9	28.9		390201	นากลาง	NA KLANG	3902	นากลาง	NA KLANG	39	หนองบัวลำภู	NONG BUA LAMPHU	HIGH	MODERATE	17.2964788	102.2114526
f0069873-13e4-443c-9e46-08c000c8df20	1	Village	11	Residential_Community	Northeast	Rainy	6.2	1.3	6.2		471302	ท่าศิลา	THA SILA	4713	ส่องดาว	SONG DAO	47	สกลนคร	SAKON NAKHON	LOW	LOW	17.29585041	103.364787
283cb76a-b5db-46d9-a2bb-57225928668d	1	Village	11	Residential_Community	North	Rainy	26.7	8.1	60		650301	ป่าแดง	PA DAENG	6503	ชาติตระการ	CHAT TRAKAN	65	พิษณุโลก	PHITSANULOK	HIGH	MODERATE	17.29493498	100.5077732
f16ac79f-9b96-44bd-bc2a-3dd2c0482042	1	Village	11	Residential_Community	Northeast	Rainy	20	9.9	31.1		410121	หนองไผ่	NONG PHAI	4101	Residential_Communityอุดรธานี	MUEANG UDON THANI	41	อุดรธานี	UDON THANI	MODERATE	MODERATE	17.29423958	102.9195698
541a724e-1bde-40b1-9a72-f86e68afb0a4	1	Village	11	Residential_Community	Northeast	Rainy	13.9	3	18.6		470106	เชียงเครือ	CHIANG KHRUEA	4701	Residential_Communityสกลนคร	MUEANG SAKON NAKHON	47	สกลนคร	SAKON NAKHON	MODERATE	LOW	17.29373796	104.0671945
882bf209-30a2-4c22-96ef-d78ba7bf91a6	1	Village	11	Residential_Community	Northeast	Rainy	100	14.3	100		420505	โพนสูง	PHON SUNG	4205	ด่านซ้าย	DAN SAI	42	เลย	LOEI	HIGH	HIGH	17.29301609	101.2351453
882bf209-30a2-4c22-96ef-d78ba7bf91a6	1	Village	11	Residential_Community	Northeast	Winter	0	0	0		420505	โพนสูง	PHON SUNG	4205	ด่านซ้าย	DAN SAI	42	เลย	LOEI	SAFE	SAFE	17.29301609	101.2351453
7e5b36e4-eb3a-4d69-af5f-46266b31b973	1	Village	11	Residential_Community	Northeast	Rainy	24.4	11.1	37.8		410115	หนองไฮ	NONG HAI	4101	Residential_Communityอุดรธานี	MUEANG UDON THANI	41	อุดรธานี	UDON THANI	HIGH	HIGH	17.29236688	102.685181
ef8f6330-90bf-4330-81da-e9a52739f5d5	1	Village	11	Residential_Community	Northeast	Rainy	8.9	4.5	13.3		410105	บ้านตาด	BAN TAT	4101	Residential_Communityอุดรธานี	MUEANG UDON THANI	41	อุดรธานี	UDON THANI	LOW	LOW	17.28980077	102.7491225
ef8f6330-90bf-4330-81da-e9a52739f5d5	1	Village	11	Residential_Community	Northeast	Rainy	13	7.5	23.9		410105	บ้านตาด	BAN TAT	4101	Residential_Communityอุดรธานี	MUEANG UDON THANI	41	อุดรธานี	UDON THANI	MODERATE	MODERATE	17.28980077	102.7491225
afae16f7-9829-4e20-8a82-dca54b238d6d	1	Village	19	Residential_Community	Northeast	Rainy	0	0	0		470601	วาริชภูมิ	WARITCHAPHUM	4706	วาริชภูมิ	WARITCHAPHUM	47	สกลนคร	SAKON NAKHON	SAFE	SAFE	17.28807208	103.6669
27995401-ec4f-440f-9c13-9a6c7f07fff7	1	Village	11	Residential_Community	Northeast	Winter	13.3	4	13.3		390202	ด่านช้าง	DAN CHANG	3902	นากลาง	NA KLANG	39	หนองบัวลำภู	NONG BUA LAMPHU	MODERATE	LOW	17.28644613	102.1629911
86dd62bb-e738-4fc7-b9f3-d61f64c808d5	1	Village	11	Residential_Community	Northeast	Rainy	0	0	0		470106	เชียงเครือ	CHIANG KHRUEA	4701	Residential_Communityสกลนคร	MUEANG SAKON NAKHON	47	สกลนคร	SAKON NAKHON	SAFE	SAFE	17.28579146	104.0799659
6383ab67-906b-48c7-ba6c-0f5f9d27126e	1	Village	11	Residential_Community	Northeast	Rainy	5	1.9	10		470106	เชียงเครือ	CHIANG KHRUEA	4701	Residential_Communityสกลนคร	MUEANG SAKON NAKHON	47	สกลนคร	SAKON NAKHON	LOW	LOW	17.28499177	104.0799401
40cf1f8e-90c3-4390-9ad4-0629d18468ff	1	Village	11	Residential_Community	North	Rainy	45.2	10.2	90.3		650301	ป่าแดง	PA DAENG	6503	ชาติตระการ	CHAT TRAKAN	65	พิษณุโลก	PHITSANULOK	HIGH	HIGH	17.28420071	100.5224377
5371ee1f-019b-4566-a3f3-fa1c177e710f	1	Village	11	Residential_Community	Northeast	Summer	4.4	2.5	6.7		410105	บ้านตาด	BAN TAT	4101	Residential_Communityอุดรธานี	MUEANG UDON THANI	41	อุดรธานี	UDON THANI	LOW	LOW	17.28396509	102.7322896
edde15fb-df16-4b69-be9e-3c658b8200b8	1	Village	11	Residential_Community	Northeast	Rainy	13.3	5.7	15.6		410106	โนนสูง	NON SUNG	4101	Residential_Communityอุดรธานี	MUEANG UDON THANI	41	อุดรธานี	UDON THANI	MODERATE	MODERATE	17.28371891	102.8676865
4e10d816-1783-43a2-9985-823778a93db6	1	Village	11	Residential_Community	North	Winter	25	4.1	37.5		650301	ป่าแดง	PA DAENG	6503	ชาติตระการ	CHAT TRAKAN	65	พิษณุโลก	PHITSANULOK	HIGH	LOW	17.2831416	100.6000799
852b61aa-9949-4d34-b0b4-c96b0c9144c0	1	Village	11	Residential_Community	Northeast	Rainy	4.4	1.8	4.4		410106	โนนสูง	NON SUNG	4101	Residential_Communityอุดรธานี	MUEANG UDON THANI	41	อุดรธานี	UDON THANI	LOW	LOW	17.28257346	102.8715771
13e1cc38-e82c-45b1-a66a-aef7efe1941a	1	Village	11	Residential_Community	Northeast	Winter	13.3	6.1	20		410115	หนองไฮ	NONG HAI	4101	Residential_Communityอุดรธานี	MUEANG UDON THANI	41	อุดรธานี	UDON THANI	MODERATE	MODERATE	17.28213679	102.7062695
986ec2c1-3453-49bf-a300-bf3163a5bd19	1	Village	11	Residential_Community	Northeast	Rainy	4.4	1.5	4.4		410106	โนนสูง	NON SUNG	4101	Residential_Communityอุดรธานี	MUEANG UDON THANI	41	อุดรธานี	UDON THANI	LOW	LOW	17.28118501	102.869552
986ec2c1-3453-49bf-a300-bf3163a5bd19	1	Village	11	Residential_Community	Northeast	Rainy	16.7	5.9	16.7		410106	โนนสูง	NON SUNG	4101	Residential_Communityอุดรธานี	MUEANG UDON THANI	41	อุดรธานี	UDON THANI	MODERATE	MODERATE	17.28118501	102.869552
986ec2c1-3453-49bf-a300-bf3163a5bd19	1	Village	11	Residential_Community	Northeast	Rainy	4.4	1.4	4.4		410106	โนนสูง	NON SUNG	4101	Residential_Communityอุดรธานี	MUEANG UDON THANI	41	อุดรธานี	UDON THANI	LOW	LOW	17.28118501	102.869552
8ea00651-87b3-4bcc-8470-c3470168dd54	1	Village	11	Residential_Community	North	Rainy	20	3.2	26.7		650301	ป่าแดง	PA DAENG	6503	ชาติตระการ	CHAT TRAKAN	65	พิษณุโลก	PHITSANULOK	MODERATE	LOW	17.28079956	100.5381997
4feed863-1c18-4578-a6e2-3e086b03ed66	1	Village	11	Residential_Community	North	Rainy	25	2.5	25		630306	วังจันทร์	WANG CHAN	6303	สามเงา	SAM NGAO	63	ตาก	TAK	HIGH	LOW	17.28058149	99.05556581
0e16577d-2f0d-4b16-a057-ac25773fcc1e	1	Village	11	Residential_Community	North	Rainy	20	2.4	20		650301	ป่าแดง	PA DAENG	6503	ชาติตระการ	CHAT TRAKAN	65	พิษณุโลก	PHITSANULOK	MODERATE	LOW	17.27988459	100.5379442
cea19a41-1775-48ef-a385-5416dd530182	1	Village	11	Residential_Community	Northeast	Rainy	22.2	10.8	35.6		410106	โนนสูง	NON SUNG	4101	Residential_Communityอุดรธานี	MUEANG UDON THANI	41	อุดรธานี	UDON THANI	HIGH	HIGH	17.27838823	102.8681978
cea19a41-1775-48ef-a385-5416dd530182	1	Village	11	Residential_Community	Northeast	Rainy	8.9	2.7	8.9		410106	โนนสูง	NON SUNG	4101	Residential_Communityอุดรธานี	MUEANG UDON THANI	41	อุดรธานี	UDON THANI	LOW	LOW	17.27838823	102.8681978
c9b3a478-30ca-4988-9e2b-56a2e71868ea	1	Village	11	Residential_Community	Northeast	Winter	42.2	18.3	75.6		410115	หนองไฮ	NONG HAI	4101	Residential_Communityอุดรธานี	MUEANG UDON THANI	41	อุดรธานี	UDON THANI	HIGH	HIGH	17.27828515	102.7022529
c9f13813-c4f3-4111-bfae-228a6f1adfd6	1	Village	11	Residential_Community	Northeast	Summer	40	13.1	42.2		390113	นาคำไฮ	NA KHAM HAI	3901	Residential_Communityหนองบัวลำภู	MUEANG NONG BUA LAMPHU	39	หนองบัวลำภู	NONG BUA LAMPHU	HIGH	HIGH	17.2782304	102.309428
5069f061-e059-4f2b-bc5a-36f33497973c	1	Village	11	Residential_Community	Northeast	Summer	13.3	6.2	20		410106	โนนสูง	NON SUNG	4101	Residential_Communityอุดรธานี	MUEANG UDON THANI	41	อุดรธานี	UDON THANI	MODERATE	MODERATE	17.27815453	102.8673965
5069f061-e059-4f2b-bc5a-36f33497973c	1	Village	11	Residential_Community	Northeast	Rainy	13.3	4.2	13.3		410106	โนนสูง	NON SUNG	4101	Residential_Communityอุดรธานี	MUEANG UDON THANI	41	อุดรธานี	UDON THANI	MODERATE	LOW	17.27815453	102.8673965
92b507c3-3285-4c0a-88fe-191c47a443ba	1	Village	11	Residential_Community	Northeast	Winter	7.1	1.5	7.1		480206	มหาชัย	MAHACHAI	4802	ปลาปาก	PLA PAK	48	นครพนม	NAKHON PHANOM	LOW	LOW	17.27737785	104.4566339
d2176772-6aee-4aea-a846-94d83b28d96c	1	Village	11	Residential_Community	North	Summer	0	0	0		650301	ป่าแดง	PA DAENG	6503	ชาติตระการ	CHAT TRAKAN	65	พิษณุโลก	PHITSANULOK	SAFE	SAFE	17.276855	100.60222
d2176772-6aee-4aea-a846-94d83b28d96c	1	Village	11	Residential_Community	North	Winter	32.7	4.7	42.3		650301	ป่าแดง	PA DAENG	6503	ชาติตระการ	CHAT TRAKAN	65	พิษณุโลก	PHITSANULOK	HIGH	LOW	17.276855	100.60222
86db3067-a337-4955-a326-13548305dfd3	1	Village	10	Slum	North	Rainy	12.2	3.3	17.1		650301	ป่าแดง	PA DAENG	6503	ชาติตระการ	CHAT TRAKAN	65	พิษณุโลก	PHITSANULOK	MODERATE	LOW	17.2762593	100.6019155
15d57906-ab4f-45dd-a57e-1462ed7d3c46	1	Village	11	Residential_Community	Northeast	Rainy	26.7	12.4	37.8		410106	โนนสูง	NON SUNG	4101	Residential_Communityอุดรธานี	MUEANG UDON THANI	41	อุดรธานี	UDON THANI	HIGH	HIGH	17.2759407	102.8689891
6adeba22-5701-4c9d-8dce-3f69e050dcf8	1	Village	10	Slum	North	Summer	4.8	3.1	11.9		650301	ป่าแดง	PA DAENG	6503	ชาติตระการ	CHAT TRAKAN	65	พิษณุโลก	PHITSANULOK	LOW	LOW	17.2752472	100.6024298
3e2a88e6-1c62-4538-8f54-e54b46124281	1	Village	11	Residential_Community	North	Rainy	25	2.6	25		650301	ป่าแดง	PA DAENG	6503	ชาติตระการ	CHAT TRAKAN	65	พิษณุโลก	PHITSANULOK	HIGH	LOW	17.2743799	100.6051345
18f6e596-519b-4e4b-a885-77f6ec398723	1	Village	11	Residential_Community	Northeast	Summer	13.3	4.8	13.3		471302	ท่าศิลา	THA SILA	4713	ส่องดาว	SONG DAO	47	สกลนคร	SAKON NAKHON	MODERATE	LOW	17.27435051	103.3294439
521e29df-1c2c-4445-b564-01f6d8eb68e9	1	Village	11	Residential_Community	Northeast	Summer	27.9	10.3	39.5		410115	หนองไฮ	NONG HAI	4101	Residential_Communityอุดรธานี	MUEANG UDON THANI	41	อุดรธานี	UDON THANI	HIGH	HIGH	17.27429608	102.7090714
521e29df-1c2c-4445-b564-01f6d8eb68e9	1	Village	11	Residential_Community	Northeast	Rainy	22.9	7.7	31.2		410115	หนองไฮ	NONG HAI	4101	Residential_Communityอุดรธานี	MUEANG UDON THANI	41	อุดรธานี	UDON THANI	HIGH	MODERATE	17.27429608	102.7090714
55077983-8d8f-4d0c-8e7b-6a7be80b38c7	1	Village	11	Residential_Community	North	Summer	18.2	3.3	27.3		650301	ป่าแดง	PA DAENG	6503	ชาติตระการ	CHAT TRAKAN	65	พิษณุโลก	PHITSANULOK	MODERATE	LOW	17.2732733	100.6055433
c84d66b9-b7f7-4405-a641-a5ed786ace06	1	Village	12	Commercial_Community	North	Summer	9.1	2	9.1		650301	ป่าแดง	PA DAENG	6503	ชาติตระการ	CHAT TRAKAN	65	พิษณุโลก	PHITSANULOK	LOW	LOW	17.2731998	100.6063247
c84d66b9-b7f7-4405-a641-a5ed786ace06	1	Village	12	Commercial_Community	North	Rainy	10	2.7	10		650301	ป่าแดง	PA DAENG	6503	ชาติตระการ	CHAT TRAKAN	65	พิษณุโลก	PHITSANULOK	LOW	LOW	17.2731998	100.6063247
7d231c76-991e-4057-96f7-38e043c3fa35	1	Village	11	Residential_Community	North	Rainy	0	0	0		650301	ป่าแดง	PA DAENG	6503	ชาติตระการ	CHAT TRAKAN	65	พิษณุโลก	PHITSANULOK	SAFE	SAFE	17.2727505	100.6062756
7d231c76-991e-4057-96f7-38e043c3fa35	1	Village	11	Residential_Community	North	Winter	19.6	2.5	26.1		650301	ป่าแดง	PA DAENG	6503	ชาติตระการ	CHAT TRAKAN	65	พิษณุโลก	PHITSANULOK	MODERATE	LOW	17.2727505	100.6062756
37d83612-2ca0-4f9b-9a9d-3696c711ea82	1	Village	11	Residential_Community	North	Rainy	17.5	3.2	17.5		530706	บ้านหม้อ	BAN MO	5307	พิชัย	PHICHAI	53	อุตรดิตถ์	UTTARADIT	MODERATE	LOW	17.2700036	100.0842069
51311449-2043-40b5-b19c-d0d64af90e6d	1	Village	11	Residential_Community	North	Rainy	19.4	4.6	35.5		650306	ท่าสะแก	THA SAKAE	6503	ชาติตระการ	CHAT TRAKAN	65	พิษณุโลก	PHITSANULOK	MODERATE	LOW	17.2698811	100.64906
3569c0e6-5f55-4ba9-8447-788d679e2189	1	Village	11	Residential_Community	Northeast	Rainy	15.9	7.5	20.4		410121	หนองไผ่	NONG PHAI	4101	Residential_Communityอุดรธานี	MUEANG UDON THANI	41	อุดรธานี	UDON THANI	MODERATE	MODERATE	17.26920461	102.8991599
4cf7a076-0a6f-401e-af08-c7dccab854a5	1	Village	11	Residential_Community	North	Rainy	2.5	0.2	2.5		650306	ท่าสะแก	THA SAKAE	6503	ชาติตระการ	CHAT TRAKAN	65	พิษณุโลก	PHITSANULOK	LOW	LOW	17.26883739	100.6454616
4cf7a076-0a6f-401e-af08-c7dccab854a5	1	Village	11	Residential_Community	North	Rainy	57.1	9.1	71.4		650306	ท่าสะแก	THA SAKAE	6503	ชาติตระการ	CHAT TRAKAN	65	พิษณุโลก	PHITSANULOK	HIGH	MODERATE	17.26883739	100.6454616
a62b0daf-096e-4435-b8c6-d5fc836b2b11	1	Village	11	Residential_Community	Northeast	Summer	20.8	8.6	31.2		410121	หนองไผ่	NONG PHAI	4101	Residential_Communityอุดรธานี	MUEANG UDON THANI	41	อุดรธานี	UDON THANI	HIGH	MODERATE	17.26822171	102.8967627
a62b0daf-096e-4435-b8c6-d5fc836b2b11	1	Village	11	Residential_Community	Northeast	Rainy	4.4	1.8	4.4		410121	หนองไผ่	NONG PHAI	4101	Residential_Communityอุดรธานี	MUEANG UDON THANI	41	อุดรธานี	UDON THANI	LOW	LOW	17.26822171	102.8967627
a952ad3b-12e2-4637-abf1-d6396689f12e	1	Village	11	Residential_Community	North	Rainy	12.1	3	15.2		530706	บ้านหม้อ	BAN MO	5307	พิชัย	PHICHAI	53	อุตรดิตถ์	UTTARADIT	MODERATE	LOW	17.26504406	100.0878086
2db3e128-cc70-477b-8fbc-a77e8e44b268	1	Village	11	Residential_Community	Northeast	Winter	33.3	13.6	44.4		390113	นาคำไฮ	NA KHAM HAI	3901	Residential_Communityหนองบัวลำภู	MUEANG NONG BUA LAMPHU	39	หนองบัวลำภู	NONG BUA LAMPHU	HIGH	HIGH	17.26421066	102.3417278
a85a79a8-cf44-4062-9b1b-d70f6d07dd01	1	Village	11	Residential_Community	Northeast	Winter	8.7	2.8	10.9		421302	ผาอินทร์แปลง	PHA IN PLAENG	4213	เอราวัณ	ERAWAN	42	เลย	LOEI	LOW	LOW	17.2635521	101.9772759
1ad4293c-78de-43ca-9acd-3bcc6fabe41b	1	Village	11	Residential_Community	Northeast	Rainy	10.5	3.6	10.5		420913	ศรีสงคราม	SI SONGKHRAM	4209	วังสะพุง	WANG SAPHUNG	42	เลย	LOEI	MODERATE	LOW	17.26266871	101.7699895
7103ba35-7d9c-4ed7-8231-512f047d00af	1	Village	11	Residential_Community	Northeast	Rainy	13.3	4.5	15.6		410105	บ้านตาด	BAN TAT	4101	Residential_Communityอุดรธานี	MUEANG UDON THANI	41	อุดรธานี	UDON THANI	MODERATE	LOW	17.26226465	102.7682312
f41ae5f8-0c1a-49f3-ba5d-8f81ef10b547	1	Village	11	Residential_Community	North	Rainy	29.2	5.8	50		650306	ท่าสะแก	THA SAKAE	6503	ชาติตระการ	CHAT TRAKAN	65	พิษณุโลก	PHITSANULOK	HIGH	MODERATE	17.2618168	100.6144628
07584130-c7a6-46d5-943a-58b28e42527d	1	Village	11	Residential_Community	North	Rainy	6.7	1.1	6.7		530706	บ้านหม้อ	BAN MO	5307	พิชัย	PHICHAI	53	อุตรดิตถ์	UTTARADIT	LOW	LOW	17.26167873	100.0677309
dd717a4e-e99b-4ecc-b12f-67d7c4e57b4d	1	Village	11	Residential_Community	Northeast	Summer	0	0	0		470604	คำบ่อ	KHAM BO	4706	วาริชภูมิ	WARITCHAPHUM	47	สกลนคร	SAKON NAKHON	SAFE	SAFE	17.26157179	103.5916466
74496914-594e-4937-bb82-d9e8d295d03e	1	Village	11	Residential_Community	Northeast	Rainy	36.4	8	54.5		470601	วาริชภูมิ	WARITCHAPHUM	4706	วาริชภูมิ	WARITCHAPHUM	47	สกลนคร	SAKON NAKHON	HIGH	MODERATE	17.26137168	103.6124498
43103472-41b9-4adf-b5b2-4eb16c6b980b	1	Village	11	Residential_Community	Northeast	Winter	4	1.4	4		410802	หนองหลัก	NONG LAK	4108	ไชยวาน	CHAIWAN	41	อุดรธานี	UDON THANI	LOW	LOW	17.26078512	103.1973645
e5a98303-790f-4db8-bac7-adbda4d26faa	1	Village	11	Residential_Community	North	Rainy	46.9	14.1	96.9		650301	ป่าแดง	PA DAENG	6503	ชาติตระการ	CHAT TRAKAN	65	พิษณุโลก	PHITSANULOK	HIGH	HIGH	17.25980666	100.5578952
b05c2110-3fb0-42ed-97a3-ae0573d03151	1	Village	11	Residential_Community	North	Rainy	16.7	8	76.7		530706	บ้านหม้อ	BAN MO	5307	พิชัย	PHICHAI	53	อุตรดิตถ์	UTTARADIT	MODERATE	MODERATE	17.25954978	100.0906328
45bc62d5-e762-4257-8270-ecdfd35ad278	1	Village	11	Residential_Community	North	Rainy	36.7	7.5	63.3		650306	ท่าสะแก	THA SAKAE	6503	ชาติตระการ	CHAT TRAKAN	65	พิษณุโลก	PHITSANULOK	HIGH	MODERATE	17.25248403	100.6321143
45bc62d5-e762-4257-8270-ecdfd35ad278	1	Village	11	Residential_Community	North	Rainy	7.3	1.1	12.2		650306	ท่าสะแก	THA SAKAE	6503	ชาติตระการ	CHAT TRAKAN	65	พิษณุโลก	PHITSANULOK	LOW	LOW	17.25248403	100.6321143
45bc62d5-e762-4257-8270-ecdfd35ad278	1	Village	11	Residential_Community	North	Winter	20.8	4.3	43.8		650306	ท่าสะแก	THA SAKAE	6503	ชาติตระการ	CHAT TRAKAN	65	พิษณุโลก	PHITSANULOK	HIGH	LOW	17.25248403	100.6321143
bc101b2c-3149-4d8e-a702-c46157b9fd55	1	Village	11	Residential_Community	North	Rainy	23.3	5.6	36.7		650306	ท่าสะแก	THA SAKAE	6503	ชาติตระการ	CHAT TRAKAN	65	พิษณุโลก	PHITSANULOK	HIGH	MODERATE	17.25211894	100.6292821
cdd8a06b-7352-40c4-bf22-c40db4191548	1	Village	11	Residential_Community	North	Rainy	6.5	0.9	8.7		530706	บ้านหม้อ	BAN MO	5307	พิชัย	PHICHAI	53	อุตรดิตถ์	UTTARADIT	LOW	LOW	17.2514181	100.0850456
580076e0-5636-4789-83bb-efb7af713d16	1	Village	11	Residential_Community	Northeast	Rainy	13.9	5	18.6		410121	หนองไผ่	NONG PHAI	4101	Residential_Communityอุดรธานี	MUEANG UDON THANI	41	อุดรธานี	UDON THANI	MODERATE	LOW	17.25095383	102.8905862
38bba830-2449-4e7b-b3ed-2e7f405df8f6	1	Village	11	Residential_Community	North	Rainy	32	6.6	44		530706	บ้านหม้อ	BAN MO	5307	พิชัย	PHICHAI	53	อุตรดิตถ์	UTTARADIT	HIGH	MODERATE	17.2501982	100.065162
1759f3f6-bf76-497b-9333-a73b1894b7b6	1	Village	11	Residential_Community	North	Rainy	6.5	0.9	6.5		530706	บ้านหม้อ	BAN MO	5307	พิชัย	PHICHAI	53	อุตรดิตถ์	UTTARADIT	LOW	LOW	17.2501335	100.0644341
449d471e-65e5-4a3e-9d3c-ac46582dfef8	1	Village	11	Residential_Community	North	Summer	10	2.4	20		640703	คลองกระจง	KHLONG KRACHONG	6407	สวรรคโลก	SAWANKHALOK	64	สุโขทัย	SUKHOTHAI	LOW	LOW	17.24726805	99.85184323
449d471e-65e5-4a3e-9d3c-ac46582dfef8	1	Village	11	Residential_Community	North	Rainy	15	2.4	25		640703	คลองกระจง	KHLONG KRACHONG	6407	สวรรคโลก	SAWANKHALOK	64	สุโขทัย	SUKHOTHAI	MODERATE	LOW	17.24726805	99.85184323
449d471e-65e5-4a3e-9d3c-ac46582dfef8	1	Village	11	Residential_Community	North	Rainy	2.5	0.3	2.5		640703	คลองกระจง	KHLONG KRACHONG	6407	สวรรคโลก	SAWANKHALOK	64	สุโขทัย	SUKHOTHAI	LOW	LOW	17.24726805	99.85184323
84c007d6-c27d-4bc1-813a-61610d5e365f	1	Village	11	Residential_Community	North	Summer	15	3.1	22.5		640703	คลองกระจง	KHLONG KRACHONG	6407	สวรรคโลก	SAWANKHALOK	64	สุโขทัย	SUKHOTHAI	MODERATE	LOW	17.2462386	99.85522013
84c007d6-c27d-4bc1-813a-61610d5e365f	1	Village	11	Residential_Community	North	Rainy	17.1	3.8	29.3		640703	คลองกระจง	KHLONG KRACHONG	6407	สวรรคโลก	SAWANKHALOK	64	สุโขทัย	SUKHOTHAI	MODERATE	LOW	17.2462386	99.85522013
84c007d6-c27d-4bc1-813a-61610d5e365f	1	Village	11	Residential_Community	North	Rainy	20.9	3.2	20.9		640703	คลองกระจง	KHLONG KRACHONG	6407	สวรรคโลก	SAWANKHALOK	64	สุโขทัย	SUKHOTHAI	HIGH	LOW	17.2462386	99.85522013
ef417b14-efc2-4544-bdea-e2d037a3d830	1	Village	11	Residential_Community	Northeast	Rainy	13.3	3.1	13.3		471302	ท่าศิลา	THA SILA	4713	ส่องดาว	SONG DAO	47	สกลนคร	SAKON NAKHON	MODERATE	LOW	17.24530233	103.366631
9e206eba-c24d-420e-b130-aeddcf59c68e	1	Village	11	Residential_Community	Northeast	Rainy	13.3	2.2	13.3		470407	นาใน	NA NAI	4704	พรรณานิคม	PHANNA NIKHOM	47	สกลนคร	SAKON NAKHON	MODERATE	LOW	17.24385148	103.7523156
0379f4e9-8d9a-4ff6-88af-850e42efa93a	1	Village	11	Residential_Community	Northeast	Summer	13.3	4.1	13.3		471302	ท่าศิลา	THA SILA	4713	ส่องดาว	SONG DAO	47	สกลนคร	SAKON NAKHON	MODERATE	LOW	17.24361485	103.3741744
e27278e0-317e-47f5-b394-6aa76ade8ffe	1	Village	11	Residential_Community	North	Rainy	0	0	0		530710	นาอิน	NA IN	5307	พิชัย	PHICHAI	53	อุตรดิตถ์	UTTARADIT	SAFE	SAFE	17.2399603	100.1996243
e27278e0-317e-47f5-b394-6aa76ade8ffe	1	Village	11	Residential_Community	North	Winter	16.4	2.6	18.2		530710	นาอิน	NA IN	5307	พิชัย	PHICHAI	53	อุตรดิตถ์	UTTARADIT	MODERATE	LOW	17.2399603	100.1996243
7cc8094b-cad6-4859-b3a4-480621d9a069	1	Village	11	Residential_Community	Northeast	Winter	15.6	6	22.2		410409	เสอเพลอ	SOE PHLOE	4104	กุมภวาปี	KUMPHAWAPI	41	อุดรธานี	UDON THANI	MODERATE	MODERATE	17.23904128	102.8443724
ec7b3208-e4f2-48e1-8ef9-298f952410d7	1	Village	11	Residential_Community	Northeast	Rainy	32.4	15.1	55.9		410121	หนองไผ่	NONG PHAI	4101	Residential_Communityอุดรธานี	MUEANG UDON THANI	41	อุดรธานี	UDON THANI	HIGH	HIGH	17.23785969	102.9010334
595ff01c-33f5-42a7-8f24-823e36ca9f2f	1	Village	11	Residential_Community	North	Rainy	10	2.6	15		530710	นาอิน	NA IN	5307	พิชัย	PHICHAI	53	อุตรดิตถ์	UTTARADIT	LOW	LOW	17.23783183	100.1984537
595ff01c-33f5-42a7-8f24-823e36ca9f2f	1	Village	11	Residential_Community	North	Winter	16	4.3	24		530710	นาอิน	NA IN	5307	พิชัย	PHICHAI	53	อุตรดิตถ์	UTTARADIT	MODERATE	LOW	17.23783183	100.1984537
c2936ebb-f5b1-41ed-96d2-3087dfc5d6d6	1	Village	11	Residential_Community	Northeast	Winter	19.5	4.6	21.9		471701	บ้านโพน	BAN PHON	4717	โพนนาแก้ว	PHON NA KAEO	47	สกลนคร	SAKON NAKHON	MODERATE	LOW	17.23529281	104.406101
75402c6c-6e52-4964-984f-ea5df83d344c	1	Village	11	Residential_Community	Northeast	Summer	15.9	5.1	15.9		390112	โนนทัน	NON THAN	3901	Residential_Communityหนองบัวลำภู	MUEANG NONG BUA LAMPHU	39	หนองบัวลำภู	NONG BUA LAMPHU	MODERATE	MODERATE	17.23320144	102.5342045
de766394-560c-4c25-9978-eed9b2a65093	1	Village	11	Residential_Community	Northeast	Summer	6.7	2.1	13.3		471704	บ้านแป้น	BAN PAEN	4717	โพนนาแก้ว	PHON NA KAEO	47	สกลนคร	SAKON NAKHON	LOW	LOW	17.23044589	104.2200419
09ce4a40-a81d-4681-8724-067d3c3245aa	1	Village	11	Residential_Community	North	Rainy	27.9	3.7	39.5		650306	ท่าสะแก	THA SAKAE	6503	ชาติตระการ	CHAT TRAKAN	65	พิษณุโลก	PHITSANULOK	HIGH	LOW	17.2302991	100.5941182
a0d3ea4a-8169-4724-95bd-91117d08fffb	1	Village	11	Residential_Community	Northeast	Rainy	41.2	11.8	47.1		410121	หนองไผ่	NONG PHAI	4101	Residential_Communityอุดรธานี	MUEANG UDON THANI	41	อุดรธานี	UDON THANI	HIGH	HIGH	17.22989381	102.8685056
223a0f5a-da85-4f6a-abd7-ce2ad4836fdb	1	Village	11	Residential_Community	North	Winter	12.2	2.8	17.1		650205	นาบัว	NA BUA	6502	นครไทย	NAKHON THAI	65	พิษณุโลก	PHITSANULOK	MODERATE	LOW	17.2296736	100.8692803
223a0f5a-da85-4f6a-abd7-ce2ad4836fdb	1	Village	11	Residential_Community	North	Winter	18.2	4.2	36.4		650205	นาบัว	NA BUA	6502	นครไทย	NAKHON THAI	65	พิษณุโลก	PHITSANULOK	MODERATE	LOW	17.2296736	100.8692803
f954d64f-edc4-4cf4-916f-3346eb45b79b	1	Village	11	Residential_Community	Northeast	Rainy	13.3	3.6	13.3		410115	หนองไฮ	NONG HAI	4101	Residential_Communityอุดรธานี	MUEANG UDON THANI	41	อุดรธานี	UDON THANI	MODERATE	LOW	17.22731306	102.7126331
d9019a9e-eb21-4b48-bb4b-e86e04f3c204	1	Village	11	Residential_Community	Northeast	Rainy	41.2	12.2	52.9		410115	หนองไฮ	NONG HAI	4101	Residential_Communityอุดรธานี	MUEANG UDON THANI	41	อุดรธานี	UDON THANI	HIGH	HIGH	17.22510374	102.7150142
d9019a9e-eb21-4b48-bb4b-e86e04f3c204	1	Village	11	Residential_Community	Northeast	Rainy	11.1	4.1	13.3		410115	หนองไฮ	NONG HAI	4101	Residential_Communityอุดรธานี	MUEANG UDON THANI	41	อุดรธานี	UDON THANI	MODERATE	LOW	17.22510374	102.7150142
50521551-07cb-4141-80f7-4e7e646b0046	1	Village	11	Residential_Community	Northeast	Summer	23.5	7.8	27.4		421303	ผาสามยอด	PHA SAM YOT	4213	เอราวัณ	ERAWAN	42	เลย	LOEI	HIGH	MODERATE	17.22481137	102.029228
42baba4f-82b7-4b46-9d81-d009cdcd4e09	1	Village	11	Residential_Community	North	Rainy	27.5	6.8	50		530710	นาอิน	NA IN	5307	พิชัย	PHICHAI	53	อุตรดิตถ์	UTTARADIT	HIGH	MODERATE	17.22459649	100.2042248
42baba4f-82b7-4b46-9d81-d009cdcd4e09	1	Village	11	Residential_Community	North	Winter	12.5	3.6	17.5		530710	นาอิน	NA IN	5307	พิชัย	PHICHAI	53	อุตรดิตถ์	UTTARADIT	MODERATE	LOW	17.22459649	100.2042248
1a44269e-82d5-4bfc-8859-d4ab5f3306d6	1	Village	11	Residential_Community	North	Rainy	27.5	5.2	35		530710	นาอิน	NA IN	5307	พิชัย	PHICHAI	53	อุตรดิตถ์	UTTARADIT	HIGH	MODERATE	17.22449753	100.1945454
1a44269e-82d5-4bfc-8859-d4ab5f3306d6	1	Village	11	Residential_Community	North	Winter	16.7	3.3	20		530710	นาอิน	NA IN	5307	พิชัย	PHICHAI	53	อุตรดิตถ์	UTTARADIT	MODERATE	LOW	17.22449753	100.1945454
bafea910-a500-47f9-8aac-ff5cb158d484	1	Village	11	Residential_Community	Northeast	Rainy	100	30.8	400		470601	วาริชภูมิ	WARITCHAPHUM	4706	วาริชภูมิ	WARITCHAPHUM	47	สกลนคร	SAKON NAKHON	HIGH	HIGH	17.22343145	103.6469728
eb232d9a-ab0b-42b5-bb81-d16d8deeebf8	1	Village	11	Residential_Community	North	Winter	0	0	0		630502	แม่ต้าน	MAE TAN	6305	ท่าสองยาง	THA SONG YANG	63	ตาก	TAK	SAFE	SAFE	17.22298263	98.22807198
0a473357-d279-4a57-8059-631dce281525	1	Village	11	Residential_Community	Northeast	Summer	0	0	0		471704	บ้านแป้น	BAN PAEN	4717	โพนนาแก้ว	PHON NA KAEO	47	สกลนคร	SAKON NAKHON	SAFE	SAFE	17.2199973	104.2123137
c3d85651-2d8b-40a2-a036-cc0e900f1e32	1	Village	11	Residential_Community	Northeast	Summer	6.7	3.7	11.1		410121	หนองไผ่	NONG PHAI	4101	Residential_Communityอุดรธานี	MUEANG UDON THANI	41	อุดรธานี	UDON THANI	LOW	LOW	17.21981401	102.8983735
07340303-94ea-4c50-a682-8ed1417a8756	1	Village	11	Residential_Community	North	Rainy	20	6.5	33.3		530710	นาอิน	NA IN	5307	พิชัย	PHICHAI	53	อุตรดิตถ์	UTTARADIT	MODERATE	MODERATE	17.2191684	100.1927275
07340303-94ea-4c50-a682-8ed1417a8756	1	Village	11	Residential_Community	North	Winter	10	4.6	28		530710	นาอิน	NA IN	5307	พิชัย	PHICHAI	53	อุตรดิตถ์	UTTARADIT	LOW	LOW	17.2191684	100.1927275
0992678e-68c0-463f-a1b2-98a9756d0868	1	Village	11	Residential_Community	North	Rainy	36.4	8.8	59.1		530710	นาอิน	NA IN	5307	พิชัย	PHICHAI	53	อุตรดิตถ์	UTTARADIT	HIGH	MODERATE	17.219034	100.1927972
aef5f015-e8de-483b-bc21-cf0e0ccf1c1a	1	Village	11	Residential_Community	Northeast	Rainy	24.4	7.7	31.1		410121	หนองไผ่	NONG PHAI	4101	Residential_Communityอุดรธานี	MUEANG UDON THANI	41	อุดรธานี	UDON THANI	HIGH	MODERATE	17.21675109	102.898079
85c72902-e84c-47f5-b56f-d03422ce6ca3	1	Village	11	Residential_Community	Northeast	Rainy	5	1.1	5		470113	พังขว้าง	PHANG KHWANG	4701	Residential_Communityสกลนคร	MUEANG SAKON NAKHON	47	สกลนคร	SAKON NAKHON	LOW	LOW	17.21631811	104.0466005
8cad8dad-e2b7-42da-a91b-662e9af38266	1	Village	11	Residential_Community	Northeast	Summer	0	0	0		470701	นิคมน้ำอูน	NIKHOM NAM UN	4707	นิคมน้ำอูน	NIKHOM NAM UN	47	สกลนคร	SAKON NAKHON	SAFE	SAFE	17.21609393	103.6883748
576810c1-e13b-46d3-8f73-02d053996783	1	Village	11	Residential_Community	Northeast	Winter	18	5.2	24		421304	ทรัพย์ไพวัลย์	SAP PHAIWAN	4213	เอราวัณ	ERAWAN	42	เลย	LOEI	MODERATE	MODERATE	17.21554084	101.9832219
22b2488c-ee45-4fe9-8dc2-c3e9c322b083	1	Village	11	Residential_Community	Northeast	Summer	3.5	0.6	3.5		470407	นาใน	NA NAI	4704	พรรณานิคม	PHANNA NIKHOM	47	สกลนคร	SAKON NAKHON	LOW	LOW	17.21470402	103.8058971
1acbb929-3cab-4c0e-a25b-bbebfe2232bf	1	Village	11	Residential_Community	Northeast	Summer	22.7	6.5	25		390110	ลำภู	LAMPHU	3901	Residential_Communityหนองบัวลำภู	MUEANG NONG BUA LAMPHU	39	หนองบัวลำภู	NONG BUA LAMPHU	HIGH	MODERATE	17.21436199	102.4258221
066b9806-99bf-42a2-b7d1-ef220cc6e865	1	Village	11	Residential_Community	North	Rainy	27.9	8.3	72.1		650303	สวนเมี่ยง	SUAN MIANG	6503	ชาติตระการ	CHAT TRAKAN	65	พิษณุโลก	PHITSANULOK	HIGH	MODERATE	17.2119549	100.5231078
05e996b1-da03-48cc-8844-cd5c2ccefecf	1	Village	11	Residential_Community	Northeast	Rainy	42.9	14.8	64.3		470120	ฮางโฮง	HANG HONG	4701	Residential_Communityสกลนคร	MUEANG SAKON NAKHON	47	สกลนคร	SAKON NAKHON	HIGH	HIGH	17.2105669	104.132848
01e11e01-8900-4f32-9f16-d8b594973556	1	Village	11	Residential_Community	Northeast	Rainy	4.4	1.3	4.4		412402	โนนทองอินทร์	NON THONG IN	4124	กู่แก้ว	KU KAEO	41	อุดรธานี	UDON THANI	LOW	LOW	17.20584357	103.181455
3487b4f4-4476-4bd7-881f-768aea3c4450	1	Village	11	Residential_Community	Northeast	Winter	20	7.3	26.7		412404	คอนสาย	KHON SAI	4124	กู่แก้ว	KU KAEO	41	อุดรธานี	UDON THANI	MODERATE	MODERATE	17.20506757	103.1018098
5d859386-7f55-437f-901d-367fdc975050	1	Village	11	Residential_Community	Northeast	Winter	22.9	6.2	31.2		470102	ขมิ้น	KHAMIN	4701	Residential_Communityสกลนคร	MUEANG SAKON NAKHON	47	สกลนคร	SAKON NAKHON	HIGH	MODERATE	17.20475531	103.9853711
9b7fa9ab-ce21-4aaf-ba3b-7a527e9b5f95	1	Village	11	Residential_Community	Northeast	Winter	31.1	9.9	31.1		390110	ลำภู	LAMPHU	3901	Residential_Communityหนองบัวลำภู	MUEANG NONG BUA LAMPHU	39	หนองบัวลำภู	NONG BUA LAMPHU	HIGH	MODERATE	17.20360232	102.4310236
6f178ae2-b4fb-42aa-a868-12de9b70aad2	1	Village	11	Residential_Community	North	Rainy	50	28.9	275		650303	สวนเมี่ยง	SUAN MIANG	6503	ชาติตระการ	CHAT TRAKAN	65	พิษณุโลก	PHITSANULOK	HIGH	HIGH	17.201468	100.5275806
1552825b-f675-4344-a581-a2b97c906395	1	Village	10	Slum	Northeast	Winter	0	0	0		470701	นิคมน้ำอูน	NIKHOM NAM UN	4707	นิคมน้ำอูน	NIKHOM NAM UN	47	สกลนคร	SAKON NAKHON	SAFE	SAFE	17.20128191	103.6912776
dd65b3b3-a658-481f-bd8b-6b3aafe9e04b	1	Village	10	Slum	Northeast	Winter	0	0	0		470701	นิคมน้ำอูน	NIKHOM NAM UN	4707	นิคมน้ำอูน	NIKHOM NAM UN	47	สกลนคร	SAKON NAKHON	SAFE	SAFE	17.20115732	103.6914704
3ad684a3-88f7-4188-aecc-225bdfd55bc2	1	Village	11	Residential_Community	Northeast	Winter	18.4	5.9	31.6		470701	นิคมน้ำอูน	NIKHOM NAM UN	4707	นิคมน้ำอูน	NIKHOM NAM UN	47	สกลนคร	SAKON NAKHON	MODERATE	MODERATE	17.20100198	103.6914546
94f15ab6-8290-4480-9dd9-bde27eac8442	1	Village	11	Residential_Community	Northeast	Rainy	6.7	2.1	6.7		470701	นิคมน้ำอูน	NIKHOM NAM UN	4707	นิคมน้ำอูน	NIKHOM NAM UN	47	สกลนคร	SAKON NAKHON	LOW	LOW	17.19895057	103.6962487
99fea48f-db64-494c-9557-53f734404b74	1	Village	11	Residential_Community	Northeast	Rainy	0	0	0		470113	พังขว้าง	PHANG KHWANG	4701	Residential_Communityสกลนคร	MUEANG SAKON NAKHON	47	สกลนคร	SAKON NAKHON	SAFE	SAFE	17.19648117	104.0653827
0a439e2b-c10f-46b2-bdb5-112fff65e1d2	1	Village	11	Residential_Community	Northeast	Rainy	68.2	28.3	145.4		470701	นิคมน้ำอูน	NIKHOM NAM UN	4707	นิคมน้ำอูน	NIKHOM NAM UN	47	สกลนคร	SAKON NAKHON	HIGH	HIGH	17.19383109	103.6943889
65e7f830-b1db-4631-aa36-5b0bce09e4e2	1	Village	11	Residential_Community	North	Winter	26.8	4.7	46.3		650205	นาบัว	NA BUA	6502	นครไทย	NAKHON THAI	65	พิษณุโลก	PHITSANULOK	HIGH	LOW	17.1932167	100.8871283
e91ae815-1b9f-4a4f-b2f5-c96830344203	1	Village	11	Residential_Community	Northeast	Summer	8.3	3	16.7		470702	หนองปลิง	NONG PLING	4707	นิคมน้ำอูน	NIKHOM NAM UN	47	สกลนคร	SAKON NAKHON	LOW	LOW	17.19235841	103.7017501
85266326-98a4-415c-925e-d0c7275b5d5c	1	Village	11	Residential_Community	North	Summer	34.1	8	85.4		650306	ท่าสะแก	THA SAKAE	6503	ชาติตระการ	CHAT TRAKAN	65	พิษณุโลก	PHITSANULOK	HIGH	MODERATE	17.1922063	100.5959048
d8db2b4d-7d50-4fab-a8c6-f2c3b66cfb87	1	Village	11	Residential_Community	North	Summer	100	25	100		630304	ย่านรี	YAN RI	6303	สามเงา	SAM NGAO	63	ตาก	TAK	HIGH	HIGH	17.18929921	99.062104
d8db2b4d-7d50-4fab-a8c6-f2c3b66cfb87	1	Village	11	Residential_Community	North	Winter	4.8	1	4.8		630304	ย่านรี	YAN RI	6303	สามเงา	SAM NGAO	63	ตาก	TAK	LOW	LOW	17.18929921	99.062104
ee3c4e36-9a37-4ef6-b862-7fdfa6d21a16	1	Village	11	Residential_Community	North	Summer	7.5	1.5	7.5		630304	ย่านรี	YAN RI	6303	สามเงา	SAM NGAO	63	ตาก	TAK	LOW	LOW	17.18887641	99.05907579
ee3c4e36-9a37-4ef6-b862-7fdfa6d21a16	1	Village	11	Residential_Community	North	Summer	0	0	0		630304	ย่านรี	YAN RI	6303	สามเงา	SAM NGAO	63	ตาก	TAK	SAFE	SAFE	17.18887641	99.05907579
ee3c4e36-9a37-4ef6-b862-7fdfa6d21a16	1	Village	11	Residential_Community	North	Summer	5	1.1	7.5		630304	ย่านรี	YAN RI	6303	สามเงา	SAM NGAO	63	ตาก	TAK	LOW	LOW	17.18887641	99.05907579
ee3c4e36-9a37-4ef6-b862-7fdfa6d21a16	1	Village	11	Residential_Community	North	Rainy	5	2	10		630304	ย่านรี	YAN RI	6303	สามเงา	SAM NGAO	63	ตาก	TAK	LOW	LOW	17.18887641	99.05907579
ee3c4e36-9a37-4ef6-b862-7fdfa6d21a16	1	Village	11	Residential_Community	North	Winter	7.5	2.7	12.5		630304	ย่านรี	YAN RI	6303	สามเงา	SAM NGAO	63	ตาก	TAK	LOW	LOW	17.18887641	99.05907579
348578b4-909c-4cab-a341-5c13cf6ac162	1	Village	11	Residential_Community	North	Rainy	100	45.5	1000		650306	ท่าสะแก	THA SAKAE	6503	ชาติตระการ	CHAT TRAKAN	65	พิษณุโลก	PHITSANULOK	HIGH	HIGH	17.18830422	100.7036422
348578b4-909c-4cab-a341-5c13cf6ac162	1	Village	11	Residential_Community	North	Rainy	100	95.7	2200		650306	ท่าสะแก	THA SAKAE	6503	ชาติตระการ	CHAT TRAKAN	65	พิษณุโลก	PHITSANULOK	HIGH	HIGH	17.18830422	100.7036422
057ac184-6b46-4d77-b025-7c27919a4fed	1	Village	11	Residential_Community	North	Summer	29.3	3.6	36.6		650306	ท่าสะแก	THA SAKAE	6503	ชาติตระการ	CHAT TRAKAN	65	พิษณุโลก	PHITSANULOK	HIGH	LOW	17.1879633	100.6815083
057ac184-6b46-4d77-b025-7c27919a4fed	1	Village	11	Residential_Community	North	Rainy	40.5	5.4	61.9		650306	ท่าสะแก	THA SAKAE	6503	ชาติตระการ	CHAT TRAKAN	65	พิษณุโลก	PHITSANULOK	HIGH	MODERATE	17.1879633	100.6815083
0cd24b1c-61f5-4919-9b30-c0d73ea2db28	1	Village	11	Residential_Community	Northeast	Summer	33.3	11.6	53.3		471703	นาตงวัฒนา	NA TONG WATTHANA	4717	โพนนาแก้ว	PHON NA KAEO	47	สกลนคร	SAKON NAKHON	HIGH	HIGH	17.1872717	104.3066112
127ff2a5-9238-42e8-8099-2fbe5af5860b	1	Village	11	Residential_Community	Northeast	Rainy	13.3	3.5	13.3		412401	บ้านจีต	BAN CHIET	4124	กู่แก้ว	KU KAEO	41	อุดรธานี	UDON THANI	MODERATE	LOW	17.18642001	103.1620311
88b49f79-83e3-45fb-a200-a651c9f52101	1	Village	11	Residential_Community	Northeast	Rainy	4.5	1.3	4.5		471701	บ้านโพน	BAN PHON	4717	โพนนาแก้ว	PHON NA KAEO	47	สกลนคร	SAKON NAKHON	LOW	LOW	17.18567689	104.3293255
88b49f79-83e3-45fb-a200-a651c9f52101	1	Village	11	Residential_Community	Northeast	Winter	0	0	0		471701	บ้านโพน	BAN PHON	4717	โพนนาแก้ว	PHON NA KAEO	47	สกลนคร	SAKON NAKHON	SAFE	SAFE	17.18567689	104.3293255
835f63f6-cf10-40a2-962b-724f24e78061	1	Village	11	Residential_Community	Northeast	Rainy	6.7	1.2	6.7		470701	นิคมน้ำอูน	NIKHOM NAM UN	4707	นิคมน้ำอูน	NIKHOM NAM UN	47	สกลนคร	SAKON NAKHON	LOW	LOW	17.18564903	103.700092
f02bb6cb-59e0-4eb8-a122-b2fefb8873cc	1	Village	11	Residential_Community	North	Rainy	54.8	10.5	128.6		650202	หนองกะท้าว	NONG KATHAO	6502	นครไทย	NAKHON THAI	65	พิษณุโลก	PHITSANULOK	HIGH	HIGH	17.1851613	100.6782659
fd177593-a6a4-4ba3-9ba0-d514f61850b3	1	Village	11	Residential_Community	Northeast	Rainy	2.2	0.6	2.2		420509	วังยาว	WANG YAO	4205	ด่านซ้าย	DAN SAI	42	เลย	LOEI	LOW	LOW	17.18511187	101.303375
e38ccb16-be24-4cda-a2fe-73e76f67cb26	1	Village	11	Residential_Community	Northeast	Winter	6.7	3	8.9		410404	แชแล	CHAE LAE	4104	กุมภวาปี	KUMPHAWAPI	41	อุดรธานี	UDON THANI	LOW	LOW	17.18468202	103.0819917
ec0a5343-3505-46e5-b093-69e6ea06cee0	1	Village	11	Residential_Community	Northeast	Winter	26.7	10.8	35.6		410409	เสอเพลอ	SOE PHLOE	4104	กุมภวาปี	KUMPHAWAPI	41	อุดรธานี	UDON THANI	HIGH	HIGH	17.18109004	102.9000869
d421a342-ccef-4173-b81d-0da553b70c7f	1	Village	11	Residential_Community	Northeast	Winter	11.9	5.4	26.2		480201	ปลาปาก	PLA PAK	4802	ปลาปาก	PLA PAK	48	นครพนม	NAKHON PHANOM	MODERATE	MODERATE	17.17830329	104.5301156
14c6f8d7-4be1-4771-8b89-47e71606cca2	1	Village	11	Residential_Community	Northeast	Winter	17.8	5.7	20		410406	เชียงแหว	CHIANG WAE	4104	กุมภวาปี	KUMPHAWAPI	41	อุดรธานี	UDON THANI	MODERATE	MODERATE	17.17816875	102.9990527
a86a79cc-61d2-44a0-bf17-c0034c28c559	1	Village	11	Residential_Community	Northeast	Summer	35.6	17.4	51.1		421104	ห้วยสีเสียด	HUAI SI SIAT	4211	ภูหลวง	PHU LUANG	42	เลย	LOEI	HIGH	HIGH	17.178055	101.7300165
8bc4f9ce-fa6b-44f1-b9bf-5a105f8254a6	1	Village	11	Residential_Community	Northeast	Winter	26.7	10.1	33.3		410413	ผาสุก	PHA SUK	4104	กุมภวาปี	KUMPHAWAPI	41	อุดรธานี	UDON THANI	HIGH	HIGH	17.17732759	102.9442666
2fb411d5-cc05-4237-9b7e-0d55fe8e3c31	1	Village	11	Residential_Community	Northeast	Rainy	7.3	1.4	9.8		480203	กุตาไก้	KUT TAKAI	4802	ปลาปาก	PLA PAK	48	นครพนม	NAKHON PHANOM	LOW	LOW	17.17700823	104.6046073
bce69ccb-630b-4db2-94a7-3413095c5e08	1	Village	11	Residential_Community	Northeast	Rainy	26.7	9.9	33.3		412401	บ้านจีต	BAN CHIET	4124	กู่แก้ว	KU KAEO	41	อุดรธานี	UDON THANI	HIGH	MODERATE	17.17509654	103.1566795
2d340f3a-5a41-48a3-9cec-de57ca3458fe	1	Village	11	Residential_Community	Northeast	Summer	6.7	2	6.7		470701	นิคมน้ำอูน	NIKHOM NAM UN	4707	นิคมน้ำอูน	NIKHOM NAM UN	47	สกลนคร	SAKON NAKHON	LOW	LOW	17.17478038	103.6883345
f597fcb7-eba4-4dcf-9535-3804e6bf8aa2	1	Village	11	Residential_Community	North	Rainy	45.2	10.4	74.2		650606	ศรีภิรมย์	SI PHIROM	6506	พรหมพิราม	PHROM PHIRAM	65	พิษณุโลก	PHITSANULOK	HIGH	HIGH	17.17473297	100.1377429
0d355910-4a41-41bd-8f2f-44be7bcea970	1	Village	10	Slum	Northeast	Summer	0	0	0		470101	ธาตุเชิงชุม	THAT CHOENG CHUM	4701	Residential_Communityสกลนคร	MUEANG SAKON NAKHON	47	สกลนคร	SAKON NAKHON	SAFE	SAFE	17.17183432	104.14747
8c9ae0f7-1e49-4757-a913-2aefaf05ffb8	1	Village	11	Residential_Community	Northeast	Winter	42.9	16.1	71.4		470101	ธาตุเชิงชุม	THAT CHOENG CHUM	4701	Residential_Communityสกลนคร	MUEANG SAKON NAKHON	47	สกลนคร	SAKON NAKHON	HIGH	HIGH	17.17177121	104.1265099
40d1cc35-ebe7-4c10-a037-cd1217e0d448	1	Village	11	Residential_Community	Northeast	Winter	7.4	3.4	11.1		470303	นาม่อง	NA MONG	4703	กุดบาก	KUT BAK	47	สกลนคร	SAKON NAKHON	LOW	LOW	17.16714494	103.9158827
52a23aa1-e745-48d4-9655-1545dfa04a53	1	Village	11	Residential_Community	Northeast	Winter	0	0	0		470303	นาม่อง	NA MONG	4703	กุดบาก	KUT BAK	47	สกลนคร	SAKON NAKHON	SAFE	SAFE	17.16593918	103.9164638
5a124f17-d4fc-43f4-8cf7-3caf5ae06993	1	Village	11	Residential_Community	Northeast	Winter	7.5	8.9	42.5		470113	พังขว้าง	PHANG KHWANG	4701	Residential_Communityสกลนคร	MUEANG SAKON NAKHON	47	สกลนคร	SAKON NAKHON	LOW	MODERATE	17.16593854	104.0582296
04c90ae1-bce8-4ae5-80c4-b4f8751d7ab8	1	Village	11	Residential_Community	Northeast	Rainy	0	0	0		471704	บ้านแป้น	BAN PAEN	4717	โพนนาแก้ว	PHON NA KAEO	47	สกลนคร	SAKON NAKHON	SAFE	SAFE	17.16533085	104.2450414
caef8e29-0df1-42ab-bf47-98cfd458f1f8	1	Village	11	Residential_Community	Northeast	Winter	6.7	1.8	6.7		390101	หนองบัว	NONG BUA	3901	Residential_Communityหนองบัวลำภู	MUEANG NONG BUA LAMPHU	39	หนองบัวลำภู	NONG BUA LAMPHU	LOW	LOW	17.1637283	102.4334633
b610fbeb-efdc-4989-9420-e2875c725c88	1	Village	11	Residential_Community	North	Winter	20	2.7	32.5		650208	ยางโกลน	YANG KLON	6502	นครไทย	NAKHON THAI	65	พิษณุโลก	PHITSANULOK	MODERATE	LOW	17.1623617	100.912575
61f2e094-8a68-4169-9ab4-bf8f237b93ae	1	Village	11	Residential_Community	Northeast	Rainy	39	12.1	48.8		470704	สุวรรณคาม	SUWANAKHAM	4707	นิคมน้ำอูน	NIKHOM NAM UN	47	สกลนคร	SAKON NAKHON	HIGH	HIGH	17.16190348	103.7176531
c78dcc88-8486-4beb-a264-81b0e76f202e	1	Village	11	Residential_Community	North	Rainy	64.5	25.1	180.7		650606	ศรีภิรมย์	SI PHIROM	6506	พรหมพิราม	PHROM PHIRAM	65	พิษณุโลก	PHITSANULOK	HIGH	HIGH	17.1616307	100.1462444
e25ccf53-dd3e-4684-a11a-760ff3eda555	1	Village	11	Residential_Community	Northeast	Summer	6.7	1.4	6.7		471703	นาตงวัฒนา	NA TONG WATTHANA	4717	โพนนาแก้ว	PHON NA KAEO	47	สกลนคร	SAKON NAKHON	LOW	LOW	17.15895754	104.2944165
695dd3eb-9052-4fd3-8fdd-0bfa21eb35aa	1	Village	11	Residential_Community	Northeast	Rainy	20	12.6	73.3		471703	นาตงวัฒนา	NA TONG WATTHANA	4717	โพนนาแก้ว	PHON NA KAEO	47	สกลนคร	SAKON NAKHON	MODERATE	HIGH	17.15547014	104.2869613
827b0e15-f527-4d9c-b445-7059e3107dff	1	Village	11	Residential_Community	Northeast	Summer	0	0	0		470101	ธาตุเชิงชุม	THAT CHOENG CHUM	4701	Residential_Communityสกลนคร	MUEANG SAKON NAKHON	47	สกลนคร	SAKON NAKHON	SAFE	SAFE	17.15541184	104.1314579
827b0e15-f527-4d9c-b445-7059e3107dff	1	Village	11	Residential_Community	Northeast	Winter	0	0	0		470101	ธาตุเชิงชุม	THAT CHOENG CHUM	4701	Residential_Communityสกลนคร	MUEANG SAKON NAKHON	47	สกลนคร	SAKON NAKHON	SAFE	SAFE	17.15541184	104.1314579
827b0e15-f527-4d9c-b445-7059e3107dff	1	Village	11	Residential_Community	Northeast	Winter	0	0	0		470101	ธาตุเชิงชุม	THAT CHOENG CHUM	4701	Residential_Communityสกลนคร	MUEANG SAKON NAKHON	47	สกลนคร	SAKON NAKHON	SAFE	SAFE	17.15541184	104.1314579
827b0e15-f527-4d9c-b445-7059e3107dff	1	Village	11	Residential_Community	Northeast	Winter	0	0	0		470101	ธาตุเชิงชุม	THAT CHOENG CHUM	4701	Residential_Communityสกลนคร	MUEANG SAKON NAKHON	47	สกลนคร	SAKON NAKHON	SAFE	SAFE	17.15541184	104.1314579
827b0e15-f527-4d9c-b445-7059e3107dff	1	Village	11	Residential_Community	Northeast	Winter	0	0	0		470101	ธาตุเชิงชุม	THAT CHOENG CHUM	4701	Residential_Communityสกลนคร	MUEANG SAKON NAKHON	47	สกลนคร	SAKON NAKHON	SAFE	SAFE	17.15541184	104.1314579
47ce171b-5b87-4a0b-8bf6-cea7f044acc1	1	Village	11	Residential_Community	North	Rainy	45.7	12.1	105.7		650606	ศรีภิรมย์	SI PHIROM	6506	พรหมพิราม	PHROM PHIRAM	65	พิษณุโลก	PHITSANULOK	HIGH	HIGH	17.15393177	100.0870951
f759ccfe-e214-479d-932b-15828742febd	1	Village	11	Residential_Community	Northeast	Summer	0	0	0		470101	ธาตุเชิงชุม	THAT CHOENG CHUM	4701	Residential_Communityสกลนคร	MUEANG SAKON NAKHON	47	สกลนคร	SAKON NAKHON	SAFE	SAFE	17.15146113	104.1563763
49f0b0b5-8141-4223-b44d-d598fd4aa668	1	Village	11	Residential_Community	Northeast	Rainy	10	2.4	12.5		470113	พังขว้าง	PHANG KHWANG	4701	Residential_Communityสกลนคร	MUEANG SAKON NAKHON	47	สกลนคร	SAKON NAKHON	LOW	LOW	17.15026231	104.0667215
49f0b0b5-8141-4223-b44d-d598fd4aa668	1	Village	11	Residential_Community	Northeast	Winter	20.5	5.8	28.2		470113	พังขว้าง	PHANG KHWANG	4701	Residential_Communityสกลนคร	MUEANG SAKON NAKHON	47	สกลนคร	SAKON NAKHON	HIGH	MODERATE	17.15026231	104.0667215
61bd8929-dc5d-4c86-bbd5-1e078c574232	1	Village	11	Residential_Community	Northeast	Winter	9.5	2.1	9.5		470113	พังขว้าง	PHANG KHWANG	4701	Residential_Communityสกลนคร	MUEANG SAKON NAKHON	47	สกลนคร	SAKON NAKHON	LOW	LOW	17.14963087	104.0478008
46857bbf-8dcf-4a60-84c3-4f2b10787ceb	1	Village	12	Commercial_Community	Northeast	Rainy	8.9	3	11.1		390115	หนองหว้า	NONG WA	3901	Residential_Communityหนองบัวลำภู	MUEANG NONG BUA LAMPHU	39	หนองบัวลำภู	NONG BUA LAMPHU	LOW	LOW	17.1488517	102.3304017
6b4c60cd-b865-4bdf-bde2-ad59f5d458a5	1	Village	11	Residential_Community	Northeast	Winter	19.5	5.2	24.4		470113	พังขว้าง	PHANG KHWANG	4701	Residential_Communityสกลนคร	MUEANG SAKON NAKHON	47	สกลนคร	SAKON NAKHON	MODERATE	MODERATE	17.14852602	104.0709718
231f4fd1-cc8e-44be-99f6-089ba66b1845	1	Village	11	Residential_Community	Northeast	Winter	10.3	2.6	12.8		470113	พังขว้าง	PHANG KHWANG	4701	Residential_Communityสกลนคร	MUEANG SAKON NAKHON	47	สกลนคร	SAKON NAKHON	MODERATE	LOW	17.14843397	104.0440333
71918cbf-2aa6-421f-95cf-e4da18e1c8a3	1	Village	12	Commercial_Community	Northeast	Summer	0	0	0		470101	ธาตุเชิงชุม	THAT CHOENG CHUM	4701	Residential_Communityสกลนคร	MUEANG SAKON NAKHON	47	สกลนคร	SAKON NAKHON	SAFE	SAFE	17.1478637	104.1572759
71fd8905-48e3-4621-97fe-c391525f6af4	1	Village	11	Residential_Community	North	Rainy	33.3	8.2	82.2		650208	ยางโกลน	YANG KLON	6502	นครไทย	NAKHON THAI	65	พิษณุโลก	PHITSANULOK	HIGH	MODERATE	17.1477335	100.9293045
935efbb6-70c3-4193-998c-d23d7e32e4ea	1	Village	11	Residential_Community	Northeast	Winter	0	0	0		470704	สุวรรณคาม	SUWANAKHAM	4707	นิคมน้ำอูน	NIKHOM NAM UN	47	สกลนคร	SAKON NAKHON	SAFE	SAFE	17.14668089	103.7165312
9b3077bb-7318-44bf-88c4-5e66f31adaae	1	Village	11	Residential_Community	Northeast	Rainy	17.1	6.1	26.8		470704	สุวรรณคาม	SUWANAKHAM	4707	นิคมน้ำอูน	NIKHOM NAM UN	47	สกลนคร	SAKON NAKHON	MODERATE	MODERATE	17.14617566	103.7131909
8b0b489a-3acd-49ae-8e62-0bd43244c882	1	Village	11	Residential_Community	Northeast	Winter	25	6.4	37.5		470101	ธาตุเชิงชุม	THAT CHOENG CHUM	4701	Residential_Communityสกลนคร	MUEANG SAKON NAKHON	47	สกลนคร	SAKON NAKHON	HIGH	MODERATE	17.14524913	104.1647009
fcce1685-a081-4066-b554-20fbeaabb7d0	1	Village	11	Residential_Community	Northeast	Rainy	18.5	9.7	40.7		470117	เหล่าปอแดง	LAO PO DAENG	4701	Residential_Communityสกลนคร	MUEANG SAKON NAKHON	47	สกลนคร	SAKON NAKHON	MODERATE	MODERATE	17.1413626	104.2399037
fcb6fe36-651b-494b-9ed3-291ce91dc964	1	Village	11	Residential_Community	North	Rainy	16.7	2.8	26.2		650209	บ่อโพธิ์	BO PHO	6502	นครไทย	NAKHON THAI	65	พิษณุโลก	PHITSANULOK	MODERATE	LOW	17.1408581	100.9391279
6eb02b0c-fa61-4c5e-b4ef-76cb5138fcb3	1	Village	11	Residential_Community	Northeast	Rainy	16.7	4.4	19.4		421403	ปวนพุ	PUAN PHU	4214	หนองหิน	NONG HIN	42	เลย	LOEI	MODERATE	LOW	17.14069236	101.7920889
dd12de11-d54a-45d5-9d56-6817b5089109	1	Village	11	Residential_Community	Northeast	Rainy	20	6.8	20		421101	ภูหอ	PHU HO	4211	ภูหลวง	PHU LUANG	42	เลย	LOEI	MODERATE	MODERATE	17.14012015	101.6414154
3076e99f-2dba-48ad-a80a-c05ef1bd6b4e	1	Village	11	Residential_Community	Northeast	Rainy	33.3	10	44.4		421403	ปวนพุ	PUAN PHU	4214	หนองหิน	NONG HIN	42	เลย	LOEI	HIGH	MODERATE	17.13817476	101.7915715
89c899dc-9386-4512-a591-7ca1092329b6	1	Village	11	Residential_Community	Northeast	Summer	20	14.5	66.7		470121	โคกก่อง	KHOK KONG	4701	Residential_Communityสกลนคร	MUEANG SAKON NAKHON	47	สกลนคร	SAKON NAKHON	MODERATE	HIGH	17.13571672	104.273729
a6cc1861-cec0-4461-929d-50750ccb5bb2	1	Village	11	Residential_Community	Northeast	Summer	46.7	14.1	73.3		470109	ม่วงลาย	MUANG LAI	4701	Residential_Communityสกลนคร	MUEANG SAKON NAKHON	47	สกลนคร	SAKON NAKHON	HIGH	HIGH	17.13517996	104.3038488
5b521359-336a-4cbb-87b0-bc8d696ca838	1	Village	11	Residential_Community	Northeast	Rainy	29.4	10.3	39.2		410404	แชแล	CHAE LAE	4104	กุมภวาปี	KUMPHAWAPI	41	อุดรธานี	UDON THANI	HIGH	HIGH	17.13441432	103.0378915
4997378b-2ac2-4cf6-94d6-1f199060207e	1	Village	11	Residential_Community	Northeast	Rainy	0	0	0		470121	โคกก่อง	KHOK KONG	4701	Residential_Communityสกลนคร	MUEANG SAKON NAKHON	47	สกลนคร	SAKON NAKHON	SAFE	SAFE	17.1333333	104.2888727
05d8bac4-4418-4f9f-b491-7e82afa890c2	1	Village	11	Residential_Community	Northeast	Rainy	26.7	7.1	33.3		470117	เหล่าปอแดง	LAO PO DAENG	4701	Residential_Communityสกลนคร	MUEANG SAKON NAKHON	47	สกลนคร	SAKON NAKHON	HIGH	MODERATE	17.13286808	104.1904122
ee3221a7-ec8b-45b1-9f3b-aee9ed425b2a	1	Village	11	Residential_Community	North	Winter	5	1.8	7.5		630203	แม่สลิด	MAE SALIT	6302	บ้านตาก	BAN TAK	63	ตาก	TAK	LOW	LOW	17.13123469	99.10199482
4b830d88-b9df-4608-8ae3-e73c6282caff	1	Village	11	Residential_Community	Northeast	Winter	54.2	15.8	75		410402	พันดอน	PHAN DON	4104	กุมภวาปี	KUMPHAWAPI	41	อุดรธานี	UDON THANI	HIGH	HIGH	17.13072333	102.9169765
144a66cc-a429-4020-b13e-8bfc5867f235	1	Village	11	Residential_Community	Northeast	Summer	40	12.2	60		470109	ม่วงลาย	MUANG LAI	4701	Residential_Communityสกลนคร	MUEANG SAKON NAKHON	47	สกลนคร	SAKON NAKHON	HIGH	HIGH	17.12944372	104.2534733
5d11cd5e-db66-4225-932e-4e959df47aa1	1	Village	10	Slum	North	Rainy	4.9	0.8	7.3		650210	บ้านพร้าว	BAN PHRAO	6502	นครไทย	NAKHON THAI	65	พิษณุโลก	PHITSANULOK	LOW	LOW	17.12903544	100.773125
5d11cd5e-db66-4225-932e-4e959df47aa1	1	Village	10	Slum	North	Rainy	40	6.2	43.3		650210	บ้านพร้าว	BAN PHRAO	6502	นครไทย	NAKHON THAI	65	พิษณุโลก	PHITSANULOK	HIGH	MODERATE	17.12903544	100.773125
5d11cd5e-db66-4225-932e-4e959df47aa1	1	Village	10	Slum	North	Rainy	33.3	7.5	38.1		650210	บ้านพร้าว	BAN PHRAO	6502	นครไทย	NAKHON THAI	65	พิษณุโลก	PHITSANULOK	HIGH	MODERATE	17.12903544	100.773125
cd8dba9a-699e-4a9a-a88c-37c9d9cd40cf	1	Village	11	Residential_Community	Northeast	Winter	4.4	2.3	6.7		410307	โนนหวาย	NON WAI	4103	หนองวัวซอ	NONG WUA SO	41	อุดรธานี	UDON THANI	LOW	LOW	17.12865128	102.5890375
93e91e42-b1dc-43cb-b2a5-20d3295c9a32	1	Village	11	Residential_Community	Northeast	Summer	0	0	0		470121	โคกก่อง	KHOK KONG	4701	Residential_Communityสกลนคร	MUEANG SAKON NAKHON	47	สกลนคร	SAKON NAKHON	SAFE	SAFE	17.1277269	104.2928183
540e474d-b2de-41a8-a965-ce019d520789	1	Village	11	Residential_Community	North	Rainy	46.9	9.3	62.5		650210	บ้านพร้าว	BAN PHRAO	6502	นครไทย	NAKHON THAI	65	พิษณุโลก	PHITSANULOK	HIGH	MODERATE	17.1272364	100.77579
540e474d-b2de-41a8-a965-ce019d520789	1	Village	11	Residential_Community	North	Rainy	42.9	9.7	62.9		650210	บ้านพร้าว	BAN PHRAO	6502	นครไทย	NAKHON THAI	65	พิษณุโลก	PHITSANULOK	HIGH	MODERATE	17.1272364	100.77579
13096e7f-8ea9-4287-bc53-5aa39059fab8	1	Village	11	Residential_Community	Northeast	Rainy	36.4	23.6	154.6		470121	โคกก่อง	KHOK KONG	4701	Residential_Communityสกลนคร	MUEANG SAKON NAKHON	47	สกลนคร	SAKON NAKHON	HIGH	HIGH	17.12690794	104.2887718
13096e7f-8ea9-4287-bc53-5aa39059fab8	1	Village	11	Residential_Community	Northeast	Rainy	5.9	1.2	5.9		470121	โคกก่อง	KHOK KONG	4701	Residential_Communityสกลนคร	MUEANG SAKON NAKHON	47	สกลนคร	SAKON NAKHON	LOW	LOW	17.12690794	104.2887718
a23fb031-04ff-4a74-8796-52d04de8adf8	1	Village	11	Residential_Community	Northeast	Rainy	2.4	0.4	2.4		470112	ห้วยยาง	HUAI YANG	4701	Residential_Communityสกลนคร	MUEANG SAKON NAKHON	47	สกลนคร	SAKON NAKHON	LOW	LOW	17.12673652	104.0500076
2e13dba5-8603-46e4-adac-995da6786059	1	Village	11	Residential_Community	Northeast	Summer	8.9	2.7	8.9		421102	หนองคัน	NONG KHAN	4211	ภูหลวง	PHU LUANG	42	เลย	LOEI	LOW	LOW	17.12583874	101.6909904
65eb72e3-a890-4ae7-ab55-05cc2f9c8aaf	1	Village	11	Residential_Community	Northeast	Summer	8.9	3.9	13.3		421102	หนองคัน	NONG KHAN	4211	ภูหลวง	PHU LUANG	42	เลย	LOEI	LOW	LOW	17.12573204	101.6925182
82c4e343-7dca-4a2c-9fb0-c22e707eda88	1	Village	19	Residential_Community	North	Rainy	0	0	0		650210	บ้านพร้าว	BAN PHRAO	6502	นครไทย	NAKHON THAI	65	พิษณุโลก	PHITSANULOK	SAFE	SAFE	17.1256718	100.7759923
58e649dd-f920-4e2f-b160-a39ad9fb6aca	1	Village	19	Residential_Community	North	Rainy	100	12.5	100		650210	บ้านพร้าว	BAN PHRAO	6502	นครไทย	NAKHON THAI	65	พิษณุโลก	PHITSANULOK	HIGH	HIGH	17.12541612	100.7760604
ceee5768-fedc-47ad-93d0-6fb1398b1dd2	1	Village	11	Residential_Community	Northeast	Winter	19.6	4.2	23.9		470112	ห้วยยาง	HUAI YANG	4701	Residential_Communityสกลนคร	MUEANG SAKON NAKHON	47	สกลนคร	SAKON NAKHON	MODERATE	LOW	17.12477978	104.0502426
7e377055-30d5-48d1-93e6-28c39c9178a3	1	Village	11	Residential_Community	North	Winter	15	3.2	17.5		650611	ทับยายเชียง	THAP YAI CHIANG	6506	พรหมพิราม	PHROM PHIRAM	65	พิษณุโลก	PHITSANULOK	MODERATE	LOW	17.12449397	100.2921262
a0a0b9e1-f52f-4e62-b2a2-0980e05724ac	1	Village	11	Residential_Community	Northeast	Rainy	26.7	10.7	30		421401	หนองหิน	NONG HIN	4214	หนองหิน	NONG HIN	42	เลย	LOEI	HIGH	HIGH	17.12339047	101.8581912
14a82fac-fb58-4061-801f-546f861ca507	1	Village	11	Residential_Community	North	Rainy	25	7.8	70		650201	นครไทย	NAKHON THAI	6502	นครไทย	NAKHON THAI	65	พิษณุโลก	PHITSANULOK	HIGH	MODERATE	17.12198396	100.7676437
14a82fac-fb58-4061-801f-546f861ca507	1	Village	11	Residential_Community	North	Rainy	12.2	1.4	17.1		650201	นครไทย	NAKHON THAI	6502	นครไทย	NAKHON THAI	65	พิษณุโลก	PHITSANULOK	MODERATE	LOW	17.12198396	100.7676437
53eac811-4335-475d-b323-ba25e12a3fcd	1	Village	11	Residential_Community	North	Rainy	27.5	5.3	62.5		650201	นครไทย	NAKHON THAI	6502	นครไทย	NAKHON THAI	65	พิษณุโลก	PHITSANULOK	HIGH	MODERATE	17.1211813	100.8564391
20efd07a-485c-46e4-8d2d-db9065a237b2	1	Village	11	Residential_Community	Northeast	Rainy	40	9.9	50		480204	โคกสว่าง	KHOK SAWANG	4802	ปลาปาก	PLA PAK	48	นครพนม	NAKHON PHANOM	HIGH	MODERATE	17.1209553	104.4896062
20efd07a-485c-46e4-8d2d-db9065a237b2	1	Village	11	Residential_Community	Northeast	Rainy	0	0	0		480204	โคกสว่าง	KHOK SAWANG	4802	ปลาปาก	PLA PAK	48	นครพนม	NAKHON PHANOM	SAFE	SAFE	17.1209553	104.4896062
927035c6-9a73-4877-87ce-44fbcd6449b7	1	Village	11	Residential_Community	Northeast	Summer	0	0	0		470117	เหล่าปอแดง	LAO PO DAENG	4701	Residential_Communityสกลนคร	MUEANG SAKON NAKHON	47	สกลนคร	SAKON NAKHON	SAFE	SAFE	17.12082457	104.2048163
d27044c2-39d1-46e6-951a-596974bfb30a	1	Village	11	Residential_Community	Northeast	Rainy	23.5	13.2	49		410402	พันดอน	PHAN DON	4104	กุมภวาปี	KUMPHAWAPI	41	อุดรธานี	UDON THANI	HIGH	HIGH	17.12058714	102.965968
d27044c2-39d1-46e6-951a-596974bfb30a	1	Village	11	Residential_Community	Northeast	Winter	37.8	16.2	57.8		410402	พันดอน	PHAN DON	4104	กุมภวาปี	KUMPHAWAPI	41	อุดรธานี	UDON THANI	HIGH	HIGH	17.12058714	102.965968
51f3583a-3c16-44f1-8c44-016ab8c55438	1	Village	11	Residential_Community	Northeast	Rainy	27.4	8.7	35.3		421401	หนองหิน	NONG HIN	4214	หนองหิน	NONG HIN	42	เลย	LOEI	HIGH	MODERATE	17.12003538	101.8618233
dc56e826-3d2b-48aa-aed1-c7101895d594	1	Village	11	Residential_Community	Northeast	Rainy	13.3	4.2	20		470121	โคกก่อง	KHOK KONG	4701	Residential_Communityสกลนคร	MUEANG SAKON NAKHON	47	สกลนคร	SAKON NAKHON	MODERATE	LOW	17.11981301	104.2876644
e3f60910-d972-4e35-b036-49b3b8a9ce64	1	Village	11	Residential_Community	North	Winter	28.6	3.7	33.3		650204	เนินเพิ่ม	NOEN PHOEM	6502	นครไทย	NAKHON THAI	65	พิษณุโลก	PHITSANULOK	HIGH	LOW	17.1181737	100.8778658
90713575-ce32-49a6-ad6c-b49a762f3875	1	Village	11	Residential_Community	Northeast	Rainy	13.3	2.5	13.3		470109	ม่วงลาย	MUANG LAI	4701	Residential_Communityสกลนคร	MUEANG SAKON NAKHON	47	สกลนคร	SAKON NAKHON	MODERATE	LOW	17.1179991	104.2602546
ad54819c-79f2-4b93-a794-e5bc0375a8bf	1	Village	11	Residential_Community	Northeast	Rainy	40	18.9	75.6		421401	หนองหิน	NONG HIN	4214	หนองหิน	NONG HIN	42	เลย	LOEI	HIGH	HIGH	17.11737139	101.8626511
39b89b68-d768-4ede-9d3c-3bdd14ed26e5	1	Village	11	Residential_Community	North	Rainy	35.5	5.1	58.1		650210	บ้านพร้าว	BAN PHRAO	6502	นครไทย	NAKHON THAI	65	พิษณุโลก	PHITSANULOK	HIGH	MODERATE	17.117335	100.7833533
1d160269-29a2-4dff-bdf6-1225a04f8794	1	Village	11	Residential_Community	North	Rainy	10	2.4	20		640607	เกาะตาเลี้ยง	KO TA LIANG	6406	ศรีสำโรง	SI SAMRONG	64	สุโขทัย	SUKHOTHAI	LOW	LOW	17.11599388	99.89070475
1d160269-29a2-4dff-bdf6-1225a04f8794	1	Village	11	Residential_Community	North	Rainy	0	0	0		640607	เกาะตาเลี้ยง	KO TA LIANG	6406	ศรีสำโรง	SI SAMRONG	64	สุโขทัย	SUKHOTHAI	SAFE	SAFE	17.11599388	99.89070475
0a9b81d0-5182-48bb-9e78-52f7328b2758	1	Village	10	Slum	Northeast	Summer	13.3	3.9	13.3		421205	บ้านเพิ่ม	BAN PHOEM	4212	ผาขาว	PHA KHAO	42	เลย	LOEI	MODERATE	LOW	17.11586474	101.9198787
36db3ae2-deaa-44f0-aecd-17d3d3bc5ba7	1	Village	11	Residential_Community	North	Rainy	22.9	3.9	40		650210	บ้านพร้าว	BAN PHRAO	6502	นครไทย	NAKHON THAI	65	พิษณุโลก	PHITSANULOK	HIGH	LOW	17.1154783	100.7998583
35a8855d-beab-4b42-b10c-0826f2fb16c0	1	Village	11	Residential_Community	Northeast	Summer	22.2	7	26.7		421401	หนองหิน	NONG HIN	4214	หนองหิน	NONG HIN	42	เลย	LOEI	HIGH	MODERATE	17.1153689	101.8417182
cc52e744-9f48-4a7b-a474-b9ce99797407	1	Village	11	Residential_Community	Northeast	Rainy	15.6	5.9	22.2		390107	นามะเฟือง	NA MAFUEANG	3901	Residential_Communityหนองบัวลำภู	MUEANG NONG BUA LAMPHU	39	หนองบัวลำภู	NONG BUA LAMPHU	MODERATE	MODERATE	17.11454383	102.3547388
079fef47-651c-4acc-852e-341916da95a9	1	Village	11	Residential_Community	North	Rainy	0	0	0		640607	เกาะตาเลี้ยง	KO TA LIANG	6406	ศรีสำโรง	SI SAMRONG	64	สุโขทัย	SUKHOTHAI	SAFE	SAFE	17.1145227	99.8905415
795fd223-3245-4757-9a7e-301d8d54becf	1	Village	11	Residential_Community	North	Rainy	37.5	5.4	57.5		650210	บ้านพร้าว	BAN PHRAO	6502	นครไทย	NAKHON THAI	65	พิษณุโลก	PHITSANULOK	HIGH	MODERATE	17.1137483	100.7865283
a8566a14-1047-43f8-ac42-2e82a4794db5	1	Village	11	Residential_Community	Northeast	Rainy	14.6	4.8	34.1		470112	ห้วยยาง	HUAI YANG	4701	Residential_Communityสกลนคร	MUEANG SAKON NAKHON	47	สกลนคร	SAKON NAKHON	MODERATE	LOW	17.113179	104.0502286
9b99addd-87a3-4639-8007-4f7ed7fed08a	1	Village	11	Residential_Community	North	Winter	42.5	16.4	87.5		650611	ทับยายเชียง	THAP YAI CHIANG	6506	พรหมพิราม	PHROM PHIRAM	65	พิษณุโลก	PHITSANULOK	HIGH	HIGH	17.11127361	100.2844048
4287fe52-8f84-47d3-b64f-6143ab547bc3	1	Village	11	Residential_Community	North	Winter	10	1.2	10		650210	บ้านพร้าว	BAN PHRAO	6502	นครไทย	NAKHON THAI	65	พิษณุโลก	PHITSANULOK	LOW	LOW	17.1109381	100.7906724
62797a77-a5c5-46b5-bd21-ded661e35087	1	Village	11	Residential_Community	North	Rainy	28.2	5.8	66.7		650202	หนองกะท้าว	NONG KATHAO	6502	นครไทย	NAKHON THAI	65	พิษณุโลก	PHITSANULOK	HIGH	MODERATE	17.110865	100.71556
355f354a-c5a3-46b2-b904-34ce225f1d6a	1	Village	11	Residential_Community	North	Winter	21.4	3.7	38.1		650201	นครไทย	NAKHON THAI	6502	นครไทย	NAKHON THAI	65	พิษณุโลก	PHITSANULOK	HIGH	LOW	17.1085672	100.8768226
c829c24b-bf72-4737-b275-019b43b0996b	1	Village	11	Residential_Community	North	Winter	22.5	9.1	52.5		650611	ทับยายเชียง	THAP YAI CHIANG	6506	พรหมพิราม	PHROM PHIRAM	65	พิษณุโลก	PHITSANULOK	HIGH	MODERATE	17.1073184	100.2829852
b7e24985-1b9f-4736-851f-bb0bcef31409	1	Village	11	Residential_Community	Northeast	Winter	17.8	7.4	24.4		410403	เวียงคำ	WIANG KHAM	4104	กุมภวาปี	KUMPHAWAPI	41	อุดรธานี	UDON THANI	MODERATE	MODERATE	17.1052037	103.0773239
d64ec408-ffd9-4322-8b93-a3167613aed2	1	Village	11	Residential_Community	Northeast	Winter	13.3	2.9	15.6		410411	ปะโค	PAKHO	4104	กุมภวาปี	KUMPHAWAPI	41	อุดรธานี	UDON THANI	MODERATE	LOW	17.10505773	102.9437284
c8e91508-a03c-4cd3-a252-2221d7620ae7	1	Village	11	Residential_Community	North	Summer	0	0	0		630504	แม่หละ	MAE LA	6305	ท่าสองยาง	THA SONG YANG	63	ตาก	TAK	SAFE	SAFE	17.10476647	98.32096607
5d3319ac-7577-4413-8a8c-2bb49992e197	1	Village	11	Residential_Community	North	Summer	0	0	0		630504	แม่หละ	MAE LA	6305	ท่าสองยาง	THA SONG YANG	63	ตาก	TAK	SAFE	SAFE	17.10476065	98.32161885
b453eff1-cde7-4e1d-912a-c9c03b25f562	1	Village	11	Residential_Community	Northeast	Summer	13.3	2.6	13.3		470112	ห้วยยาง	HUAI YANG	4701	Residential_Communityสกลนคร	MUEANG SAKON NAKHON	47	สกลนคร	SAKON NAKHON	MODERATE	LOW	17.10386884	104.0874342
83820f86-8a46-48e2-894f-fe81cd5aadb2	1	Village	11	Residential_Community	Northeast	Rainy	46.1	15.8	115.4		470109	ม่วงลาย	MUANG LAI	4701	Residential_Communityสกลนคร	MUEANG SAKON NAKHON	47	สกลนคร	SAKON NAKHON	HIGH	HIGH	17.10157026	104.2808291
c24ffae0-36b3-4c1f-8f82-f92e484af5a0	1	Village	11	Residential_Community	Northeast	Winter	37.5	10.4	43.8		480507	ดอนนางหงส์	DON NANG HONG	4805	ธาตุพนม	THAT PHANOM	48	นครพนม	NAKHON PHANOM	HIGH	HIGH	17.10032209	104.7506368
8e51f79f-1296-4c0d-95a7-29b3cc186f50	1	Village	11	Residential_Community	Northeast	Summer	26.7	6.9	33.3		470117	เหล่าปอแดง	LAO PO DAENG	4701	Residential_Communityสกลนคร	MUEANG SAKON NAKHON	47	สกลนคร	SAKON NAKHON	HIGH	MODERATE	17.09984654	104.2161855
583b16fe-1db0-48b7-aa30-b79e51cffe4f	1	Village	10	Slum	North	Summer	7.5	1.7	10		640110	วังทองแดง	WANG THONG DAENG	6401	Residential_Communityสุโขทัย	MUEANG SUKHOTHAI	64	สุโขทัย	SUKHOTHAI	LOW	LOW	17.09706016	99.70396131
36fa7e9d-70a1-4bef-92ec-cf126c74d10d	1	Village	11	Residential_Community	Northeast	Rainy	13.2	2.3	15.8		470109	ม่วงลาย	MUANG LAI	4701	Residential_Communityสกลนคร	MUEANG SAKON NAKHON	47	สกลนคร	SAKON NAKHON	MODERATE	LOW	17.09659133	104.2753199
73cfa146-a407-410a-a916-92a4e6a8996c	1	Village	11	Residential_Community	North	Rainy	30.9	7.9	59.5		650201	นครไทย	NAKHON THAI	6502	นครไทย	NAKHON THAI	65	พิษณุโลก	PHITSANULOK	HIGH	MODERATE	17.0964105	100.8325413
0fe0e7fd-0589-4233-97f1-32c5a6ae2713	1	Village	11	Residential_Community	Northeast	Winter	2.5	0.9	2.5		470301	กุดบาก	KUT BAK	4703	กุดบาก	KUT BAK	47	สกลนคร	SAKON NAKHON	LOW	LOW	17.09397731	103.8179643
48b710cc-c4e6-4e59-87fa-6208f6d8c637	1	Village	12	Commercial_Community	North	Summer	7.5	1.3	7.5		640110	วังทองแดง	WANG THONG DAENG	6401	Residential_Communityสุโขทัย	MUEANG SUKHOTHAI	64	สุโขทัย	SUKHOTHAI	LOW	LOW	17.09379401	99.70397171
e1de7aa3-d635-46f2-9ac9-822f0af6f8a1	1	Village	11	Residential_Community	North	Summer	2.4	0.4	2.4		640110	วังทองแดง	WANG THONG DAENG	6401	Residential_Communityสุโขทัย	MUEANG SUKHOTHAI	64	สุโขทัย	SUKHOTHAI	LOW	LOW	17.093565	99.679675
3caca8bc-f29a-4485-af69-e9d22e420992	1	Village	11	Residential_Community	North	Winter	40	9.9	50		640110	วังทองแดง	WANG THONG DAENG	6401	Residential_Communityสุโขทัย	MUEANG SUKHOTHAI	64	สุโขทัย	SUKHOTHAI	HIGH	MODERATE	17.09348925	99.70275968
f176bcfc-aa50-495b-9afd-859cb27b453d	1	Village	11	Residential_Community	Northeast	Rainy	12.2	2.6	17.1		470103	งิ้วด่อน	NGIO DON	4701	Residential_Communityสกลนคร	MUEANG SAKON NAKHON	47	สกลนคร	SAKON NAKHON	MODERATE	LOW	17.09036019	104.163286
bb5e34b6-fc22-48d1-b9a6-9f874f78409e	1	Village	11	Residential_Community	Northeast	Summer	24.4	11.4	33.3		421403	ปวนพุ	PUAN PHU	4214	หนองหิน	NONG HIN	42	เลย	LOEI	HIGH	HIGH	17.08795087	101.7952961
21c75874-c0c3-4051-8be2-e9b976ee00bd	1	Village	11	Residential_Community	North	Winter	0	0	0		640110	วังทองแดง	WANG THONG DAENG	6401	Residential_Communityสุโขทัย	MUEANG SUKHOTHAI	64	สุโขทัย	SUKHOTHAI	SAFE	SAFE	17.08788165	99.67725355
982c6d3c-f5de-47a4-8f06-9a89c957c641	1	Village	11	Residential_Community	Northeast	Rainy	33.3	9.6	55.6		470301	กุดบาก	KUT BAK	4703	กุดบาก	KUT BAK	47	สกลนคร	SAKON NAKHON	HIGH	MODERATE	17.08574695	103.8184619
[truncated: 8,037 more rows]
